# Supplementary material for: Cross-Species Comparison of Metabolomics to Decipher the Metabolic Diversity in Ten Fruits
Source: Metabolites. 2021 Mar 12;11(3):164. doi: 10.3390/metabo11030164 (PMC8000971; doi:10.3390/metabo11030164)
Supplement: Supplementary file 1 [file metabolites-11-00164-s001.zip]

Archive with 1 entries (1 files):
- metabolites-1135892-supplementary.xlsx
