# Supplementary material for: Cross-Species Comparison of Metabolomics to Decipher the Metabolic Diversity in Ten Fruits
Source: Metabolites. 2021 Mar 12;11(3):164. doi: 10.3390/metabo11030164 (PMC8000971; doi:10.3390/metabo11030164)
Supplement: Supplementary file 1 [file metabolites-11-00164-s001.zip › metabolites-1135892-supplementary.xlsx]

## Sheet: Table S1
Table S1. Metabolic signals deteceted in the ten fruits.
ID	Name	Chemical Formula	Molecular Weight	RT [min]	Species
DWZP00001	unknown	C10 H25 N4 O3 P3	342.116	0.775	Passion fruit
DWZP00002	unknown	C14 H13 F N6 O4 S	380.072	0.814	Passion fruit
DWZP00003	unknown	C5 H14 F O2 P3	218.019	0.939	Passion fruit
DWZP00004	Apigetrin	C21 H20 O10	432.105	4.611	Passion fruit
DWZP00005	Palmitic Acid	C16 H32 O2	273.266	8.981	Passion fruit
DWZP00006	DL-Stachydrine	C7 H13 N O2	143.094	0.81	Passion fruit
DWZP00011	trans-3-Indoleacrylic acid	C11 H9 N O2	187.063	2.827	Passion fruit
DWZP00012	D-(+)-Proline	C5 H9 N O2	115.063	0.806	Passion fruit
DWZP00013	2-Amino-1,3,4-octadecanetriol	C18 H39 N O3	317.293	10.259	Passion fruit
DWZP00014	Praecanson A	C23 H24 O5	380.162	11.44	Passion fruit
DWZP00015	DL-Arginine	C6 H14 N4 O2	157.085	0.733	Passion fruit
DWZP00016	DL-Arginine	C6 H14 N4 O2	174.112	0.74	Passion fruit
DWZP00017	unknown	C11 H24 F2 N2 O2 P2 S2	380.072	0.757	Passion fruit
DWZP00018	DL-Stachydrine	C7 H13 N O2	143.094	1.037	Passion fruit
DWZP00019	5-({[3-chloro-5-(trifluoromethyl)-2-pyridyl]methyl}thio)-4-pentyl-4H-1,2,4-triazol-3-ol	C14 H16 Cl F3 N4 O S	380.071	1.085	Passion fruit
DWZP00020	(2-Methyl-2-propanyl)(trimethylsilyl)phosphine	C7 H19 P Si	162.031	4.008	Passion fruit
DWZP00021	unknown	C12 H10 F2 N10 O S	380.072	0.97	Passion fruit
DWZP00022	1,1,2-Trimethyldisilene	C3 H10 Si2	103.1	0.709	Passion fruit
DWZP00023	2,3-Dihydroxypropyl stearate	C21 H42 O4	358.308	12.154	Passion fruit
DWZP00024	unknown	C21 H39 F3 O2	380.29	12.146	Passion fruit
DWZP00025	N-Benzylmethanimine	C8 H9 N	102.047	1.864	Passion fruit
DWZP00026	L-Glutathione (reduced)	C10 H17 N3 O6 S	307.083	0.869	Passion fruit
DWZP00027	N-Benzylmethanimine	C8 H9 N	119.074	1.869	Passion fruit
DWZP00028	unknown	C5 H14 F O2 P3	218.019	0.715	Passion fruit
DWZP00029	N-methylproline	C6 H11 N O2	129.043	0.851	Passion fruit
DWZP00030	DL-Arginine	C6 H14 N4 O2	174.112	0.972	Passion fruit
DWZP00031	unknown	C6 H9 N2 O6 P S	267.991	13.931	Passion fruit
DWZP00033	D-(+)-Proline	C5 H9 N O2	115.064	0.992	Passion fruit
DWZP00034	Choline	C5 H13 N O	103.1	0.822	Passion fruit
DWZP00035	Safingol	C18 H39 N O2	301.298	10.471	Passion fruit
DWZP00036	(1r,3R,4s,5S)-4-{[(2E)-3-(3,4-dihydroxyphenyl)prop-2-enoyl]oxy}-1,3,5-trihydroxycyclohexane-1-carboxylic acid	C16 H18 O9	354.095	4.008	Passion fruit
DWZP00037	Adenosine	C10 H13 N5 O4	267.096	2.382	Passion fruit
DWZP00038	Citric acid	C6 H8 O7	192.027	0.891	Passion fruit
DWZP00039	Furaneol	C6 H8 O3	128.047	2.78	Passion fruit
DWZP00040	L-Phenylalanine	C9 H11 N O2	148.052	1.869	Passion fruit
DWZP00041	Hesperidin	C28 H34 O15	610.189	6.294	Passion fruit
DWZP00042	L-Phenylalanine	C9 H11 N O2	165.079	1.859	Passion fruit
DWZP00043	unknown	C4 H5 F N6 O4	220.035	0.891	Passion fruit
DWZP00044	Norethisterone enanthate	C27 H38 O3	410.282	12.164	Passion fruit
DWZP00045	unknown	C27 H35 F3 O	432.264	12.169	Passion fruit
DWZP00046	DL-Tryptophan	C11 H12 N2 O2	204.09	2.825	Passion fruit
DWZP00049	Naringin	C27 H32 O14	580.178	6.011	Passion fruit
DWZP00050	1728235	C19 H38 O4	330.277	11.727	Passion fruit
DWZP00051	DL-β-Leucine	C6 H13 N O2	131.095	1.022	Passion fruit
DWZP00052	unknown	C3 H F3 N2 O4	185.988	13.868	Passion fruit
DWZP00053	unknown	C19 H35 F3 O2	352.258	11.722	Passion fruit
DWZP00054	Asparagine	C4 H8 N2 O3	115.027	0.88	Passion fruit
DWZP00055	W-15	C19 H21 Cl N2 O2 S	376.1	3.686	Passion fruit
DWZP00056	Asparagine	C4 H8 N2 O3	132.053	0.858	Passion fruit
DWZP00057	unknown	C5 H6 F3 P S	185.988	13.998	Passion fruit
DWZP00058	L-Tyrosine	C9 H11 N O3	164.047	1.018	Passion fruit
DWZP00059	N-methylproline	C6 H11 N O2	112.016	0.865	Passion fruit
DWZP00060	unknown	C5 H10 F O3 P3	229.983	0.882	Passion fruit
DWZP00061	DL-Glutamine	C5 H10 N2 O3	146.069	0.856	Passion fruit
DWZP00062	unknown		132.027	0.624	Passion fruit
DWZP00063	Metsulfuron-methyl	C14 H15 N5 O6 S	381.075	0.967	Passion fruit
DWZP00064	N-Nitro-1-nitroso-4,5-dihydro-1H-imidazol-2-amine	C3 H5 N5 O3	160.022	0.624	Passion fruit
DWZP00065	unknown	C3 H5 P S	103.985	13.897	Passion fruit
DWZP00066	L-Tyrosine	C9 H11 N O3	164.047	1.157	Passion fruit
DWZP00067	4,2'-Dihydroxy-4',6'-dimethoxychalcone 4-apiosyl- (1->2) -glucoside	C28 H34 O14	594.194	7.227	Passion fruit
DWZP00068	N-(2,4-Dimethylphenyl)formamide	C9 H11 N O	149.084	1.129	Passion fruit
DWZP00070	unknown	C6 H16 F Fe N5 O4	295.058	0.67	Passion fruit
DWZP00071	L-Tyrosine	C9 H11 N O3	181.074	1.029	Passion fruit
DWZP00072	Fleroxacin	C17 H18 F3 N3 O3	407.172	4.345	Passion fruit
DWZP00073	4033747	C26 H52 N O7 P	521.348	11.465	Passion fruit
DWZP00074	unknown	C4 H8 F2 S	126.032	1.233	Passion fruit
DWZP00075	Choline	C5 H13 N O	103.1	0.951	Passion fruit
DWZP00076	2,3,6,8-Tetrahydroxy-1,4,7-tris(3-methyl-2-buten-1-yl)-9H-xanthen-9-one	C28 H32 O6	464.22	11.736	Passion fruit
DWZP00077	unknown	C6 H9 F3 O4	202.045	0.729	Passion fruit
DWZP00079	Glabrachalcone	C23 H24 O6	396.157	8.952	Passion fruit
DWZP00081	Trigonelline	C7 H7 N O2	137.048	0.782	Passion fruit
DWZP00082	Spermidine	C7 H19 N3	128.131	0.603	Passion fruit
DWZP00083	unknown	C41 H75 F3 N5 O2 P	757.561	13.21	Passion fruit
DWZP00084	1,8,15,22,29,36-Hexaazacyclodotetracontane-2,7,16,21,30,35-hexone	C36 H66 N6 O6	678.503	7.118	Passion fruit
DWZP00085	unknown	C4 H7 O9 P	229.983	0.842	Passion fruit
DWZP00086	1-Aminocyclohexanecarboxylic acid	C7 H13 N O2	143.094	1.316	Passion fruit
DWZP00087	(-)-Epicatechin	C15 H14 O6	290.079	3.852	Passion fruit
DWZP00088	2H-Pyran-2,4,6(3H,5H)-trione	C5 H4 O4	128.011	0.944	Passion fruit
DWZP00089	unknown	C32 H63 F N6 O4	614.488	13.659	Passion fruit
DWZP00090	lactide	C6 H8 O4	144.042	1.023	Passion fruit
DWZP00091	unknown	C46 H79 N3 O7	785.592	13.465	Passion fruit
DWZP00092	MFCD00152656	C18 H37 N O3	315.277	9.979	Passion fruit
DWZP00093	unknown	C44 H77 N O2 P2	713.543	12.771	Passion fruit
DWZP00097	L-Isoleucine	C6 H13 N O2	131.095	1.421	Passion fruit
DWZP00098	Spermidine	C7 H19 N3	145.158	0.612	Passion fruit
DWZP00099	NP-007909	C13 H20 O3	206.13	4.57	Passion fruit
DWZP00101	Erucamide	C22 H43 N O	337.334	12.478	Passion fruit
DWZP00102	Apigenin 8-C- (6"-acetylgalactoside)	C23 H22 O11	474.116	5.826	Passion fruit
DWZP00103	unknown	C39 H80 F3 N3 O5 S	759.577	13.398	Passion fruit
DWZP00104	Lauryldimethylamine oxide	C14 H31 N O	229.24	9.12	Passion fruit
DWZP00105	unknown	C41 H78 F3 N3 O5 S	781.561	13.093	Passion fruit
DWZP00106	N-Benzyl-3-(triisopropylsilyl)-N-[3-(triisopropylsilyl)-2-propyn-1-yl]-2-propyn-1-amine	C31 H53 N Si2	495.332	11.368	Passion fruit
DWZP00107	unknown	C5 H5 F N4 O6 S	267.991	12.201	Passion fruit
DWZP00108	unknown	C5 H10 F2 N2 P2 S2	261.974	13.859	Passion fruit
DWZP00109	unknown	C18 H31 F O10	426.188	5.518	Passion fruit
DWZP00110	hymecromone	C10 H8 O3	176.047	3.361	Passion fruit
DWZP00112	3-Hydroxy-1,2-propanediyl (9E,9'E)bis(-9-octadecenoate)	C39 H72 O5	620.537	13.96	Passion fruit
DWZP00113	unknown	C13 H24 F N S3	309.106	0.809	Passion fruit
DWZP00114	Cynaroside	C21 H20 O11	448.1	4.207	Passion fruit
DWZP00115	unknown	C5 H10 F2 N2 P2 S2	261.974	14.019	Passion fruit
DWZP00116	unknown	C24 H26 F2 O6	448.17	5.515	Passion fruit
DWZP00117	unknown	C39 H69 F3 O3	642.519	13.974	Passion fruit
DWZP00118	Adenosine 5'-monophosphate	C10 H14 N5 O7 P	347.063	0.875	Passion fruit
DWZP00119	unknown	C6 H7 N4 O P S	214.009	0.908	Passion fruit
DWZP00120	unknown	C43 H71 F2 N O6	735.525	12.76	Passion fruit
DWZP00121	S-Acetylglutathione Diethyl Ester	C16 H27 N3 O7 S	405.157	4.305	Passion fruit
DWZP00122	unknown	C4 H9 Cl F2 N2 O	174.038	0.622	Passion fruit
DWZP00123	(2R)-2-[(15E)-15-Tetracosenoyloxy]-3-[(9E)-9-tetradecenoyloxy]propyl 2-(trimethylammonio)ethyl phosphate	C46 H88 N O8 P	813.624	13.813	Passion fruit
DWZP00125	NP-013088	C23 H24 O6	396.157	11.127	Passion fruit
DWZP00126	2-methyl thieno[2,3-d]thiazole	C6 H5 N S2	154.967	0.111	Passion fruit
DWZP00127	Acetophenone	C8 H8 O	120.058	1.431	Passion fruit
DWZP00128	N-Benzylformamide	C8 H9 N O	118.042	1.006	Passion fruit
DWZP00130	unknown	C36 H71 F O6	618.521	13.724	Passion fruit
DWZP00131	unknown	C51 H75 F N5 P	807.574	13.512	Passion fruit
DWZP00132	(2S)-2-Methyl-6-oxo-3,6-dihydro-2H-pyran-4-yl beta-D-glucopyranoside	C12 H18 O8	290.1	2.719	Passion fruit
DWZP00133	unknown	C36 H68 F4 O4	640.504	13.721	Passion fruit
DWZP00134	Eplerenone	C24 H30 O6	414.204	9.274	Passion fruit
DWZP00135	unknown		114.017	0.622	Passion fruit
DWZP00136	12a-Hydroxypachyrrhizone	C20 H14 O8	382.068	0.986	Passion fruit
DWZP00137	unknown		118.012	0.623	Passion fruit
DWZP00138	unknown	C24 H44 N4 O4	452.336	5.988	Passion fruit
DWZP00139	(2E,2'E)-4,4'-[Oxybis(2,1-ethanediyloxy)]bis(4-oxo-2-butenoic acid)	C12 H14 O9	302.063	1.686	Passion fruit
DWZP00140	unknown	C44 H81 F2 N3 O2 P2	783.577	13.272	Passion fruit
DWZP00141	Rhoifolin	C27 H30 O14	578.163	4.905	Passion fruit
DWZP00142	unknown	C42 H93 N5 O7 P2	841.655	14.182	Passion fruit
DWZP00143	(2S,3R,4S,5S,6R)-3,4,5-trihydroxy-6-(hydroxymethyl)oxan-2-yl (2E)-3-phenylprop-2-enoate	C15 H18 O7	310.105	5.63	Passion fruit
DWZP00144	2,2'-[(5-acetamido-2-ethoxyphenyl)imino]diethyl diacetate	C18 H26 N2 O6	366.179	1.841	Passion fruit
DWZP00145	unknown	C36 H79 N5 O7 P2	755.546	13.055	Passion fruit
DWZP00146	unknown	C19 H41 N3 O3	359.316	12.451	Passion fruit
DWZP00147	Asparagine	C4 H8 N2 O3	132.053	1.246	Passion fruit
DWZP00148	unknown	C17 H40 F N5 O S	381.293	12.148	Passion fruit
DWZP00149	Asparagine	C4 H8 N2 O3	132.053	1.051	Passion fruit
DWZP00150	Limonin	C26 H30 O8	470.193	7.208	Passion fruit
DWZP00151	Furaneol	C6 H8 O3	128.047	3.388	Passion fruit
DWZP00155	N-Benzylformamide	C8 H9 N O	118.042	1.167	Passion fruit
DWZP00156	(2S,3R,4S,5S,6R)-3,4,5-trihydroxy-6-(hydroxymethyl)oxan-2-yl (2E)-3-phenylprop-2-enoate	C15 H18 O7	332.087	5.629	Passion fruit
DWZP00157	NP-008499	C28 H36 O10	514.22	7.86	Passion fruit
DWZP00158	Indole-3-acetyl-L-aspartic acid	C14 H14 N2 O5	290.09	4.868	Passion fruit
DWZP00159	unknown	C46 H72 F4 O4 S	796.509	12.847	Passion fruit
DWZP00160	unknown	C49 H73 F N5 P	781.559	13.424	Passion fruit
DWZP00161	unknown	C4 H5 F N6 O2 S	220.017	0.94	Passion fruit
DWZP00163	Ambrosic acid	C15 H20 O4	264.136	6.685	Passion fruit
DWZP00164	unknown		779.542	13.096	Passion fruit
DWZP00166	4-{6-[2-(4-carboxyphenyl)-1H-benzo[d]imidazol-5-yl]-1H-benzo[d]imidazol-2-yl}benzoic acid	C28 H18 N4 O4	452.152	2.698	Passion fruit
DWZP00167	unknown	C4 H6 N6 O4	202.045	0.13	Passion fruit
DWZP00168	Isouvaretin	C23 H22 O5	378.146	12.023	Passion fruit
DWZP00170	Tamsulosin	C20 H28 N2 O5 S	386.194	4.576	Passion fruit
DWZP00171	unknown	C6 H8 F2 N4 P2 S	267.991	12.558	Passion fruit
DWZP00173	L-Valine	C5 H11 N O2	117.079	0.833	Passion fruit
DWZP00174	NP-020232	C25 H24 O7	436.157	3.398	Passion fruit
DWZP00175	unknown	C36 H70 F4 N2 O2 P2	700.485	7.131	Passion fruit
DWZP00176	L-Glutathione (reduced)	C10 H17 N3 O6 S	307.083	1.146	Passion fruit
DWZP00177	unknown	C52 H69 F N4 O2	800.54	13.161	Passion fruit
DWZP00178	D-N-aminoproline	C5 H10 N2 O2	112.052	0.83	Passion fruit
DWZP00179	5-Oxo-L-prolinamide	C5 H8 N2 O2	129.079	0.848	Passion fruit
DWZP00181	unknown	C39 H83 F2 N5 O11	835.606	13.77	Passion fruit
DWZP00182	Glycidyl methacrylate	C7 H10 O3	142.063	3.995	Passion fruit
DWZP00183	L-Iditol	C6 H14 O6	182.079	1.042	Passion fruit
DWZP00184	N-Benzylformamide	C8 H9 N O	135.068	0.945	Passion fruit
DWZP00185	N-Benzylformamide	C8 H9 N O	135.068	1.083	Passion fruit
DWZP00186	unknown	C35 H57 N3 O13	727.389	7.746	Passion fruit
DWZP00187	Boc-Ala-OSu	C12 H18 N2 O6	286.118	6.687	Passion fruit
DWZP00188	unknown	C38 H79 N5 O7 P2	779.545	12.929	Passion fruit
DWZP00189	unknown	C47 H76 F2 N O5 P	803.543	13.101	Passion fruit
DWZP00191	[5-Methyl-2-(trifluoromethyl)-3-furyl]methanamine	C7 H8 F3 N O	178.033	0.622	Passion fruit
DWZP00192	Bisazir	C5 H12 N3 P S	176	0.628	Passion fruit
DWZP00193	Myristoyl sarcosine	C17 H33 N O3	299.246	6.961	Passion fruit
DWZP00195	unknown	C18 H35 N O13	473.211	1.019	Passion fruit
DWZP00196	lactide	C6 H8 O4	144.042	1.246	Passion fruit
DWZP00197	1,1,2-Trimethyldisilene	C3 H10 Si2	103.1	11.42	Passion fruit
DWZP00198	unknown	C4 H10 F N O6 S	219.022	0.944	Passion fruit
DWZP00199	unknown		100.001	0.622	Passion fruit
DWZP00200	L-Aspartic acid	C4 H7 N O4	133.037	0.928	Passion fruit
DWZP00201	unknown	C30 H28 O S	436.186	9.283	Passion fruit
DWZP00202	unknown		115.979	0.628	Passion fruit
DWZP00205	2H-Pyran-2,4,6(3H,5H)-trione	C5 H4 O4	128.011	1.23	Passion fruit
DWZP00206	unknown	C6 H9 F3 N O P	199.037	1.087	Passion fruit
DWZP00208	NP-016596	C19 H30 O8	408.175	4.536	Passion fruit
DWZP00209	2H-Pyran-2,4,6(3H,5H)-trione	C5 H4 O4	128.011	0.885	Passion fruit
DWZP00211	unknown	C26 H49 F3 N O5 P	543.33	11.43	Passion fruit
DWZP00212	5,7-Dihydroxy-2-(4-hydroxyphenyl)-6,8-bis[3,4,5-trihydroxy-6-(hydroxymethyl)tetrahydro-2H-pyran-2-yl]-4H-chromen-4-one	C27 H30 O15	594.158	5.148	Passion fruit
DWZP00213	unknown	C16 H33 N7	323.28	10.542	Passion fruit
DWZP00214	5-hydroxy-2-(4-hydroxy-3-methoxyphenyl)-6-methoxy-7-{[(2S,3R,4S,5S,6R)-3,4,5-trihydroxy-6-(hydroxymethyl)oxan-2-yl]oxy}-4H-chromen-4-one	C23 H24 O12	492.126	4.78	Passion fruit
DWZP00215	unknown	C49 H81 F3 O P2	804.572	13.524	Passion fruit
DWZP00216	unknown	C37 H77 F2 N5 O11	805.559	13.298	Passion fruit
DWZP00217	unknown	C22 H20 N6 O3	416.16	12.162	Passion fruit
DWZP00220	Glycerophospho-N-palmitoyl ethanolamine	C21 H44 N O7 P	453.285	11.383	Passion fruit
DWZP00221	Precocene II	C13 H16 O3	219.11	2.422	Passion fruit
DWZP00222	Guanine	C5 H5 N5 O	151.049	1.824	Passion fruit
DWZP00224	unknown	C15 H29 N O5	303.204	4.715	Passion fruit
DWZP00225	N-Acetylvaline	C7 H13 N O3	159.089	0.824	Passion fruit
DWZP00228	Fleroxacin	C17 H18 F3 N3 O3	370.199	6.165	Passion fruit
DWZP00230	unknown	C22 H42 F N3 O7	479.301	11.486	Passion fruit
DWZP00232	N-Nitro-1-nitroso-4,5-dihydro-1H-imidazol-2-amine	C3 H5 N5 O3	157.989	0.629	Passion fruit
DWZP00233	L-Glutamic acid	C5 H9 N O4	147.053	0.866	Passion fruit
DWZP00234	unknown	C14 H15 F N6 O5 S	398.082	3.657	Passion fruit
DWZP00235	unknown	C21 H32 F6 N O5 P	523.19	1.062	Passion fruit
DWZP00236	unknown		146.043	0.622	Passion fruit
DWZP00237	Trigonelline	C7 H7 N O2	137.048	0.992	Passion fruit
DWZP00238	unknown	C44 H84 Fe N3 O4 P	803.559	13.261	Passion fruit
DWZP00239	unknown	C25 H31 F O7	462.204	12.437	Passion fruit
DWZP00240	Methyl (2R,4S,6S,12bR)-4-(4-fluorophenyl)-2-{[2-(4-morpholinyl)ethyl]amino}-1,2,3,4,6,7,12,12b-octahydroindolo[2,3-a]quinolizine-6-carboxylate	C29 H35 F N4 O3	484.282	11.156	Passion fruit
DWZP00241	unknown	C12 H19 F N4 O12	430.097	2.283	Passion fruit
DWZP00242	unknown	C45 H74 F2 N O5 P	777.527	13.067	Passion fruit
DWZP00243	Adenine	C5 H5 N5	118.028	2.367	Passion fruit
DWZP00244	Betaine	C5 H11 N O2	117.079	1.047	Passion fruit
DWZP00245	1794967	C16 H31 N O3	285.23	6.968	Passion fruit
DWZP00246	Adenine	C5 H5 N5	135.054	2.382	Passion fruit
DWZP00247	hymecromone	C10 H8 O3	176.047	4.308	Passion fruit
DWZP00248	4-Methyl-3-(2-pyridyl)-4,5-dihydro-1H-1,2,4-triazole-5-thione	C8 H8 N4 S	192.048	0.623	Passion fruit
DWZP00249	1,6-Dimethyl-1,6-Dinitroso-Biurea	C4 H8 N6 O4	204.061	14.564	Passion fruit
DWZP00250	N-Benzylmethanimine	C8 H9 N	119.074	2.233	Passion fruit
DWZP00251	unknown	C26 H44 F2 O5	474.317	6	Passion fruit
DWZP00252	unknown	C17 H32 F N O9 P2	475.153	0.999	Passion fruit
DWZP00253	unknown	C49 H85 F N2 O11 P2	958.562	12.682	Passion fruit
DWZP00254	NP-015904	C21 H34 O11	462.21	7.463	Passion fruit
DWZP00255	unknown	C45 H75 N4 O4 P S	798.525	12.972	Passion fruit
DWZP00256	hymecromone	C10 H8 O3	176.047	4.435	Passion fruit
DWZP00257	unknown	C38 H76 F3 N5 O5 P2	801.527	12.931	Passion fruit
DWZP00258	unknown	C5 H6 F3 P S	185.988	12.547	Passion fruit
DWZP00259	unknown	C9 H11 F4 N2 O2 P S2	349.994	13.972	Passion fruit
DWZP00260	unknown	C14 H20 F3 O9 P3 S	514	13.972	Passion fruit
DWZP00261	1-{[(2R,3S,4R,5S)-3,4-Dihydroxy-5-{2-[(2R)-2-(methoxymethyl)-1-pyrrolidinyl]-2-oxoethyl}tetrahydro-2-furanyl]methyl}-3-(3-fluorophenyl)urea	C20 H28 F N3 O6	441.163	4.596	Passion fruit
DWZP00262	L-(-)-Methionine	C5 H11 N O2 S	132.024	0.908	Passion fruit
DWZP00263	trans-Cinnamaldehyde	C9 H8 O	132.057	4.061	Passion fruit
DWZP00264	unknown	C34 H68 N2 O7	616.504	13.908	Passion fruit
DWZP00265	Dibutyl Phthalate	C16 H22 O4	278.151	10.199	Passion fruit
DWZP00266	(2R,3R,4S,5S,6R)-2-{[(2E,6R)-6-hydroxy-2,6-dimethylocta-2,7-dien-1-yl]oxy}-6-(hydroxymethyl)oxane-3,4,5-triol	C16 H28 O7	354.165	5.615	Passion fruit
DWZP00267	NP-015904	C21 H34 O11	484.192	7.477	Passion fruit
DWZP00268	unknown	C20 H35 F N6 O3	426.277	11.009	Passion fruit
DWZP00269	lactide	C6 H8 O4	144.042	1.493	Passion fruit
DWZP00270	unknown	C12 H19 O9 P3 S	431.997	13.982	Passion fruit
DWZP00271	8-Hydroxyquinoline	C9 H7 N O	145.053	2.408	Passion fruit
DWZP00273	4-{6-[2-(4-carboxyphenyl)-1H-benzo[d]imidazol-5-yl]-1H-benzo[d]imidazol-2-yl}benzoic acid	C28 H18 N4 O4	474.134	2.708	Passion fruit
DWZP00274	Methyl (2R,4S,6S,12bR)-4-(4-fluorophenyl)-2-{[2-(4-morpholinyl)ethyl]amino}-1,2,3,4,6,7,12,12b-octahydroindolo[2,3-a]quinolizine-6-carboxylate	C29 H35 F N4 O3	506.264	11.149	Passion fruit
DWZP00275	unknown	C18 H20 F2 N4 O8	458.127	0.817	Passion fruit
DWZP00276	unknown	C14 H28 F3 N O13	475.153	0.813	Passion fruit
DWZP00277	Citric acid	C6 H8 O7	192.027	1.26	Passion fruit
DWZP00278	L-Glutamic acid	C5 H9 N O4	147.053	1.136	Passion fruit
DWZP00279	Prolylleucine	C11 H20 N2 O3	228.147	0.907	Passion fruit
DWZP00280	unknown	C4 H13 N4 O4 P	212.067	0.691	Passion fruit
DWZP00281	unknown	C38 H60 F2 N6	638.488	13.557	Passion fruit
DWZP00282	abacavir 5'-carboxylate	C14 H16 N6 O2	300.133	10.204	Passion fruit
DWZP00283	Betaine	C5 H11 N O2	117.079	0.984	Passion fruit
DWZP00284	unknown	C3 H5 P S	103.985	12.564	Passion fruit
DWZP00286	NP-000358	C15 H14 O7	306.074	2.823	Passion fruit
DWZP00287	unknown	C38 H69 F3 N5 O2 P	715.514	13.201	Passion fruit
DWZP00288	Methyl isonicotinate	C7 H7 N O2	137.048	1.332	Passion fruit
DWZP00289	(2R,3S,4S,5R,6R)-2-({[(2R,3R,4R)-3,4-dihydroxy-4-(hydroxymethyl)oxolan-2-yl]oxy}methyl)-6-{[(2E)-3,7-dimethylocta-2,6-dien-1-yl]oxy}oxane-3,4,5-triol	C21 H36 O10	448.231	7.799	Passion fruit
DWZP00290	hymecromone	C10 H8 O3	176.047	2.899	Passion fruit
DWZP00292	Spermidine	C7 H19 N3	128.131	1.234	Passion fruit
DWZP00293	[6,7-dimethoxy-1-methyl-3,4-dihydro-2(1H)-isoquinolinyl](5-methyl-2-phenyl-2H-1,2,3-triazol-4-yl)methanone	C22 H24 N4 O3	392.18	6.259	Passion fruit
DWZP00295	unknown	C6 H2 O4	137.995	0.947	Passion fruit
DWZP00296	Testosterone Cypionate	C27 H40 O3	412.297	12.2	Passion fruit
DWZP00297	Xanthine	C5 H4 N4 O2	152.033	1.305	Passion fruit
DWZP00298	unknown	C6 H7 N4 O P S	214.009	1.329	Passion fruit
DWZP00299	Coumarin	C9 H6 O2	146.037	4.568	Passion fruit
DWZP00300	unknown	C2 H3 F3 P2	145.966	0.116	Passion fruit
DWZP00301	unknown	C12 H15 N O7	285.084	2.294	Passion fruit
DWZP00302	hymecromone	C10 H8 O3	176.047	3.792	Passion fruit
DWZP00303	PALGLY	C18 H35 N O3	313.261	6.869	Passion fruit
DWZP00304	unknown	C12 H19 F2 N2 O4 P	324.105	0.802	Passion fruit
DWZP00305	unknown	C52 H70 N6 O4	842.546	12.157	Passion fruit
DWZP00306	(2R,3S,4S,5R,6R)-2-({[(2R,3R,4R)-3,4-dihydroxy-4-(hydroxymethyl)oxolan-2-yl]oxy}methyl)-6-{[(2E)-3,7-dimethylocta-2,6-dien-1-yl]oxy}oxane-3,4,5-triol	C21 H36 O10	470.212	7.799	Passion fruit
DWZP00307	unknown	C15 H2 O S	229.983	1.049	Passion fruit
DWZP00308	2,2'-(Hexadecylimino)diethanol	C20 H43 N O2	329.329	10.442	Passion fruit
DWZP00309	NP-019748	C30 H48 O5	510.332	10.075	Passion fruit
DWZP00310	MFCD11045309	C27 H40 O2	396.303	12.398	Passion fruit
DWZP00311	unknown	C2 H2 N4 O S	129.994	0.627	Passion fruit
DWZP00312	Furaneol	C6 H8 O3	128.047	1.047	Passion fruit
DWZP00313	unknown		302.301	10.542	Passion fruit
DWZP00314	1-Isocyanohexane	C7 H13 N	111.105	0.596	Passion fruit
DWZP00315	unknown	C4 H8 F2 S	126.031	4.709	Passion fruit
DWZP00316	2-Methyl-1,3-thiazolidine-4-carboxylic acid	C5 H9 N O2 S	147.035	0.871	Passion fruit
DWZP00317	Obacunoic acid	C26 H32 O8	472.209	7.542	Passion fruit
DWZP00318	DL-Glutamine	C5 H10 N2 O3	146.069	1.054	Passion fruit
DWZP00320	2,3,4,5,2',6'-Hexamethoxy-3',4'-methylenedioxychalcone	C22 H24 O9	432.141	9.279	Passion fruit
DWZP00321	MFCD00056730	C11 H19 N3 O6 S	321.099	1.417	Passion fruit
DWZP00322	ipsapirone	C19 H23 N5 O3 S	401.15	3.385	Passion fruit
DWZP00324	Spermidine	C7 H19 N3	145.158	1.245	Passion fruit
DWZP00325	L-(-)-Methionine	C5 H11 N O2 S	149.051	0.966	Passion fruit
DWZP00326	L-(-)-Methionine	C5 H11 N O2 S	149.051	0.9	Passion fruit
DWZP00328	3134	C7 H11 N S	142.012	0.624	Passion fruit
DWZP00329	Dimethylsildenafil	C23 H32 N6 O4 S	488.223	5.825	Passion fruit
DWZP00332	4-Indolecarbaldehyde	C9 H7 N O	145.053	2.829	Passion fruit
DWZP00333	unknown	C24 H47 F3 N O5 P	517.314	11.342	Passion fruit
DWZP00334	unknown	C5 H8 N2 O8	224.027	13.738	Passion fruit
DWZP00335	unknown	C37 H78 F2 N8 O3 P2	782.563	13.098	Passion fruit
DWZP00336	PERINDOPRIL (2S,3AS,7AS)-OCTAHYDRO-2-CARBOXY-1H-INDOLE AMIDE	C28 H45 N3 O6	519.332	11.09	Passion fruit
DWZP00337	Vorinostat	C14 H20 N2 O3	264.147	4.003	Passion fruit
DWZP00339	N-[(3E)-10-Methyl-3-dodecenoyl]-L-aspartic acid	C17 H29 N O5	327.204	5.462	Passion fruit
DWZP00341	D-(+)-Maltose	C12 H22 O11	342.116	1.123	Passion fruit
DWZP00342	3,5,7-trihydroxy-2-(3-hydroxy-4-{[(2S,3R,4S,5S,6R)-3,4,5-trihydroxy-6-(hydroxymethyl)oxan-2-yl]oxy}phenyl)-4H-chromen-4-one	C21 H20 O12	464.095	3.8	Passion fruit
DWZP00343	NP-014517	C14 H18 O9	312.081	2.755	Passion fruit
DWZP00344	(2S)-2-Methyl-6-oxo-3,6-dihydro-2H-pyran-4-yl beta-D-glucopyranoside	C12 H18 O8	290.1	3.396	Passion fruit
DWZP00345	Furaneol	C6 H8 O3	128.047	0.839	Passion fruit
DWZP00349	unknown	C17 H23 F2 N4 O7 P	464.129	6.732	Passion fruit
DWZP00350	unknown	C16 H36 N2 O6	352.258	11.963	Passion fruit
DWZP00352	unknown	C10 H21 F4 N2 O P3	354.079	0.907	Passion fruit
DWZP00353	unknown	C7 H8 F4 N10	308.087	0.884	Passion fruit
DWZP00354	unknown	C44 H91 F4 N4 O6 P3	940.609	13.249	Passion fruit
DWZP00356	Guanosine	C10 H13 N5 O5	283.091	1.82	Passion fruit
DWZP00358	3134	C7 H11 N S	141.028	0.628	Passion fruit
DWZP00360	unknown	C H F4 N2 O2 P	179.971	14.346	Passion fruit
DWZP00361	2-{(3R,4S)-3-[(5-Butyl-1,2-oxazol-3-yl)methyl]-4-piperidinyl}-1-(4-phenyl-1-piperazinyl)ethanone	C25 H36 N4 O2	424.279	11.223	Passion fruit
DWZP00363	unknown		808.578	13.504	Passion fruit
DWZP00364	lactide	C6 H8 O4	144.042	0.815	Passion fruit
DWZP00365	Pyrogallol	C6 H6 O3	126.032	0.802	Passion fruit
DWZP00366	Oleamide	C18 H35 N O	281.271	11.692	Passion fruit
DWZP00367	unknown	C41 H81 N10 O12 P	936.577	12.93	Passion fruit
DWZP00368	Anguvetin	C24 H24 O5	392.162	12.769	Passion fruit
DWZP00370	unknown	C4 H12 O P2 S	170.009	0.7	Passion fruit
DWZP00372	2-{1-[2-({6-[4-(tert-butyl)phenoxy]-3-pyridinyl}amino)-2-oxoethyl]cyclopentyl}acetic acid	C24 H30 N2 O4	410.215	6.545	Passion fruit
DWZP00373	Adenosine 5'-monophosphate	C10 H14 N5 O7 P	347.063	1.093	Passion fruit
DWZP00374	Castillene C	C20 H18 O6	354.11	11.601	Passion fruit
DWZP00375	2-(3,4-dihydroxyphenyl)-5,7-dihydroxy-3,4-dihydro-2H-1-benzopyran-4-one	C15 H12 O6	288.063	4.572	Passion fruit
DWZP00376	unknown	C35 H73 N9 O5 S	731.546	13.141	Passion fruit
DWZP00377	Argininosuccinic acid	C10 H18 N4 O6	290.122	1.094	Passion fruit
DWZP00379	L-Aspartic acid	C4 H7 N O4	133.037	1.37	Passion fruit
DWZP00380	unknown	C6 H3 F O S2	173.961	0.115	Passion fruit
DWZP00381	unknown	C24 H41 F O5	428.292	11.184	Passion fruit
DWZP00385	unknown	C7 H11 F3 O5 P2	294.003	0.145	Passion fruit
DWZP00386	(2R)-3-(Palmitoyloxy)-1,2-propanediyl (5E,8E,11E,14E,5'E,8'E,11'E,14'E)bis(-5,8,11,14-icosatetraenoate)	C59 H98 O6	902.732	14.335	Passion fruit
DWZP00388	3-{[4,5-dihydroxy-6-(hydroxymethyl)-3-{[(2S,3R,4R,5R,6S)-3,4,5-trihydroxy-6-methyloxan-2-yl]oxy}oxan-2-yl]oxy}-5-hydroxy-2-(4-hydroxyphenyl)-7-{[3,4,5-trihydroxy-6-(hydroxymethyl)oxan-2-yl]oxy}-4H-chromen-4-one	C33 H40 O20	756.21	5.233	Passion fruit
DWZP00390	unknown	C13 H22 N6 O2	294.18	6.282	Passion fruit
DWZP00391	unknown	C39 H71 F2 N3 O2 P2	713.499	13.049	Passion fruit
DWZP00393	Guanine	C5 H5 N5 O	151.049	1.522	Passion fruit
DWZP00394	unknown	C18 H46 F3 N10 O2 P	522.351	11.417	Passion fruit
DWZP00396	1-Oleoyl-rac-glycerol	C21 H40 O4	356.292	11.799	Passion fruit
DWZP00397	D-(+)-Maltose	C12 H22 O11	364.098	1.1	Passion fruit
DWZP00398	3-Amino-2-chloro-2-butenamide	C4 H7 Cl N2 O	134.025	0.622	Passion fruit
DWZP00400	unknown	C42 H77 F N3 O4 P3	799.512	12.781	Passion fruit
DWZP00402	unknown	C25 H39 F4 N O3	477.285	11.104	Passion fruit
DWZP00403	Hydramethylnon	C25 H24 F6 N4	494.19	2.784	Passion fruit
DWZP00405	5,7-dihydroxy-2-(4-hydroxy-3-methoxyphenyl)-3-{[3,4,5-trihydroxy-6-(hydroxymethyl)oxan-2-yl]oxy}-4H-chromen-4-one	C22 H22 O12	478.111	4.324	Passion fruit
DWZP00406	unknown	C27 H46 F5 N2 O7 P	636.297	11.364	Passion fruit
DWZP00407	(1S,4aS,7aS)-7-({[(2E)-3-phenylprop-2-enoyl]oxy}methyl)-1-{[(2S,3R,4S,5S,6R)-3,4,5-trihydroxy-6-(hydroxymethyl)oxan-2-yl]oxy}-1H,4aH,5H,7aH-cyclopenta[c]pyran-4-carboxylic acid	C25 H28 O11	542.124	0.821	Passion fruit
DWZP00408	Amide C18	C18 H37 N O	283.287	12.046	Passion fruit
DWZP00409	trans-Cinnamaldehyde	C9 H8 O	132.057	5.499	Passion fruit
DWZP00410	Nicotinic acid	C6 H5 N O2	123.032	0.889	Passion fruit
DWZP00411	unknown	C19 H41 F N2 P2	378.274	11.807	Passion fruit
DWZP00412	unknown	C44 H79 N O3 P2	731.554	12.638	Passion fruit
DWZP00413	1,2-Dihydro-5-hydroxy-2- (1-hydroxy-1-methylethyl) -4- (isobutyryl) -6-phenylfurano [ 2,3-h ] [ 1 ] benzopyran-8-one	C24 H24 O6	408.157	12.085	Passion fruit
DWZP00415	unknown	C15 H18 F3 N O7	381.105	4.734	Passion fruit
DWZP00417	(1S,4aS,7aS)-7-({[(2E)-3-phenylprop-2-enoyl]oxy}methyl)-1-{[(2S,3R,4S,5S,6R)-3,4,5-trihydroxy-6-(hydroxymethyl)oxan-2-yl]oxy}-1H,4aH,5H,7aH-cyclopenta[c]pyran-4-carboxylic acid	C25 H28 O11	542.124	0.784	Passion fruit
DWZP00418	unknown	C17 H27 F O12	442.147	5.467	Passion fruit
DWZP00419	D-(+)-Maltose	C12 H22 O11	364.098	0.857	Passion fruit
DWZP00420	Nicotinic acid	C6 H5 N O2	123.032	2.33	Passion fruit
DWZP00421	methyl 4-oxo-4H-benzo[4,5]imidazo[2,1-b][1,3]thiazine-2-carboxylate	C12 H8 N2 O3 S	260.023	0.631	Passion fruit
DWZP00422	SSR161421	C25 H20 N4 O2	386.172	8.568	Passion fruit
DWZP00423	unknown	C18 H35 F3 N3 O4 P3	507.177	4.985	Passion fruit
DWZP00426	2-{1-[2-({6-[4-(tert-butyl)phenoxy]-3-pyridinyl}amino)-2-oxoethyl]cyclopentyl}acetic acid	C24 H30 N2 O4	432.197	6.545	Passion fruit
DWZP00427	unknown	C6 H5 F O2 S2	191.972	0.116	Passion fruit
DWZP00429	unknown	C15 H13 N4 O5 P S	392.035	0.865	Passion fruit
DWZP00430	4-Hydroxybenzaldehyde	C7 H6 O2	122.037	1.002	Passion fruit
DWZP00431	unknown	C H F4 N2 O2 P	179.971	14.023	Passion fruit
DWZP00432	Heteroflavanone B	C24 H28 O7	428.183	10.758	Passion fruit
DWZP00434	8-Hydroxyquinoline	C9 H7 N O	145.053	3.336	Passion fruit
DWZP00436	unknown	C17 H19 F O4 S	338.1	4.63	Passion fruit
DWZP00437	(2R)-2-[(13E,16E)-13,16-Docosadienoyloxy]-3-[(9E)-9-hexadecenoyloxy]propyl 2-(trimethylammonio)ethyl phosphate	C46 H86 N O8 P	811.608	13.591	Passion fruit
DWZP00440	2-(3-methoxyphenyl)acetamide	C9 H11 N O2	148.052	3.107	Passion fruit
DWZP00443	unknown	C38 H56 F2 O3	598.42	12.893	Passion fruit
DWZP00444	DOA	C22 H42 O4	370.308	12.134	Passion fruit
DWZP00446	unknown	C36 H71 F5 N4 O14	878.489	14.96	Passion fruit
DWZP00448	Glycerophosphocholine	C8 H20 N O6 P	257.102	0.815	Passion fruit
DWZP00449	unknown	C17 H21 N O8	367.126	4.633	Passion fruit
DWZP00450	unknown	C49 H91 F3 N5 O2 P	869.686	14.584	Passion fruit
DWZP00451	unknown	C22 H48 F N3 O2	405.371	8.878	Passion fruit
DWZP00452	unknown		806.578	13.481	Passion fruit
DWZP00454	unknown	C12 H13 F2 N2 P S3	349.994	12.495	Passion fruit
DWZP00455	unknown	C30 H68 F3 N9 O8	739.514	13.078	Passion fruit
DWZP00456	FENAMIC ACID	C13 H11 N O2	213.079	3.788	Passion fruit
DWZP00457	unknown	C8 H11 F4 N3 O4	289.068	1.072	Passion fruit
DWZP00458	unknown	C12 H24 N10 O14	532.147	1.296	Passion fruit
DWZP00459	unknown	C17 H33 N O13	459.195	0.817	Passion fruit
DWZP00461	4-Hydroxybenzaldehyde	C7 H6 O2	122.037	1.146	Passion fruit
DWZP00463	DEPE	C49 H94 N O8 P	855.671	14.373	Passion fruit
DWZP00464	unknown	C14 H37 N10 O P	392.29	12.133	Passion fruit
DWZP00465	1,3-Thiasilinane	C4 H10 S Si	118.078	4.746	Passion fruit
DWZP00467	4-[(1,3-Diamino-2-propanyl)oxy]-4-oxobutanoate	C7 H13 N2 O4	190.135	6.577	Passion fruit
DWZP00468	NP-001346	C11 H15 N5 O3 S	297.089	4.179	Passion fruit
DWZP00470	unknown	C6 H2 O4	137.995	0.891	Passion fruit
DWZP00471	SKF-91488	C7 H17 N3 S	175.115	1.125	Passion fruit
DWZP00472	1,1,2-Trimethyldisilene	C3 H10 Si2	103.1	11.091	Passion fruit
DWZP00473	unknown	C13 H5 N8 O8 P	431.997	14.9	Passion fruit
DWZP00475	unknown	C17 H29 N8 O5 P	456.199	6.531	Passion fruit
DWZP00476	unknown	C39 H82 N O6 P3	753.536	12.637	Passion fruit
DWZP00477	unknown	C49 H95 F2 N4 O4 P3 S	966.625	13.303	Passion fruit
DWZP00478	unknown	C59 H82 F2 N4 O P2	962.593	12.972	Passion fruit
DWZP00479	unknown	C12 H18 Cl2 F2 N2 O4	362.061	0.794	Passion fruit
DWZP00481	unknown		804.547	13.089	Passion fruit
DWZP00482	unknown	C20 H22 F5 N2 O3 P	464.129	5.458	Passion fruit
DWZP00484	unknown	C36 H80 Fe N10 O4 S	802.548	13.13	Passion fruit
DWZP00485	Benzocaine	C9 H11 N O2	165.079	3.08	Passion fruit
DWZP00487	unknown	C45 H78 F6 N5 P	833.59	13.594	Passion fruit
DWZP00488	SSR161421	C25 H20 N4 O2	408.154	8.579	Passion fruit
DWZP00489	unknown	C15 H29 N O13	431.164	0.795	Passion fruit
DWZP00490	unknown	C36 H64 F N9 O6	737.496	13.175	Passion fruit
DWZP00491	Clofilium	C21 H36 Cl N	337.259	10.008	Passion fruit
DWZP00493	unknown	C27 H37 F3 O3	466.269	11.581	Passion fruit
DWZP00494	5-(6-hydroxy-6-methyloctyl)-2,5-dihydrofuran-2-one	C13 H22 O3	208.146	6.137	Passion fruit
DWZP00496	Paratocarpin G	C25 H28 O6	424.188	12.242	Passion fruit
DWZP00497	unknown	C46 H70 F2 O7	772.509	12.92	Passion fruit
DWZP00498	unknown	C48 H71 F N10 O	822.579	13.882	Passion fruit
DWZP00499	unknown		643.522	13.968	Passion fruit
DWZP00500	unknown	C4 H4 F2 O S	137.995	1.224	Passion fruit
DWZP00501	Allyl 3-{[(allyloxy)carbonyl]oxy}-2,2-bis({[(allyloxy)carbonyl]oxy}methyl)propyl carbonate	C21 H28 O12	472.157	5.129	Passion fruit
DWZP00504	unknown	C16 H24 F3 N O10	447.137	2.95	Passion fruit
DWZP00506	unknown	C11 H27 O7 P3	364.098	0.753	Passion fruit
DWZP00507	Leucylproline	C11 H20 N2 O3	228.147	3.022	Passion fruit
DWZP00508	4-Nitroaniline	C6 H6 N2 O2	138.043	0.982	Passion fruit
DWZP00509	4-methoxy-6-(prop-2-en-1-yl)-2H-1,3-benzodioxole	C11 H12 O3	192.078	4.602	Passion fruit
DWZP00512	Pirbuterol	C12 H20 N2 O3	240.147	0.922	Passion fruit
DWZP00514	unknown	C25 H44 F N3 O7	517.316	10.761	Passion fruit
DWZP00515	unknown	C47 H89 F2 N3 O2 P2	827.64	13.996	Passion fruit
DWZP00516	unknown		641.507	13.731	Passion fruit
DWZP00517	1-methyl-1,2,3,4-tetrahydro-beta-carboline-3-carboxylic acid	C13 H14 N2 O2	230.105	3.797	Passion fruit
DWZP00518	Ethyl 3-{[2-(aminocarbonyl)-3-thienyl]amino}-3-oxopropanoate	C10 H12 N2 O4 S	278.031	0.634	Passion fruit
DWZP00519	unknown	C44 H33 F3 N4 O12	866.205	3.579	Passion fruit
DWZP00520	unknown	C10 H27 F N8 O6 S	406.175	5.188	Passion fruit
DWZP00521	unknown	C18 H24 N10 O2	412.209	5.629	Passion fruit
DWZP00522	unknown	C5 H2 O3	110.001	0.938	Passion fruit
DWZP00523	unknown	C10 H15 F2 N9 P2	361.089	1.29	Passion fruit
DWZP00524	Glycerophosphocholine	C8 H20 N O6 P	257.102	1.016	Passion fruit
DWZP00525	unknown	C6 H7 F N4 O S	202.032	0.62	Passion fruit
DWZP00531	unknown	C2 H3 F3 P2	145.966	0.313	Passion fruit
DWZP00532	unknown	C11 H25 F4 N5 O9	447.158	0.883	Passion fruit
DWZP00533	Pirbuterol	C12 H20 N2 O3	240.147	1.187	Passion fruit
DWZP00534	unknown	C36 H74 F4 N8 O7	806.562	13.315	Passion fruit
DWZP00535	unknown	C5 H6 F N5 O2 S	219.022	0.783	Passion fruit
DWZP00536	unknown	C38 H75 F2 N7 O11	843.549	12.121	Passion fruit
DWZP00537	unknown	C27 H26 F N3 O4 S2	539.135	1.342	Passion fruit
DWZP00539	Prazepam	C19 H17 Cl N2 O	324.1	9.908	Passion fruit
DWZP00541	unknown	C35 H72 F3 N5 O5 P2	761.496	13.082	Passion fruit
DWZP00544	unknown	C4 H5 P S	115.985	14.373	Passion fruit
DWZP00545	unknown	C36 H74 F2 N7 O3 P S	753.528	13.147	Passion fruit
DWZP00546	5-hydroxy-2-(4-hydroxyphenyl)-6-methoxy-7-{[(2S,3R,4S,5S,6R)-3,4,5-trihydroxy-6-(hydroxymethyl)oxan-2-yl]oxy}-4H-chromen-4-one	C22 H22 O11	462.115	4.724	Passion fruit
DWZP00547	4-Ethynylaniline	C8 H7 N	117.058	2.826	Passion fruit
DWZP00549	unknown	C29 H38 N2 O9	558.257	7.29	Passion fruit
DWZP00550	unknown	C41 H81 F4 N5 O15	959.567	12.687	Passion fruit
DWZP00552	SKF-91488	C7 H17 N3 S	175.115	0.914	Passion fruit
DWZP00553	unknown	C4 H11 N2 O P	134.06	0.897	Passion fruit
DWZP00554	unknown	C53 H104 N8 O12 S	1076.75	14.14	Passion fruit
DWZP00555	unknown	C12 H26 F6 N6 O4 P2	494.139	5.148	Passion fruit
DWZP00557	unknown	C42 H68 F3 N3 S2	735.481	13.064	Passion fruit
DWZP00558	unknown	C13 H25 F N O6 P3	403.088	4.747	Passion fruit
DWZP00560	NP-007909	C13 H20 O3	206.13	5.023	Passion fruit
DWZP00562	[6,7-dimethoxy-1-methyl-3,4-dihydro-2(1H)-isoquinolinyl](5-methyl-2-phenyl-2H-1,2,3-triazol-4-yl)methanone	C22 H24 N4 O3	392.18	6.067	Passion fruit
DWZP00563	unknown	C6 H3 N3 O	133.028	0.622	Passion fruit
DWZP00564	4-methoxy-6-(prop-2-en-1-yl)-2H-1,3-benzodioxole	C11 H12 O3	192.078	4.232	Passion fruit
DWZP00565	2-Amino-1,3,4-octadecanetriol	C18 H39 N O3	317.293	9.032	Passion fruit
DWZP00566	Dihydroceramide C2	C20 H41 N O3	343.308	10.656	Passion fruit
DWZP00568	unknown	C6 H8 F N3 O4 S2	268.994	13.819	Passion fruit
DWZP00569	unknown	C56 H83 F2 N O2	839.639	13.967	Passion fruit
DWZP00570	Sphingosine (d18:1)	C18 H37 N O2	299.282	10.516	Passion fruit
DWZP00573	1,6-Nonadiene-3,8-diyn-5-one	C9 H6 O	130.042	5.617	Passion fruit
DWZP00574	unknown	C12 H20 F N O3 S	277.116	0.796	Passion fruit
DWZP00575	unknown	C47 H62 N2 O2 S	718.454	14.86	Passion fruit
DWZP00576	Tamsulosin	C20 H28 N2 O5 S	408.176	5.118	Passion fruit
DWZP00577	Hypoglycin A	C7 H11 N O2	141.079	0.939	Passion fruit
DWZP00578	unknown	C24 H47 F4 N2 O P	486.334	10.181	Passion fruit
DWZP00579	(1S,4aS,7aS)-7-({[(2E)-3-phenylprop-2-enoyl]oxy}methyl)-1-{[(2S,3R,4S,5S,6R)-3,4,5-trihydroxy-6-(hydroxymethyl)oxan-2-yl]oxy}-1H,4aH,5H,7aH-cyclopenta[c]pyran-4-carboxylic acid	C25 H28 O11	542.124	1.193	Passion fruit
DWZP00580	unknown	C18 H29 F O12	456.162	5.819	Passion fruit
DWZP00584	unknown	C14 H22 F3 N5 O4	381.164	5.266	Passion fruit
DWZP00586	unknown	C12 H21 F4 N9 O5	447.158	1.059	Passion fruit
DWZP00588	unknown	C21 H40 F N3 O4 S3	513.214	5.4	Passion fruit
DWZP00589	unknown	C36 H77 F4 N6 O P3	778.531	13.065	Passion fruit
DWZP00590	unknown	C7 H4 N6 O S	220.017	0.704	Passion fruit
DWZP00591	alpha-Ketoglutaric acid	C5 H6 O5	146.021	0.939	Passion fruit
DWZP00595	unknown	C50 H74 F2 N6 O S	844.561	13.875	Passion fruit
DWZP00596	2"-trans-Caffeoylisoorientin	C30 H26 O14	610.132	2.011	Passion fruit
DWZP00597	unknown	C32 H67 F N6 O4	618.519	14.224	Passion fruit
DWZP00598	Bicyclo(4.2.0)octa-1,3,5-triene-7,8-dione	C8 H4 O2	132.094	6.055	Passion fruit
DWZP00599	unknown	C24 H47 O4 P S	462.293	12.156	Passion fruit
DWZP00600	(+/-)-Sakuranetin	C16 H14 O5	287.246	9.68	Passion fruit
DWZP00601	4'-Chloro-2-hydroxyaurone	C15 H11 Cl O3	274.039	0.627	Passion fruit
DWZP00602	unknown	C4 H5 P S	115.985	14.047	Passion fruit
DWZP00603	unknown	C5 H2 O3	110.001	1.035	Passion fruit
DWZP00605	3,4-Methylenedioxy-2',4'-dimethoxychalcone	C18 H16 O5	312.099	10.139	Passion fruit
DWZP00606	Urocanic acid	C6 H6 N2 O2	138.043	1.086	Passion fruit
DWZP00607	Genistin	C21 H20 O10	432.105	4.959	Passion fruit
DWZP00609	Cyclopenta[c]pyran-7-carbaldehyde	C9 H6 O2	146.037	4.108	Passion fruit
DWZP00611	L-Ethionine	C6 H13 N O2 S	163.066	0.685	Passion fruit
DWZP00612	unknown	C45 H65 N4 O8 P	820.454	13.669	Passion fruit
DWZP00613	unknown	C45 H66 F N4 O P3	790.444	13.589	Passion fruit
DWZP00615	unknown	C21 H25 F3 O9	478.144	5.828	Passion fruit
DWZP00616	unknown	C18 H20 F N9 O2 P2	475.119	5.833	Passion fruit
DWZP00617	Demeton-S-Methyl-Sulfone	C6 H15 O5 P S2	262.053	0.615	Passion fruit
DWZP00618	unknown	C10 H11 F O5 S2	294.004	0.29	Passion fruit
DWZP00619	unknown	C34 H64 F4 O4	612.472	13.533	Passion fruit
DWZP00620	unknown	C12 H17 F N2 O5 P2	350.061	0.822	Passion fruit
DWZP00622	unknown	C8 H14 N6 O5 S	306.076	1.236	Passion fruit
DWZP00624	unknown	C48 H95 F N3 O6 P S	891.666	14.658	Passion fruit
DWZP00626	L-(-)-Methionine	C5 H11 N O2 S	149.051	1.032	Passion fruit
DWZP00629	L-Glutamic acid	C5 H9 N O4	147.053	1.344	Passion fruit
DWZP00630	unknown	C49 H86 N3 O5 P3	889.577	13.481	Passion fruit
DWZP00632	unknown	C4 H3 F3 N4 O S	211.997	14.596	Passion fruit
DWZP00636	Spermidine	C7 H19 N3	145.158	0.789	Passion fruit
DWZP00638	unknown	C41 H82 F N O16	863.562	13.394	Passion fruit
DWZP00640	unknown	C11 H19 F3 N7 O7 P	449.104	4.306	Passion fruit
DWZP00641	unknown	C5 H12 F N2 O8 P	278.031	1.31	Passion fruit
DWZP00642	Sulfamethoxypyridazine	C11 H12 N4 O3 S	280.063	1.29	Passion fruit
DWZP00643	Guanosine	C10 H13 N5 O5	283.091	1.527	Passion fruit
DWZP00644	1-(4-benzhydrylpiperazino)-3-[4-(1,2,3-thiadiazol-4-yl)phenoxy]-2-propanol	C28 H30 N4 O2 S	464.225	6.099	Passion fruit
DWZP00645	1,1'-[Dioxybis(carbonyloxy)]bis(3-methoxybutane)	C12 H22 O8	294.131	3.691	Passion fruit
DWZP00647	Demeton-S-Methyl-Sulfone	C6 H15 O5 P S2	262.053	1.216	Passion fruit
DWZP00648	6-Methylquinoline	C10 H9 N	143.073	2.825	Passion fruit
DWZP00649	unknown	C6 H8 F N9 O4	289.068	1.379	Passion fruit
DWZP00650	unknown	C14 H27 F3 N4 O14	532.147	1.057	Passion fruit
DWZP00651	unknown	C31 H43 F2 N8 P3	658.279	11.361	Passion fruit
DWZP00653	unknown		843.679	13.725	Passion fruit
DWZP00655	unknown	C11 H20 O7	264.121	3.734	Passion fruit
DWZP00656	unknown	C42 H70 F4 N2 O11	854.491	14.462	Passion fruit
DWZP00657	unknown	C18 H40 F3 N9 P2	501.283	11.437	Passion fruit
DWZP00658	unknown	C29 H63 N10 O2 P	614.488	14.949	Passion fruit
DWZP00659	unknown	C21 H33 N7 O3 S	463.235	8.198	Passion fruit
DWZP00660	unknown	C16 H18 N4 O2 S3	394.06	1.053	Passion fruit
DWZP00661	unknown	C27 H44 F N3 O7	541.314	11.043	Passion fruit
DWZP00662	unknown	C9 H16 O3 S	204.082	3.436	Passion fruit
DWZP00663	5'-O-beta-D-Glucosylpyridoxine	C14 H21 N O8	331.126	0.879	Passion fruit
DWZP00664	3-Fluorodihydro-2(3H)-furanone	C4 H5 F O2	104.063	2.418	Passion fruit
DWZP00666	unknown	C8 H6 F N2 P S	211.997	14.802	Passion fruit
DWZP00667	NP-005196	C15 H22 O5	264.136	3.949	Passion fruit
DWZP00668	2-Fluorobiphenyl	C12 H9 F	172.977	0.118	Passion fruit
DWZP00669	hymecromone	C10 H8 O3	176.047	4.035	Passion fruit
DWZP00670	Eglumetad	C8 H11 N O4	185.069	0.809	Passion fruit
DWZP00671	INK	C16 H31 N5 O5	188.116	1.434	Passion fruit
DWZP00672	unknown	C18 H25 F O2 S	324.155	10.686	Passion fruit
DWZP00673	unknown	C6 H10 F5 N8 O3 P S2	431.997	12.537	Passion fruit
DWZP00676	Spermidine	C7 H19 N3	145.158	0.957	Passion fruit
DWZP00678	Mapenterol	C14 H20 Cl F3 N2 O	324.082	3.877	Passion fruit
DWZP00679	Prolylleucine	C11 H20 N2 O3	228.147	1.242	Passion fruit
DWZP00680	unknown	C5 H7 F3 N4 O4	244.043	0.613	Passion fruit
DWZP00682	unknown		116.067	1.01	Passion fruit
DWZP00683	MONOLINOLENIN	C21 H36 O4	352.261	11.207	Passion fruit
DWZP00684	2-(2-phenylethoxy)-6-{[(3,4,5-trihydroxyoxan-2-yl)oxy]methyl}oxane-3,4,5-triol	C19 H28 O10	416.168	5.074	Passion fruit
DWZP00685	unknown	C35 H75 F N9 O6 P S	799.528	12.983	Passion fruit
DWZP00686	unknown	C37 H55 N3 O9 S	717.365	11.7	Passion fruit
DWZP00688	Diethylpyrocarbonate	C6 H10 O5	162.053	1.244	Passion fruit
DWZP00689	unknown	C15 H35 N3 O3	305.269	12.019	Passion fruit
DWZP00690	unknown	C6 H10 F4 N6 O8 P2	431.997	12.228	Passion fruit
DWZP00691	MFCD00002731	C12 H21 N O2	210.162	6.677	Passion fruit
DWZP00692	unknown	C22 H38 F N3 O7	475.269	10.762	Passion fruit
DWZP00693	Nicotinic acid	C6 H5 N O2	123.032	1.037	Passion fruit
DWZP00694	Laxiflorin	C23 H26 O7	414.168	10.476	Passion fruit
DWZP00697	(1Z)-N-[(4E)-1-{[4-O-(alpha-D-Galactopyranosyl)-beta-D-galactopyranosyl]oxy}-3-hydroxy-4-octadecen-2-yl]hexadecanimidic acid	C46 H87 N O13	861.621	13.983	Passion fruit
DWZP00699	unknown	C4 H11 N2 P S	150.038	0.623	Passion fruit
DWZP00701	unknown	C44 H85 F2 N3 O2 P2	787.608	13.697	Passion fruit
DWZP00702	α-L-Fucopyranose	C6 H12 O5	164.068	1.045	Passion fruit
DWZP00703	unknown	C12 H17 F6 N6 O16 P S	678.006	14.31	Passion fruit
DWZP00705	unknown	C12 H15 N O7	285.084	0.777	Passion fruit
DWZP00706	unknown	C7 H3 N3 O2	161.023	0.62	Passion fruit
DWZP00707	unknown	C17 H16 F4 O2 S	360.082	4.602	Passion fruit
DWZP00709	unknown	C61 H112 N2 O9 S2	1080.78	14.651	Passion fruit
DWZP00710	unknown	C35 H63 F3 O3	588.472	13.594	Passion fruit
DWZP00714	unknown	C16 H28 F3 N5 O4 S2	475.154	1.365	Passion fruit
DWZP00715	unknown	C18 H39 N4 O11 P	518.236	4.719	Passion fruit
DWZP00716	1,1'-({2-[4-(2-Hydroxypropyl)piperazin-1-yl]ethyl}imino)dipropan-2-ol	C15 H33 N3 O3	303.253	11.69	Passion fruit
DWZP00719	unknown	C18 H34 F4 N4 O5 P2	524.193	1.038	Passion fruit
DWZP00720	unknown	C14 H13 F N6 O2 S	348.082	4.111	Passion fruit
DWZP00721	D-(+)-Pipecolinic acid	C6 H11 N O2	129.079	1.042	Passion fruit
DWZP00722	5-(6-hydroxy-6-methyloctyl)-2,5-dihydrofuran-2-one	C13 H22 O3	208.146	5.212	Passion fruit
DWZP00724	unknown	C20 H17 N5 O5	407.121	5.132	Passion fruit
DWZP00725	1-Phenyl-2-butanone	C10 H12 O	148.089	4.564	Passion fruit
DWZP00726	unknown	C10 H16 N6 O6	316.113	3.769	Passion fruit
DWZP00727	unknown	C10 H16 N6 O6	316.113	3.613	Passion fruit
DWZP00728	Kojic acid	C6 H6 O4	142.027	2.728	Passion fruit
DWZP00729	unknown	C18 H37 N7	351.311	10.452	Passion fruit
DWZP00730	unknown	C12 H21 F3 N4 O12 P2 S2	596.003	13.998	Passion fruit
DWZP00731	1-(4-Methoxyphenyl)-3-{(3S,5S)-1-methyl-5-[3-(3-pyridinyl)-1,2,4-oxadiazol-5-yl]-3-pyrrolidinyl}urea	C20 H22 N6 O3	394.183	4.688	Passion fruit
DWZP00732	unknown	C20 H31 N O8 P2	475.151	3.786	Passion fruit
DWZP00736	unknown	C48 H89 F5 N3 O2 P	865.661	13.737	Passion fruit
DWZP00738	Adipic acid	C6 H10 O4	146.058	1.131	Passion fruit
DWZP00739	unknown	C3 H3 N9	165.051	0.989	Passion fruit
DWZP00741	unknown	C10 H16 F2 O4 S	270.073	1.029	Passion fruit
DWZP00744	13-Oxo-3,6,9,12-tetraoxatetradec-1-yl acetate	C12 H22 O7	278.136	5.413	Passion fruit
DWZP00745	unknown	C41 H71 F2 N3 O2 P2	737.498	12.93	Passion fruit
DWZP00746	unknown		148.005	0.628	Passion fruit
DWZP00748	unknown	C5 H9 Cl O6	200.008	1.035	Passion fruit
DWZP00749	Stearyldiethanolamine	C22 H47 N O2	357.36	11.145	Passion fruit
DWZP00750	Heptanophenone	C13 H18 O	190.136	6.064	Passion fruit
DWZP00751	(2S)-7-{[(2S,3R,4S,5S,6R)-4,5-dihydroxy-6-(hydroxymethyl)-3-{[(2S,3R,4R,5R,6S)-3,4,5-trihydroxy-6-methyloxan-2-yl]oxy}oxan-2-yl]oxy}-2-(3,4-dihydroxyphenyl)-5-hydroxy-3,4-dihydro-2H-1-benzopyran-4-one	C27 H32 O15	596.173	4.521	Passion fruit
DWZP00752	Maslinic acid	C30 H48 O4	472.355	11.201	Passion fruit
DWZP00753	unknown		889.574	13.354	Passion fruit
DWZP00755	unknown	C18 H25 F3 O6	394.16	6.562	Passion fruit
DWZP00756	Furaneol	C6 H8 O3	128.047	3.136	Passion fruit
DWZP00757	Choline	C5 H13 N O	103.1	10.789	Passion fruit
DWZP00759	unknown	C9 H9 N3 O P2 S	268.994	13.995	Passion fruit
DWZP00760	unknown	C5 H11 Cl F2 N2 O3	220.043	0.623	Passion fruit
DWZP00761	1-(3-Methylphenyl)4-methyl-3-pentene	C13 H18	174.141	6.981	Passion fruit
DWZP00763	unknown	C39 H80 F N2 O9 P S	802.531	12.934	Passion fruit
DWZP00766	2,6,3',4'-Tetrahydroxy-2-benzylcoumaranone	C15 H12 O6	288.063	4.732	Passion fruit
DWZP00768	1-CHLORO-5,5-DIMETHYLHYDANTOIN	C5 H7 Cl N2 O2	162.02	2.523	Passion fruit
DWZP00769	5-(6-hydroxy-6-methyloctyl)-2,5-dihydrofuran-2-one	C13 H22 O3	208.146	5.681	Passion fruit
DWZP00771	unknown	C40 H73 F3 N5 O2 P	743.546	13.458	Passion fruit
DWZP00772	unknown	C26 H35 F N5 O P S	515.23	5.467	Passion fruit
DWZP00773	unknown	C42 H77 F3 N5 O2 P	771.577	13.343	Passion fruit
DWZP00774	Pyridoxine	C8 H11 N O3	169.074	0.983	Passion fruit
DWZP00775	unknown	C42 H75 N3 O7	733.562	13.369	Passion fruit
DWZP00776	unknown	C18 H3 F5 O7	425.98	13.968	Passion fruit
DWZP00777	NP-016596	C19 H30 O8	408.177	5.355	Passion fruit
DWZP00778	unknown	C8 H18 F2 N6 O2 S	300.118	5.413	Passion fruit
DWZP00779	1-quinolin-2-ylmethanamine	C10 H10 N2	141.058	2.826	Passion fruit
DWZP00780	unknown	C9 H11 F4 N2 O2 P S2	349.994	12.214	Passion fruit
DWZP00781	Maslinic acid	C30 H48 O4	494.337	11.196	Passion fruit
DWZP00782	unknown	C20 H35 N3 O7 S	461.219	7.48	Passion fruit
DWZP00783	Tetrazolo[1,5-b][1,2,4]triazine	C3 H2 N6	123.017	0.629	Passion fruit
DWZP00784	timobesone	C22 H29 F O4 S	408.175	5.34	Passion fruit
DWZP00786	unknown	C4 H13 N2 O10 P S2	343.977	12.563	Passion fruit
DWZP00787	Glutaric anhydride	C5 H6 O3	114.032	1.056	Passion fruit
DWZP00788	Bisazir	C5 H12 N3 P S	176	0.384	Passion fruit
DWZP00789	unknown	C2 H5 F3 O P2	163.977	0.123	Passion fruit
DWZP00791	Cyclopenta[c]pyran-7-carbaldehyde	C9 H6 O2	146.037	1.02	Passion fruit
DWZP00792	unknown	C40 H71 F3 N5 O2 P	741.53	13.261	Passion fruit
DWZP00793	Carbazole	C12 H9 N	166.063	7.057	Passion fruit
DWZP00794	unknown	C5 H14 F3 N5 O2 S2	297.054	1.248	Passion fruit
DWZP00795	unknown	C20 H34 N3 O4 P3 S2	537.12	1.37	Passion fruit
DWZP00796	unknown	C7 H12 F2 O6 S2	294.003	1.372	Passion fruit
DWZP00797	unknown	C20 H41 P3	374.243	11.214	Passion fruit
DWZP00798	(±)-Abscisic acid	C15 H20 O4	264.136	5.555	Passion fruit
DWZP00799	Sphingosine (d18:1)	C18 H37 N O2	299.282	10.715	Passion fruit
DWZP00800	unknown	C4 H6 N4 O3 S	190.015	0.629	Passion fruit
DWZP00801	alpha-Ketoglutaric acid	C5 H6 O5	146.021	0.891	Passion fruit
DWZP00802	D-(-)-2-Aminobutyric acid	C4 H9 N O2	103.064	0.773	Passion fruit
DWZP00803	Lauryldimethylamine oxide	C14 H31 N O	229.24	9.406	Passion fruit
DWZP00806	Ethyl 3-{[2-(aminocarbonyl)-3-thienyl]amino}-3-oxopropanoate	C10 H12 N2 O4 S	278.031	0.054	Passion fruit
DWZP00807	Amide C18	C18 H37 N O	283.287	10.478	Passion fruit
DWZP00808	Protocatechuic aldehyde	C7 H6 O3	138.031	3.852	Passion fruit
DWZP00809	NP-003828	C33 H42 O19	742.231	5.011	Passion fruit
DWZP00810	1-Hexadecanoylpyrrolidine	C20 H39 N O	309.303	12.12	Passion fruit
DWZP00811	unknown	C11 H15 F4 N3 O6	361.089	1.087	Passion fruit
DWZP00812	N-Allyl-1,3,2-dioxaphospholan-2-amine	C5 H10 N O2 P	148.089	4.733	Passion fruit
DWZP00813	unknown	C39 H72 F3 N5 O3	715.559	12.851	Passion fruit
DWZP00814	1-(4-Methoxyphenyl)-3-{(3S,5S)-1-methyl-5-[3-(3-pyridinyl)-1,2,4-oxadiazol-5-yl]-3-pyrrolidinyl}urea	C20 H22 N6 O3	416.165	4.668	Passion fruit
DWZP00815	unknown	C18 H23 F3 O6	392.144	6.929	Passion fruit
DWZP00816	unknown	C35 H70 F3 N5 O5 P2	759.48	12.934	Passion fruit
DWZP00817	2,5-Furandicarboxylic acid	C6 H4 O5	156.006	0.908	Passion fruit
DWZP00818	Carbazole	C12 H9 N	166.063	6.501	Passion fruit
DWZP00819	Hovetrichoside C	C21 H22 O11	450.116	5.206	Passion fruit
DWZP00820	4-(4-hydroxy-2,6,6-trimethyl-3-{[(2R,3R,4S,5S,6R)-3,4,5-trihydroxy-6-(hydroxymethyl)oxan-2-yl]oxy}cyclohex-1-en-1-yl)butan-2-one	C19 H32 O8	388.209	5.1	Passion fruit
DWZP00821	unknown	C29 H19 F3 N4 O6	576.126	10.572	Passion fruit
DWZP00823	Bis(2-Ethylhexyl) Phthalate	C24 H38 O4	390.276	12.173	Passion fruit
DWZP00824	[6-Hydroxy-1-(hydroxymethyl)-1,4a-dimethyl-5-(2-oxo-2-pyrrolidin-1-ylethyl)-2,3,4,5,6,7,8,8a-octahydronaphthalen-2-yl] N-[3-(trifluoromethyl)phenyl]carbamate	C27 H37 F3 N2 O5	504.293	9.526	Passion fruit
DWZP00825	unknown	C4 H F S2	131.951	0.119	Passion fruit
DWZP00827	unknown	C22 H35 F N6 S2	466.236	12.057	Passion fruit
DWZP00828	Sulfamethoxypyridazine	C11 H12 N4 O3 S	280.063	1.072	Passion fruit
DWZP00830	methyl 4,5-di(4-methoxyphenyl)thiophene-2-carboxylate	C20 H18 O4 S	332.11	4.515	Passion fruit
DWZP00831	D-Serine	C3 H7 N O3	105.043	0.884	Passion fruit
DWZP00832	Levulinic acid	C5 H8 O3	116.047	1.31	Passion fruit
DWZP00833	unknown	C45 H81 F N O5 P S	797.556	12.408	Passion fruit
DWZP00834	unknown	C6 H21 F5 N10 O14 P2 S2	678.007	13.814	Passion fruit
DWZP00835	Furaneol	C6 H8 O3	128.047	3.684	Passion fruit
DWZP00836	unknown	C4 H7 O P S	133.996	14.043	Passion fruit
DWZP00838	unknown	C3 H F3 N4 O S	197.982	14.74	Passion fruit
DWZP00839	NP-005516	C18 H30 O9	390.188	5.316	Passion fruit
DWZP00840	unknown	C31 H67 N4 O4 P	590.488	13.849	Passion fruit
DWZP00842	unknown	C7 H10 F N2 O P S	220.023	0.957	Passion fruit
DWZP00843	(2S,3R,4S,5S,6R)-3,4,5-trihydroxy-6-(hydroxymethyl)oxan-2-yl (4aS,6aS,6bR,9R,10R,11R,12aR)-10,11-dihydroxy-9-(hydroxymethyl)-2,2,6a,6b,9,12a-hexamethyl-1,2,3,4,4a,5,6,6a,6b,7,8,8a,9,10,11,12,12a,12b,13,14b-icosahydropicene-4a-carboxylate	C36 H58 O10	650.403	8.451	Passion fruit
DWZP00844	unknown	C77 H157 F2 N2 O11 P3 S	1449.07	12.769	Passion fruit
DWZP00846	unknown	C28 H30 N6 O12	642.192	5.63	Passion fruit
DWZP00847	unknown	C7 H10 F2 O5 S2	275.993	0.142	Passion fruit
DWZP00850	unknown	C47 H92 N8 O7 S	912.681	14.18	Passion fruit
DWZP00851	unknown	C37 H80 F2 N9 O5 P3	861.546	13.211	Passion fruit
DWZP00852	unknown	C28 H49 F2 N S	469.355	12.157	Passion fruit
DWZP00854	Anisole	C7 H8 O	108.021	4.665	Passion fruit
DWZP00855	PALMITAMIDOHEXADECANEDIOL	C32 H65 N O3	511.496	11.976	Passion fruit
DWZP00856	unknown	C6 H13 F2 N2 O4 P S	278.031	3.09	Passion fruit
DWZP00857	unknown	C11 H25 F4 N5 O8	431.163	1.04	Passion fruit
DWZP00860	Bosentan Related Compound 2	C10 H15 N O2 S	213.082	7.458	Passion fruit
DWZP00861	unknown	C2 H5 N2 O2 P	120.009	0.622	Passion fruit
DWZP00863	N1-(1,1,3,3,6-Pentamethyl-7-nitro-2,3-dihydro-1H-inden-5-yl)-2,6-dimethoxybenzamide	C23 H28 N2 O5	412.207	6.595	Passion fruit
DWZP00864	1-quinolin-2-ylmethanamine	C10 H10 N2	158.084	2.835	Passion fruit
DWZP00865	unknown	C46 H88 F N4 O10 P S	938.593	13.047	Passion fruit
DWZP00866	unknown	C13 H13 F O5 S	300.048	1.46	Passion fruit
DWZP00867	unknown	C12 H13 F N5 O2 P	309.079	0.882	Passion fruit
DWZP00870	Glutaric anhydride	C5 H6 O3	114.032	1.228	Passion fruit
DWZP00871	octadec-9-ynoic acid	C18 H32 O2	297.266	9.994	Passion fruit
DWZP00872	TRIS(2,4-DITERT-BUTYLPHENYL)PHOSPHATE	C42 H63 O4 P	662.445	13.195	Passion fruit
DWZP00873	unknown	C5 H2 O3	110.001	0.889	Passion fruit
DWZP00875	2H-Pyran-2,4,6(3H,5H)-trione	C5 H4 O4	128.011	1.832	Passion fruit
DWZP00876	unknown	C2 H2 F2 O8	191.972	0.387	Passion fruit
DWZP00877	Sulforidazine	C21 H26 N2 O2 S2	402.15	4.586	Passion fruit
DWZP00878	unknown	C10 H17 F O9	300.084	3.256	Passion fruit
DWZP00879	(2S,3R,4S,5S,6R)-3,4,5-trihydroxy-6-(hydroxymethyl)oxan-2-yl (4aS,6aS,6bR,9R,10R,11R,12aR)-10,11-dihydroxy-9-(hydroxymethyl)-2,2,6a,6b,9,12a-hexamethyl-1,2,3,4,4a,5,6,6a,6b,7,8,8a,9,10,11,12,12a,12b,13,14b-icosahydropicene-4a-carboxylate	C36 H58 O10	672.384	8.481	Passion fruit
DWZP00880	[6-Hydroxy-1-(hydroxymethyl)-1,4a-dimethyl-5-(2-oxo-2-pyrrolidin-1-ylethyl)-2,3,4,5,6,7,8,8a-octahydronaphthalen-2-yl] N-[3-(trifluoromethyl)phenyl]carbamate	C27 H37 F3 N2 O5	526.275	9.526	Passion fruit
DWZP00882	unknown	C18 H37 F N2 O7	412.258	12.177	Passion fruit
DWZP00883	unknown	C41 H74 F3 N3 O5 S	777.53	12.781	Passion fruit
DWZP00884	4259	C7 H16 S	132.098	1.038	Passion fruit
DWZP00885	α-Lactose	C12 H22 O11	359.142	1.153	Passion fruit
DWZP00886	unknown	C43 H77 F N O4 P S	753.53	12.86	Passion fruit
DWZP00888	7,8-DIHYDRONEOPTERIN	C9 H13 N5 O4	255.121	0.889	Passion fruit
DWZP00889	4-(4-hydroxy-2,6,6-trimethyl-3-{[(2R,3R,4S,5S,6R)-3,4,5-trihydroxy-6-(hydroxymethyl)oxan-2-yl]oxy}cyclohex-1-en-1-yl)butan-2-one	C19 H32 O8	410.191	5.239	Passion fruit
DWZP00890	unknown	C56 H103 O3 P3	916.712	14.618	Passion fruit
DWZP00891	2H-Pyran-2,4,6(3H,5H)-trione	C5 H4 O4	129.09	0.731	Passion fruit
DWZP00892	unknown	C33 H42 N2 O8 P2	656.242	2.805	Passion fruit
DWZP00893	unknown	C40 H69 F4 N3 O6	763.512	13.273	Passion fruit
DWZP00894	unknown	C40 H71 F4 N3 O6	765.528	13.447	Passion fruit
DWZP00895	unknown	C43 H78 F6 N5 P	809.59	13.715	Passion fruit
DWZP00897	unknown	C7 H15 F O2 S	182.077	1.013	Passion fruit
DWZP00898	NP-018660	C13 H22 O3	208.146	4.793	Passion fruit
DWZP00900	Benaxibine	C12 H15 N O6	269.089	0.878	Passion fruit
DWZP00901	Reynoutrin	C20 H18 O11	434.084	4.145	Passion fruit
DWZP00902	unknown	C7 H22 F5 N8 O15 P3 S	678.006	14.142	Passion fruit
DWZP00903	MFCD00661060	C3 H6 N2 O7	183.038	0.627	Passion fruit
DWZP00904	NP-005196	C15 H22 O5	264.136	4.766	Passion fruit
DWZP00906	unknown	C13 H28 F N O15	457.143	0.8	Passion fruit
DWZP00910	unknown	C15 H13 F3 N4 O5	386.084	3.355	Passion fruit
DWZP00911	3-Vinylbenzaldehyde	C9 H8 O	132.057	4.574	Passion fruit
DWZP00913	1-Phenyl-2-butanone	C10 H12 O	148.089	9.271	Passion fruit
DWZP00914	METHYL CAMPHORATE, (-)-	C11 H18 O4	214.12	7.306	Passion fruit
DWZP00915	NP-007909	C13 H20 O3	206.13	4.739	Passion fruit
DWZP00916	Bicyclo(4.2.0)octa-1,3,5-triene-7,8-dione	C8 H4 O2	132.094	6.275	Passion fruit
DWZP00917	5-(6-hydroxy-6-methyloctyl)-2,5-dihydrofuran-2-one	C13 H22 O3	208.146	6.407	Passion fruit
DWZP00918	unknown	C20 H32 F3 N5 O4 P2	525.188	3.64	Passion fruit
DWZP00920	N1-(1,1,3,3,6-Pentamethyl-7-nitro-2,3-dihydro-1H-inden-5-yl)-2,6-dimethoxybenzamide	C23 H28 N2 O5	412.207	5.036	Passion fruit
DWZP00922	unknown	C44 H77 F3 N7 O6 P	887.562	13.29	Passion fruit
DWZP00924	unknown	C48 H76 F6 N4 O7	934.562	12.735	Passion fruit
DWZP00925	unknown	C26 H45 F O5 P2	518.272	6.712	Passion fruit
DWZP00926	unknown	C18 H43 F6 N10 P	544.333	11.392	Passion fruit
DWZP00927	DP5550000	C8 H11 N O	136.089	5.254	Passion fruit
DWZP00930	unknown	C42 H72 F2 O2	646.551	14.668	Passion fruit
DWZP00931	Noroxymorphone	C16 H17 N O4	288.084	0.822	Passion fruit
DWZP00932	1-Amino-1,4-cyclohexanedicarboxylic acid	C8 H13 N O4	188.12	4.549	Passion fruit
DWZP00933	unknown	C12 H18 F3 N2 O2 P S3	406.023	0.912	Passion fruit
DWZP00934	unknown	C8 H7 F4 N3 O5	301.032	1.053	Passion fruit
DWZP00935	unknown	C46 H60	612.472	14.917	Passion fruit
DWZP00936	DIHYDROXYETHYL LAURAMINE OXIDE	C16 H35 N O3	289.261	9.225	Passion fruit
DWZP00938	unknown	C20 H44 N2 O6	408.321	12.501	Passion fruit
DWZP00940	unknown	C12 H24 N2 O5	276.17	7.993	Passion fruit
DWZP00942	Pyrimethanil	C12 H13 N3	199.111	8.245	Passion fruit
DWZP00943	NP-005516	C18 H30 O9	412.17	5.323	Passion fruit
DWZP00944	unknown	C8 H18 F2 N2 S	212.116	0.941	Passion fruit
DWZP00945	Isoferulic acid	C10 H10 O4	194.058	4.046	Passion fruit
DWZP00946	1-Methylcarbostyril	C10 H9 N O	160.052	4.607	Passion fruit
DWZP00951	unknown	C33 H66 F N6 O2 P S2	692.439	14.805	Passion fruit
DWZP00954	unknown	C39 H70 F3 N5 O2	697.548	12.862	Passion fruit
DWZP00958	NP-003058	C25 H24 O6	398.172	10.765	Passion fruit
DWZP00959	(2R,3S,4S,5R,6S)-2-(hydroxymethyl)-6-{4-[(1E)-3-hydroxyprop-1-en-1-yl]-2,6-dimethoxyphenoxy}oxane-3,4,5-triol	C17 H24 O9	372.142	4.201	Passion fruit
DWZP00960	unknown	C13 H18 F N O2 S	271.105	0.831	Passion fruit
DWZP00961	unknown	C20 H10 F2 N4 O4	408.066	3.379	Passion fruit
DWZP00962	unknown	C19 H13 F N4 O3	364.097	3.538	Passion fruit
DWZP00963	Ala-Leu	C9 H18 N2 O3	202.132	1.319	Passion fruit
DWZP00964	1-(3-Methylphenyl)4-methyl-3-pentene	C13 H18	174.141	6.229	Passion fruit
DWZP00965	unknown	C28 H44 F4 O3 S	536.296	10.849	Passion fruit
DWZP00966	unknown	C28 H61 N7 O2	527.491	12.156	Passion fruit
DWZP00967	unknown	C15 H23 F3 N4 O4	380.168	5.006	Passion fruit
DWZP00968	FRUCTOSE-ARGININE	C12 H24 N4 O7	336.164	0.939	Passion fruit
DWZP00970	unknown	C4 H8 F2 O3 S2	205.988	0.123	Passion fruit
DWZP00972	unknown	C19 H30 N2 O12	478.181	6.536	Passion fruit
DWZP00973	unknown	C13 H10 F5 N2 O5 P S	431.997	13.621	Passion fruit
DWZP00975	p-cymene	C10 H14	134.109	5.619	Passion fruit
DWZP00976	unknown	C17 H29 F2 N3 O3 P2 S	455.135	4.509	Passion fruit
DWZP00977	unknown	C35 H59 F6 N6 O2 P	740.435	14.958	Passion fruit
DWZP00978	unknown	C28 H62 F4 N10 O4 P2	740.436	14.838	Passion fruit
DWZP00979	unknown	C H2 N4 O2 S	133.989	0.628	Passion fruit
DWZP00980	unknown	C55 H87 N6 O4 P	926.653	7.755	Passion fruit
DWZP00981	4-Methoxybenzenesulfonamide	C7 H9 N O3 S	187.03	2.146	Passion fruit
DWZP00982	L-Theanine	C7 H14 N2 O3	157.074	0.81	Passion fruit
DWZP00983	Diethylpyrocarbonate	C6 H10 O5	162.053	0.967	Passion fruit
DWZP00984	unknown	C5 H7 Cl O5 P2	243.947	14.367	Passion fruit
DWZP00985	unknown	C15 H31 F2 N5 O3 P2 S2	493.13	4.78	Passion fruit
DWZP00988	unknown	C25 H31 N3 O2 P2 S	499.162	5.351	Passion fruit
DWZP00989	L-(-)-Threonine	C4 H9 N O3	120.058	1.001	Passion fruit
DWZP00991	unknown	C9 H17 F O12	336.069	0.895	Passion fruit
DWZP00992	unknown	C43 H77 F3 N5 O4 P	815.567	14.844	Passion fruit
DWZP00993	Diethyl 2-cyanosuccinate	C9 H13 N O4	199.084	0.818	Passion fruit
DWZP00994	unknown	C4 H10 N3 O P S2	211	0.9	Passion fruit
DWZP00995	DM2580000	C6 H4 N2 O	120.033	1.141	Passion fruit
DWZP00996	unknown	C25 H37 F3 O9	538.239	6.51	Passion fruit
DWZP00997	unknown	C48 H58 F P	684.428	13.188	Passion fruit
DWZP00998	unknown	C16 H29 N9 O5 S	459.203	6.828	Passion fruit
DWZP00999	unknown	C43 H76 F5 N3 O2 S	793.558	13.34	Passion fruit
DWZP01001	unknown	C14 H10 N7 O4 P3	433.001	14.25	Passion fruit
DWZP01003	(2R,3S,4S,5R,6R)-2-({[(2S,3R,4R)-3,4-dihydroxy-4-(hydroxymethyl)oxolan-2-yl]oxy}methyl)-6-{[4-(4-hydroxyphenyl)butan-2-yl]oxy}oxane-3,4,5-triol	C21 H32 O11	460.188	12.627	Passion fruit
DWZP01004	Okadaic acid	C44 H68 O13	804.46	14.179	Passion fruit
DWZP01005	PEG-3 STEARAMINE	C24 H51 N O3	401.386	11.125	Passion fruit
DWZP01007	6-Hydroxyluteolin 3'-methyl ether 7- [ 6"- (3-hydroxy-3-methylglutaryl) glucoside ]	C28 H30 O16	622.153	7.221	Passion fruit
DWZP01008	L-Histidine	C6 H9 N3 O2	155.069	0.747	Passion fruit
DWZP01009	N'1,N'3-Bis[(2,2-dimethylpropanoyl)oxy]-5-methylbenzene-1,3-dicarboximidamide	C19 H28 N4 O4	398.191	6.749	Passion fruit
DWZP01010	(2R,3S,4S,5R,6S)-2-(hydroxymethyl)-6-{4-[(1E)-3-hydroxyprop-1-en-1-yl]-2,6-dimethoxyphenoxy}oxane-3,4,5-triol	C17 H24 O9	394.123	4.211	Passion fruit
DWZP01011	1,3,7-Trihydroxy-6-methoxy-4,5-diisoprenylxanthone	C24 H26 O6	410.173	10.206	Passion fruit
DWZP01012	1-Methylcarbostyril	C10 H9 N O	160.052	4.226	Passion fruit
DWZP01013	unknown	C17 H37 F4 N4 O P	420.264	11.794	Passion fruit
DWZP01014	(2S)-4-Methyl-2-({[(3S,4S,5R)-2,3,4-trihydroxy-5-(hydroxymethyl)tetrahydro-2-furanyl]methyl}amino)pentanoic acid (non-preferred name)	C12 H23 N O7	293.147	1.248	Passion fruit
DWZP01017	unknown	C42 H71 F N O4 P S	735.483	12.79	Passion fruit
DWZP01018	unknown	C21 H41 F3 N O12 P	587.232	2.588	Passion fruit
DWZP01019	Leu-arg	C12 H25 N5 O3	287.195	0.89	Passion fruit
DWZP01020	unknown	C9 H20 F3 N2 O5 P	324.105	1.196	Passion fruit
DWZP01021	unknown	C56 H46 F4 N6 O7	990.336	8.876	Passion fruit
DWZP01022	unknown	C17 H40 F3 N9 O7	539.298	10.752	Passion fruit
DWZP01023	unknown	C2 H2 F N3 O2	119.013	0.624	Passion fruit
DWZP01024	Dimethylsildenafil	C23 H32 N6 O4 S	488.223	6.502	Passion fruit
DWZP01025	Octyl decyl phthalate	C26 H42 O4	440.29	12.479	Passion fruit
DWZP01026	Furaneol	C6 H8 O3	128.047	2.961	Passion fruit
DWZP01027	unknown	C12 H25 F6 N8 O3 P	474.169	1.331	Passion fruit
DWZP01028	6-Methylindole	C9 H9 N	114.047	2.827	Passion fruit
DWZP01030	2,2'-{[3-(Dodecyloxy)propyl]imino}diethanol	C19 H41 N O3	331.308	10.451	Passion fruit
DWZP01032	unknown	C20 H41 N7	379.342	11.089	Passion fruit
DWZP01033	unknown	C15 H18 F N2 O3 P	324.105	1.083	Passion fruit
DWZP01034	unknown	C16 H19 F N7 P	359.142	1.336	Passion fruit
DWZP01035	Dibenzylamine	C14 H15 N	197.12	5.034	Passion fruit
DWZP01036	unknown	C12 H18 Cl F3 N2 O5 S	394.059	0.944	Passion fruit
DWZP01038	2-Furoic acid	C5 H4 O3	112.016	1.372	Passion fruit
DWZP01039	unknown	C18 H34 F N O7 P2	457.179	0.796	Passion fruit
DWZP01040	unknown	C45 H79 N3 O3 S2	773.556	12.529	Passion fruit
DWZP01041	unknown	C9 H18 F2 N2 O P2 S2	334.03	0.857	Passion fruit
DWZP01042	Cytosine	C4 H5 N3 O	111.043	0.849	Passion fruit
DWZP01043	2,5-Anhydro-6-{[(4-chlorophenyl)sulfonyl]amino}-4,6-dideoxy-4-[(2R)-2-(methoxymethyl)-1-pyrrolidinyl]-D-galactitol	C18 H27 Cl N2 O6 S	434.121	5.296	Passion fruit
DWZP01045	L-Theanine	C7 H14 N2 O3	174.1	0.817	Passion fruit
DWZP01047	Pyridoxine	C8 H11 N O3	169.074	1.116	Passion fruit
DWZP01048	unknown	C3 H9 N O6	155.043	0.629	Passion fruit
DWZP01051	Dodecylamine	C12 H27 N	185.214	9.238	Passion fruit
DWZP01052	unknown	C6 H9 F3 N O P	199.037	1.314	Passion fruit
DWZP01053	trans-4-Hydroxy-L-proline	C5 H9 N O3	131.058	0.852	Passion fruit
DWZP01054	Chamazulene	C14 H16	183.066	0.816	Passion fruit
DWZP01055	unknown	C54 H88 F5 N3 O2 P2	967.628	13.304	Passion fruit
DWZP01056	unknown	C21 H38 F3 P S	410.238	12.408	Passion fruit
DWZP01057	unknown	C6 H17 N10 P	260.137	1.277	Passion fruit
DWZP01058	unknown	C15 H39 F2 N10 O3 P3	538.239	6.37	Passion fruit
DWZP01059	unknown	C23 H24 N8 O5 S	524.159	1.007	Passion fruit
DWZP01060	unknown	C4 H13 N3 O12	295.05	1.091	Passion fruit
DWZP01061	4-Nitroaniline	C6 H6 N2 O2	138.043	0.889	Passion fruit
DWZP01064	Diethylene glycol n-butyl ether	C8 H18 O3	162.125	5.704	Passion fruit
DWZP01065	Diethylcyclopropan-1,1-dicarboxylat	C9 H14 O4	186.089	5.031	Passion fruit
DWZP01067	unknown	C7 H9 Cl F2 N2 O2	226.032	0.614	Passion fruit
DWZP01068	unknown	C18 H35 F3 N4 O3 P2	474.214	1.014	Passion fruit
DWZP01069	unknown	C13 H33 F N10 O4 P2	474.215	1.134	Passion fruit
DWZP01070	Hexadecanamide	C16 H33 N O	255.256	11.583	Passion fruit
DWZP01071	unknown	C4 H7 F N4 S2	194.01	0.628	Passion fruit
DWZP01072	4-(4-hydroxy-2,6,6-trimethyl-3-{[(2R,3R,4S,5S,6R)-3,4,5-trihydroxy-6-(hydroxymethyl)oxan-2-yl]oxy}cyclohex-1-en-1-yl)butan-2-one	C19 H32 O8	410.191	5.599	Passion fruit
DWZP01075	unknown	C3 H3 F3 O P2	173.961	0.435	Passion fruit
DWZP01076	N-Hydroxysuccinimide	C4 H5 N O3	115.027	1.322	Passion fruit
DWZP01077	unknown	C18 H24 F6 N4 O4	474.169	0.83	Passion fruit
DWZP01078	unknown	C3 H5 N2 O P	116.014	0.62	Passion fruit
DWZP01079	Adipic acid	C6 H10 O4	146.058	0.821	Passion fruit
DWZP01080	unknown		787.599	13.462	Passion fruit
DWZP01081	unknown	C14 H2 N O3 P	262.977	14.557	Passion fruit
DWZP01083	unknown	C7 H19 N4 O P S2	270.074	0.877	Passion fruit
DWZP01085	unknown	C48 H84 F2 N7 O3 P3	937.582	12.923	Passion fruit
DWZP01086	unknown	C18 H34 O S2	330.204	10.687	Passion fruit
DWZP01087	unknown	C14 H20 F5 N8 O17 P3	760.008	13.754	Passion fruit
DWZP01088	1-(3-Methylphenyl)4-methyl-3-pentene	C13 H18	174.141	6.067	Passion fruit
DWZP01089	Diethylpyrocarbonate	C6 H10 O5	162.053	0.805	Passion fruit
DWZP01090	unknown	C19 H23 F5 O4 P2	472.098	4.606	Passion fruit
DWZP01092	2-(2-phenylethoxy)-6-{[(3,4,5-trihydroxyoxan-2-yl)oxy]methyl}oxane-3,4,5-triol	C19 H28 O10	416.168	4.856	Passion fruit
DWZP01093	unknown	C18 H46 F N9	407.387	9.24	Passion fruit
DWZP01094	3-Phenyl-1-propanol	C9 H12 O	136.089	6.057	Passion fruit
DWZP01095	unknown	C2 H N7 O2 S	186.991	14.05	Passion fruit
DWZP01096	Diethylol dimethyl hydantoin	C9 H16 N2 O4	216.111	0.81	Passion fruit
DWZP01097	2-methyl thieno[2,3-d]thiazole	C6 H5 N S2	154.967	1.122	Passion fruit
DWZP01098	D-(-)-2-Aminobutyric acid	C4 H9 N O2	103.064	1.021	Passion fruit
DWZP01100	unknown	C35 H68 F3 N5 O5 P2	757.464	12.781	Passion fruit
DWZP01101	1,1'-(Octylimino)dipropan-2-ol	C14 H31 N O2	245.235	7.857	Passion fruit
DWZP01103	unknown	C19 H37 P S	328.235	12.404	Passion fruit
DWZP01105	unknown	C3 H F3 N4 O S	197.981	14.474	Passion fruit
DWZP01106	unknown	C13 H23 F3 N5 O7 P S	481.1	0.856	Passion fruit
DWZP01107	6-Hydroxypicolinic acid	C6 H5 N O3	139.027	1.959	Passion fruit
DWZP01108	Purpurin	C23 H22 O6	394.141	9.894	Passion fruit
DWZP01109	unknown	C7 H13 F2 N O4 S	245.053	0.8	Passion fruit
DWZP01110	unknown	C22 H35 F3 O9	500.225	6.102	Passion fruit
DWZP01111	unknown	C10 H16 F N O S5	344.98	14.595	Passion fruit
DWZP01112	N-Boc-trans-4-Hydroxy-L-proline methyl ester	C11 H19 N O5	245.126	5.875	Passion fruit
DWZP01113	C2 Dihydroceramide	C20 H41 N O3	343.308	10.391	Passion fruit
DWZP01114	unknown	C34 H77 N7 O11	759.568	13.213	Passion fruit
DWZP01115	unknown	C11 H22 F3 N8 O3 P	402.15	5.135	Passion fruit
DWZP01116	Isoscutellarein 7- (6"'-acetylallosyl- (1->2) -glucoside)	C29 H32 O17	652.163	7.068	Passion fruit
DWZP01117	Erythorbic acid	C6 H8 O6	176.032	0.844	Passion fruit
DWZP01119	unknown	C7 H11 O3 P S	206.016	14.377	Passion fruit
DWZP01120	unknown	C40 H72 F2 N3 O2 P	695.533	12.771	Passion fruit
DWZP01121	ACPC	C4 H7 N O2	101.048	0.755	Passion fruit
DWZP01122	2-methyl thieno[2,3-d]thiazole	C6 H5 N S2	154.967	1.301	Passion fruit
DWZP01123	Icariside F2	C18 H26 O10	402.152	4.363	Passion fruit
DWZP01124	DL-Glutamine	C5 H10 N2 O3	146.069	1.296	Passion fruit
DWZP01125	unknown	C13 H24 N8 O2	324.204	11.808	Passion fruit
DWZP01126	unknown	C7 H14 N4 O3 P2 S2	328	13.965	Passion fruit
DWZP01128	unknown	C12 H26 F4 N6 O9	474.169	1.084	Passion fruit
DWZP01129	unknown	C53 H100 F O6 P S	914.697	14.392	Passion fruit
DWZP01130	3,4-Diaminopyridine	C5 H7 N3	109.064	0.873	Passion fruit
DWZP01131	Nicotinamide	C6 H6 N2 O	122.048	1.509	Passion fruit
DWZP01132	unknown	C18 H25 F N10 O7	512.189	5.956	Passion fruit
DWZP01135	unknown	C45 H78 F4 N7 P3	885.546	13.101	Passion fruit
DWZP01136	unknown	C16 H35 F5 Fe N7 O P	521.195	1.114	Passion fruit
DWZP01137	Noroxymorphone	C16 H17 N O4	288.084	1.223	Passion fruit
DWZP01138	unknown	C3 H9 F2 N2 O3 P	190.031	1.124	Passion fruit
DWZP01139	unknown	C56 H85 F3 N4 O2 P2	964.609	13.119	Passion fruit
DWZP01141	unknown	C35 H69 O4 P	584.493	13.835	Passion fruit
DWZP01142	unknown	C4 H3 F3 N4 O S	211.997	14.056	Passion fruit
DWZP01144	unknown	C18 H35 N7 O	365.29	10.649	Passion fruit
DWZP01145	Picolinic acid	C6 H5 N O2	123.032	0.789	Passion fruit
DWZP01146	unknown	C18 H32 F4 N4 O9	524.21	5	Passion fruit
DWZP01147	unknown	C10 H11 F O5 S2	294.003	1.999	Passion fruit
DWZP01148	unknown		737.49	13.183	Passion fruit
DWZP01149	UQ6445000	C3 H3 Cl N2	101.999	0.624	Passion fruit
DWZP01152	ibufenac	C12 H16 O2	192.115	8.403	Passion fruit
DWZP01153	Amoxapine	C17 H16 Cl N3 O	313.098	4.605	Passion fruit
DWZP01154	unknown	C5 H10 F N2 O7 P	260.021	14.901	Passion fruit
DWZP01155	1,1,1-Trifluoro-2-octanol	C8 H15 F3 O	184.107	5.713	Passion fruit
DWZP01157	unknown	C31 H64 N8 S2	612.472	14.463	Passion fruit
DWZP01160	NP-018609	C16 H30 O10	382.184	4.392	Passion fruit
DWZP01161	unknown	C7 H9 F P2	174.016	0.906	Passion fruit
DWZP01162	1H-indene-3-carboxamide	C10 H9 N O	159.068	1.898	Passion fruit
DWZP01164	unknown	C17 H34 F2 O11	452.205	6.498	Passion fruit
DWZP01165	unknown	C18 H8 F3 N O3 P2 S	436.965	0.911	Passion fruit
DWZP01166	(2-Methyl-2-propanyl)(trimethylsilyl)phosphine	C7 H19 P Si	162.031	2.296	Passion fruit
DWZP01168	unknown	C20 H28 F N3 O5 S	441.174	2.068	Passion fruit
DWZP01169	6-Methylindole	C9 H9 N	131.073	2.825	Passion fruit
DWZP01170	Eplerenone	C24 H30 O6	414.204	9.859	Passion fruit
DWZP01171	1-(4-benzhydrylpiperazino)-3-[4-(1,2,3-thiadiazol-4-yl)phenoxy]-2-propanol	C28 H30 N4 O2 S	464.225	5.672	Passion fruit
DWZP01172	unknown		760.007	14.187	Passion fruit
DWZP01173	D-(+)-Pyroglutamic Acid	C5 H7 N O3	129.043	1.177	Passion fruit
DWZP01175	Tetraethyl 2,2'-{methylenebis[(2-methyl-4,1-cyclohexanediyl)imino]}disuccinate	C31 H54 N2 O8	582.389	12.556	Passion fruit
DWZP01176	unknown	C22 H45 N5 O3	427.353	8.898	Passion fruit
DWZP01177	unknown	C29 H31 F N4 O5	534.231	6.13	Passion fruit
DWZP01178	unknown	C25 H25 F2 N2 O5 P	502.147	6.634	Passion fruit
DWZP01180	unknown	C19 H21 F3 N5 O2 P	439.141	5.055	Passion fruit
DWZP01181	unknown	C10 H21 N4 O10 P	388.1	3.569	Passion fruit
DWZP01183	unknown	C71 H96 N4 O3	1052.75	14.28	Passion fruit
DWZP01184	unknown	C47 H91 F4 N5 O5 S2	945.641	14.18	Passion fruit
DWZP01185	Safingol	C18 H39 N O2	301.298	9.827	Passion fruit
DWZP01187	unknown	C10 H17 F3 O	210.123	4.575	Passion fruit
DWZP01188	unknown	C5 H7 F4 N O S	205.019	1.059	Passion fruit
DWZP01189	unknown	C23 H47 N3 O6 S	493.316	10.919	Passion fruit
DWZP01190	unknown	C9 H26 F4 N10 O8 P2	540.134	1.155	Passion fruit
DWZP01192	unknown	C22 H50 N7 O5 P	523.363	11.838	Passion fruit
DWZP01193	unknown	C43 H74 F4 N O2 P S	775.512	12.873	Passion fruit
DWZP01194	1,6-Dimethyl-1,6-Dinitroso-Biurea	C4 H8 N6 O4	204.061	1.062	Passion fruit
DWZP01195	unknown	C3 H2 F N3 O	115.018	0.625	Passion fruit
DWZP01196	unknown	C5 H8 F N2 O10 P S	337.96	14.852	Passion fruit
DWZP01197	1H-indene-3-carboxamide	C10 H9 N O	159.068	2.144	Passion fruit
DWZP01198	1-(4-benzhydrylpiperazino)-3-[4-(1,2,3-thiadiazol-4-yl)phenoxy]-2-propanol	C28 H30 N4 O2 S	486.207	5.702	Passion fruit
DWZP01199	unknown		658.28	11.649	Passion fruit
DWZP01200	unknown	C19 H34 N2 O16	546.192	4.961	Passion fruit
DWZP01202	Galactosamine	C6 H13 N O5	179.079	1.233	Passion fruit
DWZP01203	unknown	C5 H10 F2 S	140.047	3.873	Passion fruit
DWZP01204	unknown	C11 H11 F4 O9 P S	425.98	14.915	Passion fruit
DWZP01205	Bicyclo(4.2.0)octa-1,3,5-triene-7,8-dione	C8 H4 O2	132.094	6.994	Passion fruit
DWZP01206	unknown	C4 H4 F2 O S	137.995	1.426	Passion fruit
DWZP01208	unknown	C38 H60 N4	572.48	14.517	Passion fruit
DWZP01210	unknown	C18 H38 F5 N3 O2 P2 S	517.209	6.051	Passion fruit
DWZP01213	Fisetin	C15 H10 O6	286.047	4.198	Passion fruit
DWZP01215	SL3784000	C10 H10 O2	162.068	3.869	Passion fruit
DWZP01217	Gamithromycin	C40 H76 N2 O12	776.541	13.276	Passion fruit
DWZP01218	Heptanophenone	C13 H18 O	190.136	5.097	Passion fruit
DWZP01220	unknown	C7 H18 N O4 P S3	307.014	0.897	Passion fruit
DWZP01221	unknown	C5 H14 F3 N5 O2 S2	297.054	1.102	Passion fruit
DWZP01224	Anhydroecgonine	C9 H13 N O2	167.094	1.089	Passion fruit
DWZP01225	2-{[(2S)-2-{3-[6-(1H-Imidazol-1-yl)-3-pyridinyl]-1,2,4-oxadiazol-5-yl}-1-pyrrolidinyl]methyl}-5-methoxyphenol	C22 H22 N6 O3	396.199	5.345	Passion fruit
DWZP01226	Kaempferol	C15 H10 O6	286.047	5.22	Passion fruit
DWZP01227	unknown	C36 H21 F2 N2 O P S	598.108	10.582	Passion fruit
DWZP01228	unknown	C28 H37 F3 O4 P2	556.212	6.139	Passion fruit
DWZP01230	unknown	C4 H7 F2 N O S2	186.993	0.13	Passion fruit
DWZP01232	unknown	C26 H28 F2 O6	474.188	6.498	Passion fruit
DWZP01233	unknown	C39 H70 N6 O3	670.55	14.401	Passion fruit
DWZP01234	2-(2-phenylethoxy)-6-{[(3,4,5-trihydroxyoxan-2-yl)oxy]methyl}oxane-3,4,5-triol	C19 H28 O10	438.15	4.811	Passion fruit
DWZP01236	unknown	C24 H29 N4 P S	436.186	9.853	Passion fruit
DWZP01237	unknown	C50 H91 N O3 P2	815.647	13.42	Passion fruit
DWZP01238	unknown	C16 H28 F2 O4 S	354.167	6.094	Passion fruit
DWZP01241	unknown	C36 H64 N2 O7	636.472	13.333	Passion fruit
DWZP01242	4',7-Dimethoxy-6,8-dimethyl-5-hydroxyflavone	C19 H18 O5	326.115	9.858	Passion fruit
DWZP01243	Mebutamate	C10 H20 N2 O4	232.142	1.089	Passion fruit
DWZP01245	Ac-Gly-OEt	C6 H11 N O3	145.074	0.806	Passion fruit
DWZP01247	unknown	C14 H31 F N6 O3	350.243	7.12	Passion fruit
DWZP01249	1,2-Dihydro-5-hydroxy-2- (1-hydroxy-1-methylethyl) -4- (isobutyryl) -6-phenylfurano [ 2,3-h ] [ 1 ] benzopyran-8-one	C24 H24 O6	408.157	10.298	Passion fruit
DWZP01250	unknown	C16 H34 N8 O6	434.262	11.727	Passion fruit
DWZP01252	Glycylalanylleucine	C11 H21 N3 O4	259.153	1.065	Passion fruit
DWZP01253	1-Amino-1,4-cyclohexanedicarboxylic acid	C8 H13 N O4	188.12	5.086	Passion fruit
DWZP01255	unknown	C17 H37 N3 O3	331.285	12.122	Passion fruit
DWZP01256	unknown	C15 H16 N6 O4	344.123	3.146	Passion fruit
DWZP01258	unknown	C35 H74 F5 N6 O4 P S	800.515	12.779	Passion fruit
DWZP01261	Meprobamate	C9 H18 N2 O4	218.126	0.948	Passion fruit
DWZP01262	hymecromone	C10 H8 O3	176.047	3.113	Passion fruit
DWZP01263	unknown	C10 H7 F O3 S2	257.982	0.139	Passion fruit
DWZP01265	unknown	C59 H112 F O11 P S	1078.76	14.361	Passion fruit
DWZP01266	(2R,3S,4S,5R,6R)-2-({[(2R,3R,4R,5S)-3,4-dihydroxy-5-(hydroxymethyl)oxolan-2-yl]oxy}methyl)-6-{[(2E)-3,7-dimethylocta-2,6-dien-1-yl]oxy}oxane-3,4,5-triol	C21 H36 O10	470.212	7.621	Passion fruit
DWZP01268	unknown	C2 H7 F4 N5 O2	209.054	1.337	Passion fruit
DWZP01269	unknown	C6 H11 N O7	209.053	1.167	Passion fruit
DWZP01270	unknown	C6 H10 F4 N10 O2 S3	426.009	1.184	Passion fruit
DWZP01271	unknown	C54 H69 O8 P	876.473	14.465	Passion fruit
DWZP01274	unknown	C9 H17 F O5 S2	288.049	1.194	Passion fruit
DWZP01275	unknown	C14 H14 F2 O	236.102	7.307	Passion fruit
DWZP01276	unknown	C22 H26 F2 N2 O6 S	484.147	11.441	Passion fruit
DWZP01277	Tentoxin	C22 H30 N4 O4	414.225	5.745	Passion fruit
DWZP01279	unknown	C17 H33 N3 O4	343.247	5.574	Passion fruit
DWZP01280	unknown	C13 H25 F6 N2 O3 P	402.149	4.855	Passion fruit
DWZP01282	unknown	C45 H58 N2 O14	850.389	9.276	Passion fruit
DWZP01284	S-Methyl diethylcarbamothioate	C6 H13 N O S	147.072	0.942	Passion fruit
DWZP01285	D-(-)-Quinic acid	C7 H12 O6	192.063	0.853	Passion fruit
DWZP01286	Glutaric anhydride	C5 H6 O3	114.032	1.557	Passion fruit
DWZP01287	unknown	C29 H46 F4 N5 O9 P S2	779.241	3.847	Passion fruit
DWZP01288	unknown	C4 H9 F3 N O P	175.038	0.622	Passion fruit
DWZP01290	Acetophenone	C8 H8 O	120.058	1.238	Passion fruit
DWZP01292	unknown	C8 H13 Cl N10 O4	348.082	1.318	Passion fruit
DWZP01293	DL-Lysine	C6 H14 N2 O2	129.079	0.651	Passion fruit
DWZP01295	unknown		714.419	14.764	Passion fruit
DWZP01296	unknown	C37 H63 F3 N4 P2 S	714.42	14.889	Passion fruit
DWZP01297	unknown	C42 H90 F2 N9 O5 P3 S	963.597	12.951	Passion fruit
DWZP01298	unknown		130.046	0.853	Passion fruit
DWZP01300	unknown	C5 H6 N O4 P	175.003	0.779	Passion fruit
DWZP01301	unknown	C46 H85 F5 N3 O2 P	837.63	13.427	Passion fruit
DWZP01304	unknown	C13 H20 F N O10	369.106	2.376	Passion fruit
DWZP01305	Chamazulene	C14 H16	183.066	1.065	Passion fruit
DWZP01307	NP-007909	C13 H20 O3	224.141	5.052	Passion fruit
DWZP01308	Leu-Leu	C12 H24 N2 O3	244.178	4.138	Passion fruit
DWZP01310	2,6,3',4'-Tetrahydroxy-2-benzylcoumaranone	C15 H12 O6	288.063	2.602	Passion fruit
DWZP01311	Anisole	C7 H8 O	108.021	0.794	Passion fruit
DWZP01312	unknown	C22 H28 N4 O7 S3	556.112	1.011	Passion fruit
DWZP01314	unknown	C9 H12 O7	232.058	1.69	Passion fruit
DWZP01316	unknown	C13 H23 F2 N O4 S	327.131	2.172	Passion fruit
DWZP01317	unknown	C36 H71 F5 N2 O5 S	738.5	13.209	Passion fruit
DWZP01318	unknown	C41 H78 F N O16	859.53	13.049	Passion fruit
DWZP01320	unknown	C30 H28 O S	436.186	9.682	Passion fruit
DWZP01321	unknown	C10 H13 Cl F6 N6 O4 P2	492.006	14.3	Passion fruit
DWZP01323	unknown	C9 H20 F3 N6 O3 P	348.128	0.844	Passion fruit
DWZP01324	unknown	C8 H11 F4 N3 O4	289.068	7.847	Passion fruit
DWZP01325	Kojic-Acid	C6 H6 O4	142.027	1.559	Passion fruit
DWZP01326	unknown	C8 H6 F N2 P S	211.997	14.418	Passion fruit
DWZP01327	ibufenac	C12 H16 O2	192.115	6.559	Passion fruit
DWZP01328	Octylamine	C8 H19 N	129.152	3.334	Passion fruit
DWZP01332	unknown		809.581	13.452	Passion fruit
DWZP01333	unknown	C6 H12 F3 N4 O4 P	292.056	0.848	Passion fruit
DWZP01334	Carpachromene dimethyl ether	C22 H20 O5	364.13	3.6	Passion fruit
DWZP01336	Noroxymorphone	C16 H17 N O4	288.084	1.09	Passion fruit
DWZP01337	unknown	C33 H71 N5 O7 P2	711.483	12.857	Passion fruit
DWZP01338	unknown	C7 H12 N10 O	252.12	1.511	Passion fruit
DWZP01339	Quinapril	C25 H30 N2 O5	438.223	7.333	Passion fruit
DWZP01340	unknown	C5 H9 F3 N4 O5	262.053	1.012	Passion fruit
DWZP01341	Ampelopsin 3'-methyl ether 4'-rhamnoside	C22 H24 O12	480.125	4.495	Passion fruit
DWZP01342	DIHYDROXYETHYL STEARAMINE OXIDE	C22 H47 N O3	373.355	10.45	Passion fruit
DWZP01344	Cyclopenta[c]pyran-7-carbaldehyde	C9 H6 O2	146.037	2.918	Passion fruit
DWZP01345	unknown	C7 H12 N5 O P	213.079	4.137	Passion fruit
DWZP01346	unknown	C4 H9 N2 O4 P	180.03	0.628	Passion fruit
DWZP01347	unknown	C8 H15 F2 N2 P	208.094	2.183	Passion fruit
DWZP01348	Boc-Gln-Oh	C10 H18 N2 O5	246.121	0.979	Passion fruit
DWZP01351	Lansoprazole	C16 H14 F3 N3 O2 S	369.076	1.214	Passion fruit
DWZP01352	unknown	C15 H24 Br O3 P S2	426.009	1.307	Passion fruit
DWZP01354	Tilarginine	C7 H16 N4 O2	188.127	0.961	Passion fruit
DWZP01355	unknown	C21 H33 F N2 O7 P2	506.176	2.614	Passion fruit
DWZP01359	Kaempferol 3- [ 2"',3"',5"'-triacetyl-alpha-L-arabinofuranosyl- (1->6) -glucoside	C32 H34 O18	706.174	4.956	Passion fruit
DWZP01361	ANHYDROMETHYLENECITRIC ACID	C7 H8 O7	242.013	0.634	Passion fruit
DWZP01362	unknown	C47 H89 F3 N8 P2	884.664	14.082	Passion fruit
DWZP01363	unknown		855.495	14.286	Passion fruit
DWZP01365	4-Hexadecylmorpholine	C20 H41 N O	311.318	12.412	Passion fruit
DWZP01366	unknown	C5 H6 N4 O4 S	218.01	0.627	Passion fruit
DWZP01367	(2-Methyl-2-propanyl)(trimethylsilyl)phosphine	C7 H19 P Si	162.031	2.05	Passion fruit
DWZP01368	unknown	C11 H21 N4 O10 P	400.1	4.272	Passion fruit
DWZP01369	2-{[(2S)-2-{3-[6-(1H-Imidazol-1-yl)-3-pyridinyl]-1,2,4-oxadiazol-5-yl}-1-pyrrolidinyl]methyl}-5-methoxyphenol	C22 H22 N6 O3	418.181	5.36	Passion fruit
DWZP01371	unknown	C44 H81 F2 N O10 P2	883.531	12.935	Passion fruit
DWZP01374	NP-018949	C16 H30 O10	404.165	4.399	Passion fruit
DWZP01375	unknown	C22 H30 N2 O P2 S	432.155	9.898	Passion fruit
DWZP01377	unknown	C15 H34 F5 N9 O4	499.267	11.089	Passion fruit
DWZP01378	ACPC	C4 H7 N O2	101.048	0.883	Passion fruit
DWZP01379	trans-Cinnamaldehyde	C9 H8 O	132.057	4.25	Passion fruit
DWZP01381	12a-Hydroxypachyrrhizone	C20 H14 O8	382.07	0.956	Passion fruit
DWZP01382	unknown	C20 H19 F2 N O S2	391.087	2.384	Passion fruit
DWZP01383	pyrrolizidine	C7 H13 N	111.105	1.246	Passion fruit
DWZP01384	unknown	C12 H25 F5 N7 O7 P S	537.119	1.514	Passion fruit
DWZP01385	4-(4-hydroxy-2,6,6-trimethyl-3-{[(2R,3R,4S,5S,6R)-3,4,5-trihydroxy-6-(hydroxymethyl)oxan-2-yl]oxy}cyclohex-1-en-1-yl)butan-2-one	C19 H32 O8	410.191	4.796	Passion fruit
DWZP01386	2-[2-(2-acetamido-4-methylpentanamido)propanamido]-3-hydroxypropanoic acid	C14 H25 N3 O6	331.174	1.891	Passion fruit
DWZP01388	unknown	C13 H16 F2 O	226.118	4.266	Passion fruit
DWZP01390	Nictoflorin	C27 H30 O15	594.158	6.229	Passion fruit
DWZP01392	unknown	C15 H30 F4 N4 O8 P2	532.147	0.957	Passion fruit
DWZP01394	unknown	C15 H21 F3 N4 O3	362.157	5.814	Passion fruit
DWZP01395	4-Coumaric acid	C9 H8 O3	164.047	4.109	Passion fruit
DWZP01397	α-Lactose	C12 H22 O11	359.142	0.88	Passion fruit
DWZP01399	unknown	C6 H N2 O2 P	163.977	0.376	Passion fruit
DWZP01401	unknown	C16 H33 N7 O	339.275	9.024	Passion fruit
DWZP01402	unknown	C31 H64 F3 N4 O2 P	612.472	15	Passion fruit
DWZP01403	unknown	C22 H32 F4 N4 O2 P2	522.194	4.762	Passion fruit
DWZP01404	unknown	C41 H77 F N O4 P S	729.53	12.946	Passion fruit
DWZP01406	unknown	C38 H17 F O4	556.112	0.898	Passion fruit
DWZP01407	Methyl dimethylphosphoramidocyanidate	C4 H9 N2 O2 P	148.04	0.624	Passion fruit
DWZP01408	1-Naphthylisocyanate	C11 H7 N O	169.053	2.828	Passion fruit
DWZP01409	1,1'-(1,8-Octanediyl)bis(2-amino-1,5-dihydro-4H-imidazol-4-one)	C14 H24 N6 O2	308.196	10.422	Passion fruit
DWZP01410	Salicylic acid	C7 H6 O3	138.031	2.824	Passion fruit
DWZP01411	D-(+)-Glucose	C6 H12 O6	197.09	1.248	Passion fruit
DWZP01412	(2R,3R,4S,5S,6R)-2-{[(2E,6R)-6-hydroxy-2,6-dimethylocta-2,7-dien-1-yl]oxy}-6-(hydroxymethyl)oxane-3,4,5-triol	C16 H28 O7	354.165	5.862	Passion fruit
DWZP01413	4-methylthioanisole	C8 H10 S	138.051	0.75	Passion fruit
DWZP01415	VLK	C17 H34 N4 O4	358.257	2.762	Passion fruit
DWZP01416	unknown	C12 H29 F3 N6 O3 S	394.197	6.3	Passion fruit
DWZP01417	unknown	C25 H35 F N10 O S	542.27	7.835	Passion fruit
DWZP01418	unknown	C11 H17 F N6 O5 S	364.098	2.057	Passion fruit
DWZP01421	Stearyldiethanolamine	C22 H47 N O2	357.36	10.909	Passion fruit
DWZP01422	Apigenin 5- (6"-malonylglucoside)	C24 H22 O13	518.106	5.441	Passion fruit
DWZP01423	unknown	C4 H7 F N7 P	203.049	0.761	Passion fruit
DWZP01425	Levulinic acid	C5 H8 O3	116.048	1.462	Passion fruit
DWZP01426	unknown		101.002	0.623	Passion fruit
DWZP01428	unknown	C14 H17 F3 N4 O S	346.108	6.559	Passion fruit
DWZP01429	unknown	C15 H26 N8 O4	382.207	12.01	Passion fruit
DWZP01432	unknown	C15 H38 F3 N10 O2 P	478.288	11.112	Passion fruit
DWZP01433	unknown		119.045	1.028	Passion fruit
DWZP01434	N-(4-{(R)-Hydroxy[(3R)-4-(4-methoxybenzyl)-5-oxo-3-morpholinyl]methyl}phenyl)-4-(2-methyl-2-propanyl)benzamide	C30 H34 N2 O5	502.241	6.332	Passion fruit
DWZP01436	unknown	C10 H23 F N2 O S4	334.066	1	Passion fruit
DWZP01437	unknown	C33 H65 O3 P3 S	634.386	10.867	Passion fruit
DWZP01438	unknown		784.581	13.311	Passion fruit
DWZP01439	2-Oxobutyric acid	C4 H6 O3	102.032	0.864	Passion fruit
DWZP01440	6,4'-Dihydroxyaurone 4-O-rutinoside	C27 H30 O14	578.163	5.808	Passion fruit
DWZP01441	Glycidyl Stearate	C21 H40 O3	340.297	12.146	Passion fruit
DWZP01445	unknown	C17 H34 N6 O4	386.264	2.986	Passion fruit
DWZP01448	Eucalyptol	C10 H18 O	136.125	5.891	Passion fruit
DWZP01449	1,1,2-Trimethyldisilene	C3 H10 Si2	102.047	5.615	Passion fruit
DWZP01451	Sulfamethoxypyridazine	C11 H12 N4 O3 S	280.063	3.494	Passion fruit
DWZP01452	unknown		214.653	1.42	Passion fruit
DWZP01453	unknown	C13 H13 F O5 S	300.048	2.647	Passion fruit
DWZP01454	C2 Dihydroceramide	C20 H41 N O3	343.308	10.821	Passion fruit
DWZP01456	unknown	C38 H44 F N2 O3 P S	658.279	11.842	Passion fruit
DWZP01457	unknown	C9 H13 F3 N3 P	251.079	3.709	Passion fruit
DWZP01458	unknown	C18 H36 N6 O4	400.279	3.927	Passion fruit
DWZP01460	Diethyl formamidomalonate	C8 H13 N O5	203.079	0.973	Passion fruit
DWZP01461	unknown	C10 H19 N4 O P S	274.102	1.539	Passion fruit
DWZP01462	unknown		783.566	13.091	Passion fruit
DWZP01463	unknown	C54 H82 F2 O12	960.577	12.808	Passion fruit
DWZP01464	4-Aminobenzoic acid	C7 H7 N O2	137.048	1.168	Passion fruit
DWZP01465	Uracil	C4 H4 N2 O2	112.027	1.205	Passion fruit
DWZP01466	unknown	C22 H37 N3 O7 S	487.235	8.23	Passion fruit
DWZP01467	unknown	C16 H28 F N6 O10 P	514.158	11.603	Passion fruit
DWZP01468	unknown	C32 H65 Cl F N9 O8	757.463	13.028	Passion fruit
DWZP01469	unknown	C35 H71 F N2 O9	682.514	14.059	Passion fruit
DWZP01470	unknown	C42 H77 F3 N5 O2 P	771.577	13.8	Passion fruit
DWZP01471	unknown	C19 H35 P S	326.219	12.096	Passion fruit
DWZP01473	NP-018660	C13 H22 O3	208.146	5.527	Passion fruit
DWZP01474	trans-Cinnamaldehyde	C9 H8 O	132.057	3.829	Passion fruit
DWZP01476	unknown	C7 H6 F2 O3 S2	239.972	0.132	Passion fruit
DWZP01478	unknown	C7 H16 P2 S3	257.99	0.622	Passion fruit
DWZP01479	Cinnamic acid	C9 H8 O2	148.052	5.627	Passion fruit
DWZP01480	unknown	C3 H7 F N7 P	191.048	1	Passion fruit
DWZP01481	unknown	C2 H2 F2 O8	191.972	1.941	Passion fruit
DWZP01482	unknown	C16 H31 N3 O4	329.231	4.793	Passion fruit
DWZP01484	unknown	C34 H68 F5 N7 O3	717.53	13.386	Passion fruit
DWZP01486	Diethyl [(1,3-benzodioxol-5-ylamino)methylene]malonate	C15 H17 N O6	307.105	3.458	Passion fruit
DWZP01488	Gly-Phe	C11 H14 N2 O3	222.1	2.384	Passion fruit
DWZP01489	1-BOC-OCTAHYDRO-PYRROLO[3,4-B]PYRIDINE	C12 H22 N2 O2	226.168	3.553	Passion fruit
DWZP01491	THREO-SPHINGOSINE, (-)-	C18 H37 N O2	299.282	10.254	Passion fruit
DWZP01492	Ro 20-1724	C15 H22 N2 O3	278.163	4.912	Passion fruit
DWZP01493	unknown	C43 H60 O2 P2 S	702.379	11.278	Passion fruit
DWZP01495	methyl 3,4,5-trihydroxycyclohex-1-ene-1-carboxylate	C8 H12 O5	170.058	2.35	Passion fruit
DWZP01500	unknown	C10 H20 N5 P	241.146	5.12	Passion fruit
DWZP01501	unknown	C18 H33 N3 O7 S	435.203	6.526	Passion fruit
DWZP01502	unknown		127.035	0.142	Passion fruit
DWZP01503	5,7,2',3',4'-Pentahydroxy-3,6-dimethoxyflavone 7-glucoside	C23 H24 O14	524.114	0.793	Passion fruit
DWZP01505	unknown	C12 H25 N3 O3	259.189	0.864	Passion fruit
DWZP01507	nicotianamine	C12 H21 N3 O6	303.142	1.002	Passion fruit
DWZP01508	1-O-(4-Hydroxybenzoyl)-beta-D-glucopyranose	C13 H16 O8	300.084	2.878	Passion fruit
DWZP01509	unknown	C12 H15 F3 N2 O13 P2	514	13.616	Passion fruit
DWZP01510	unknown	C21 H36 F3 P S	408.222	12.097	Passion fruit
DWZP01511	unknown	C9 H10 F3 N8 O17 P	589.985	14.001	Passion fruit
DWZP01512	unknown	C13 H20 F4 O5 S	364.097	5.212	Passion fruit
DWZP01513	unknown	C7 H11 F3 N4 O4	272.074	1.009	Passion fruit
DWZP01514	unknown	C25 H40 N2 O S2	448.259	11.922	Passion fruit
DWZP01515	unknown	C31 H67 F N9 O9 P	759.479	13.208	Passion fruit
DWZP01518	1-methyl-1,2,3,4-tetrahydro-beta-carboline-3-carboxylic acid	C13 H14 N2 O2	230.105	4.143	Passion fruit
DWZP01520	unknown		694.454	14.944	Passion fruit
DWZP01521	unknown	C15 H40 F3 N10 O2 P	480.303	11.405	Passion fruit
DWZP01522	unknown	C3 H2 F N9 O	199.037	7.296	Passion fruit
DWZP01523	α-L-Fucopyranose	C6 H12 O5	164.068	0.818	Passion fruit
DWZP01524	unknown	C15 H29 N3 O4	315.215	5.116	Passion fruit
DWZP01526	L-(-)-Threonine	C4 H9 N O3	119.058	0.822	Passion fruit
DWZP01528	unknown	C19 H22 F2 O6	384.139	5.801	Passion fruit
DWZP01529	Allopurinol	C5 H4 N4 O	135.054	0.89	Passion fruit
DWZP01530	unknown	C8 H13 F4 N6 O P3 S	410.003	14.096	Passion fruit
DWZP01531	unknown	C21 H21 F3 O14	554.088	0.929	Passion fruit
DWZP01532	unknown	C12 H13 F2 N O2	241.092	2.443	Passion fruit
DWZP01533	Palasitrin	C27 H30 O15	594.158	2.914	Passion fruit
DWZP01535	unknown	C18 H28 F2 N4 O3 S	418.183	6.209	Passion fruit
DWZP01536	unknown	C7 H4 N3 P	161.014	0.855	Passion fruit
DWZP01537	NP-018609	C16 H30 O10	382.184	4.662	Passion fruit
DWZP01538	Desthiobiotin	C10 H18 N2 O3	214.132	0.874	Passion fruit
DWZP01540	Eugenol	C10 H12 O2	164.084	5.334	Passion fruit
DWZP01546	unknown	C14 H28 N6 O4	344.217	1.306	Passion fruit
DWZP01547	DL-Stachydrine	C7 H13 N O2	143.094	14.875	Passion fruit
DWZP01548	unknown	C43 H70 F2 N2 O4 P2	778.477	12.57	Passion fruit
DWZP01550	N-(2-aminoethyl)stearamide	C20 H42 N2 O	326.329	10.594	Passion fruit
DWZP01551	Citral	C10 H16 O	152.12	4.577	Passion fruit
DWZP01552	unknown	C9 H19 F5 N4 O3 P2	388.086	1.723	Passion fruit
DWZP01554	N-Boc-L-proline	C10 H17 N O4	215.116	0.866	Passion fruit
DWZP01555	unknown		146.043	4.017	Passion fruit
DWZP01556	Pentamethylbenzene	C11 H16	148.016	10.206	Passion fruit
DWZP01557	unknown	C55 H75 F N8 O3	914.594	13.201	Passion fruit
DWZP01558	S-Adenosylmethionine	C15 H22 N6 O5 S	398.137	0.83	Passion fruit
DWZP01559	unknown	C9 H18 F N6 O10 P3 S	514	12.586	Passion fruit
DWZP01561	2,6,3',4'-Tetrahydroxy-2-benzylcoumaranone	C15 H12 O6	288.063	3.471	Passion fruit
DWZP01562	unknown	C25 H50 N4 O S3	518.317	11.386	Passion fruit
DWZP01563	(2S,3S)-8-[(2R,3S)-5,7-dihydroxy-2-(4-hydroxyphenyl)-4-oxo-3,4-dihydro-2H-1-benzopyran-3-yl]-3,5,7-trihydroxy-2-(4-hydroxyphenyl)-3,4-dihydro-2H-1-benzopyran-4-one	C30 H22 O11	540.113	12.683	Passion fruit
DWZP01565	unknown	C4 H7 F N7 P	203.048	2.099	Passion fruit
DWZP01567	(11beta)-11-Hydroxy-3,20-dioxopregn-4-en-21-yl stearate	C39 H64 O5	612.475	12.84	Passion fruit
DWZP01568	unknown	C6 H15 N4 O6 P	270.074	0.79	Passion fruit
DWZP01569	6a,13a-Didehydropachyrrhizone	C20 H12 O7	364.059	0.93	Passion fruit
DWZP01572	Hydroquinone	C6 H6 O2	110.037	0.822	Passion fruit
DWZP01573	unknown	C49 H86 F O P S	772.612	14.555	Passion fruit
DWZP01574	Cyclopenta[c]pyran-7-carbaldehyde	C9 H6 O2	146.037	4.726	Passion fruit
DWZP01575	HYDROXYPALMITOYL SPHINGANINE	C34 H69 N O4	555.522	12.357	Passion fruit
DWZP01578	unknown	C4 H7 F N7 P	203.048	1.338	Passion fruit
DWZP01579	unknown	C30 H35 F O2 S	478.235	12.229	Passion fruit
DWZP01581	Heptanophenone	C13 H18 O	190.135	5.229	Passion fruit
DWZP01582	Caprolactam	C6 H11 N O	113.084	3.211	Passion fruit
DWZP01583	AZD-8418	C19 H20 Cl N3 O3	374.084	2.183	Passion fruit
DWZP01584	unknown	C26 H48 F N5 O11	625.333	11.472	Passion fruit
DWZP01585	unknown	C3 H8 F4 N4	176.068	2.958	Passion fruit
DWZP01586	unknown	C H F3 P2	131.951	0.369	Passion fruit
DWZP01591	2,4-Dimethylbenzaldehyde	C9 H10 O	134.073	5.553	Passion fruit
DWZP01592	unknown	C15 H24 F2 N2 O4 S	366.142	2.319	Passion fruit
DWZP01593	unknown	C40 H82 Br F2 N4 P S	798.515	12.861	Passion fruit
DWZP01594	unknown	C16 H20 F N5 O3	349.155	4.39	Passion fruit
DWZP01595	unknown	C23 H42 F2 N2 O3 S	464.29	11.801	Passion fruit
DWZP01597	Sulfamethoxypyridazine	C11 H12 N4 O3 S	280.063	3.23	Passion fruit
DWZP01601	5055305	C12 H21 N O6	275.137	1.249	Passion fruit
DWZP01602	Heptanophenone	C13 H18 O	190.135	6.823	Passion fruit
DWZP01605	unknown	C10 H10 F4 N6 O	306.085	3.794	Passion fruit
DWZP01610	pyrrolizidine	C7 H13 N	111.105	0.768	Passion fruit
DWZP01611	unknown	C4 H9 F2 O9 P	269.995	14.359	Passion fruit
DWZP01612	Benzofuran-3-acetonitrile	C10 H7 N O	180.042	4.116	Passion fruit
DWZP01613	unknown	C19 H29 F O3 S	356.181	5.928	Passion fruit
DWZP01616	unknown	C8 H22 N2 O10 P2	368.074	3.36	Passion fruit
DWZP01617	unknown	C13 H25 F N4 O3 S	336.164	1.074	Passion fruit
DWZP01619	unknown		658.279	12.011	Passion fruit
DWZP01620	unknown	C45 H83 F N O5 P S	799.572	12.564	Passion fruit
DWZP01621	unknown	C43 H69 F2 N O6	733.509	12.599	Passion fruit
DWZP01623	Nitrazepam	C15 H11 N3 O3	281.08	1.048	Passion fruit
DWZP01624	unknown	C7 H11 F O2 P2	208.022	0.617	Passion fruit
DWZP01626	DL-Lysine	C6 H14 N2 O2	146.105	0.638	Passion fruit
DWZP01628	unknown	C18 H25 F2 N5 O6	445.179	0.774	Passion fruit
DWZP01629	4-pentynylbenzene	C11 H12	144.041	4.245	Passion fruit
DWZP01630	unknown	C6 H9 F6 N6 O5 P S	422	1.102	Passion fruit
DWZP01632	unknown	C6 H11 F N P S	179.033	0.63	Passion fruit
DWZP01633	unknown	C8 H14 F N O7	255.074	0.82	Passion fruit
DWZP01634	unknown	C5 H13 N2 P S	164.053	0.623	Passion fruit
DWZP01635	4-Methyl-5-propoxy-2,4-dihydro-3H-1,2,4-triazol-3-one	C6 H11 N3 O2	157.085	0.936	Passion fruit
DWZP01636	D(+)-Galactosamine	C6 H13 N O5	179.079	0.829	Passion fruit
DWZP01637	1,3-Difluoro-5-(trans-4-propylcyclohexyl)benzene	C15 H20 F2	238.154	9.027	Passion fruit
DWZP01638	2-Ethynylaniline	C8 H7 N	118.078	4.573	Passion fruit
DWZP01639	unknown	C27 H63 N10 O P	574.495	14.997	Passion fruit
DWZP01640	unknown	C6 H2 O4	137.995	1.646	Passion fruit
DWZP01641	Linoleamide	C18 H33 N O	279.256	11.381	Passion fruit
DWZP01643	L-(+)-Citrulline	C6 H13 N3 O3	158.069	0.785	Passion fruit
DWZP01644	unknown		524.661	1.006	Passion fruit
DWZP01646	unknown	C32 H69 F N4 O13	736.485	13.012	Passion fruit
DWZP01647	unknown	C10 H28 F N9 O3	341.231	5.067	Passion fruit
DWZP01649	unknown	C36 H65 F O6	612.475	12.675	Passion fruit
DWZP01651	unknown	C13 H33 F N6 O6	388.243	1.848	Passion fruit
DWZP01652	L-Ethionine	C6 H13 N O2 S	163.066	0.929	Passion fruit
DWZP01654	unknown		532.65	1.024	Passion fruit
DWZP01655	unknown	C23 H33 N3 O7 S	495.203	6.8	Passion fruit
DWZP01658	2-Oxobutyric acid	C4 H6 O3	102.032	1.311	Passion fruit
DWZP01659	6132055	C19 H36 O3	312.266	11.724	Passion fruit
DWZP01660	ALK	C15 H30 N4 O4	330.226	1.312	Passion fruit
DWZP01661	unknown	C8 H11 F4 N3 O4	289.068	9.703	Passion fruit
DWZP01667	unknown	C22 H31 N O3 P2	419.179	4.359	Passion fruit
DWZP01668	unknown	C25 H36 F2 N5 O5 P S	587.214	3.747	Passion fruit
DWZP01669	unknown	C11 H27 F3 N10 O12 S	580.148	3.523	Passion fruit
DWZP01670	6-Hydroxypicolinic acid	C6 H5 N O3	139.027	2.864	Passion fruit
DWZP01671	unknown	C54 H77 F N4 O7	912.578	12.998	Passion fruit
DWZP01672	unknown	C5 H9 N5 O2 S	203.048	0.927	Passion fruit
DWZP01673	Kojic-Acid	C6 H6 O4	142.027	2.493	Passion fruit
DWZP01674	1,1,12,12-Dodecanetetracarboxylic acid	C16 H26 O8	346.162	5.405	Passion fruit
DWZP01676	N-[(1R,9S)-6-Oxo-11-(2-pyrimidinyl)-7,11-diazatricyclo[7.3.1.02,7]trideca-2,4-dien-5-yl]isonicotinamide	C21 H20 N6 O2	388.173	4.555	Passion fruit
DWZP01677	Cyclopenta[c]pyran-7-carbaldehyde	C9 H6 O2	146.037	2.315	Passion fruit
DWZP01680	unknown	C5 H14 Cl F4 N7 P2	345.04	0.92	Passion fruit
DWZP01681	unknown	C11 H33 F N10 O3	372.273	4.074	Passion fruit
DWZP01682	unknown	C20 H38 N2 O7 P2	480.215	11.294	Passion fruit
DWZP01683	unknown	C30 H59 N7 O2	549.473	12.167	Passion fruit
DWZP01684	unknown	C25 H26 F N	359.205	5.351	Passion fruit
DWZP01686	unknown	C40 H74 F4 N O2 P S	739.512	13.379	Passion fruit
DWZP01687	unknown	C19 H34 F2 O7 S	444.199	4.334	Passion fruit
DWZP01688	unknown		103.956	0.129	Passion fruit
DWZP01689	unknown	C16 H30 F2 S	292.203	9.892	Passion fruit
DWZP01693	unknown	C36 H76 F3 N7 O9	807.566	13.264	Passion fruit
DWZP01695	Protocatechuic aldehyde	C7 H6 O3	138.032	3.277	Passion fruit
DWZP01696	unknown	C25 H27 F3 N10 O4	588.216	2.793	Passion fruit
DWZP01697	unknown	C31 H38 N10 O9	694.283	8.083	Passion fruit
DWZP01698	unknown	C23 H26 F2 N5 O9 P S	617.116	2.433	Passion fruit
DWZP01699	unknown	C35 H30 Cl N2 O P S	592.15	12.911	Passion fruit
DWZP01700	1,6-Nonadiene-3,8-diyn-5-one	C9 H6 O	130.042	3.878	Passion fruit
DWZP01701	unknown	C6 H5 F3 N4 O	206.042	1.553	Passion fruit
DWZP01703	unknown	C16 H23 N9 O5 S	453.156	2.683	Passion fruit
DWZP01704	unknown	C8 H14 N6 O5 S	306.076	0.883	Passion fruit
DWZP01705	unknown	C8 H11 F4 N3 O4	289.068	9.471	Passion fruit
DWZP01708	ACPD	C7 H11 N O4	173.069	0.809	Passion fruit
DWZP01709	unknown	C23 H16 N4 O6 S	476.08	2.043	Passion fruit
DWZP01711	unknown	C7 H14 F3 N O7	281.071	1.099	Passion fruit
DWZP01715	unknown	C16 H21 F2 N2 O2 P	342.131	3.877	Passion fruit
DWZP01717	Boc-Gln-Oh	C10 H18 N2 O5	246.121	0.866	Passion fruit
DWZP01718	(2E)-3-(2-{[(2S,3R,4S,5S,6R)-3,4,5-trihydroxy-6-(hydroxymethyl)oxan-2-yl]oxy}phenyl)prop-2-enoic acid	C15 H18 O8	326.1	3.795	Passion fruit
DWZP01719	Propoxyphenyl homohydroxysildenafil	C24 H34 N6 O5 S	518.233	7.422	Passion fruit
DWZP01720	3-[(2S,3S)-5-hydroxy-2,3,8,8-tetramethyl-4-oxo-2H,3H,4H,8H-pyrano[3,2-g]chromen-10-yl]-3-phenylpropanoic acid	C25 H26 O6	422.172	4.624	Passion fruit
DWZP01721	unknown	C7 H17 F5 N4 O4 P2 S	410.037	1.147	Passion fruit
DWZP01723	unknown	C21 H32 F3 N3 O6 S	511.198	5.771	Passion fruit
DWZP01724	unknown	C63 H111 F5 O7 S	1106.8	14.749	Passion fruit
DWZP01725	Heptanophenone	C13 H18 O	190.135	6.282	Passion fruit
DWZP01726	unknown	C10 H21 F4 N3 O6 S	387.109	1.696	Passion fruit
DWZP01727	unknown	C16 H23 F3 O6	368.144	5.41	Passion fruit
DWZP01728	unknown	C11 H25 F N6 O3	308.196	10.75	Passion fruit
DWZP01729	unknown		103.956	0.339	Passion fruit
DWZP01734	unknown	C6 H11 N10 O P S2	334.03	0.804	Passion fruit
DWZP01735	1,7-OCTADIYNE	C8 H10	106.079	6.219	Passion fruit
DWZP01737	unknown	C12 H11 F3 N4 O4	332.074	2.302	Passion fruit
DWZP01738	1758431	C19 H41 N	283.323	10.529	Passion fruit
DWZP01740	unknown		913.684	14.186	Passion fruit
DWZP01742	unknown	C15 H29 F6 N2 O2 P	414.187	5.379	Passion fruit
DWZP01743	Purpurin	C23 H22 O6	394.141	10.398	Passion fruit
DWZP01744	Heptanophenone	C13 H18 O	190.136	5.394	Passion fruit
DWZP01745	N-[(1R,9S)-6-Oxo-11-(2-pyrimidinyl)-7,11-diazatricyclo[7.3.1.02,7]trideca-2,4-dien-5-yl]isonicotinamide	C21 H20 N6 O2	410.155	4.529	Passion fruit
DWZP01747	unknown	C11 H25 F5 N8 O9 S	540.138	1.521	Passion fruit
DWZP01748	unknown		783.565	13.418	Passion fruit
DWZP01750	unknown	C2 H4 F N O2 S2	156.967	0.215	Passion fruit
DWZP01752	(2E,2'E)-4,4'-[Oxybis(2,1-ethanediyloxy)]bis(4-oxo-2-butenoic acid)	C12 H14 O9	302.063	2.984	Passion fruit
DWZP01753	unknown	C4 H10 F N8 O18 P	507.983	13.966	Passion fruit
DWZP01754	(2a'R,3R,3'R,5'R,8'S,9a'R)-5-(3-Furyl)-3',8'-dihydroxy-9a'-(hydroxymethyl)-5'-methyloctahydro-3'H,6a'H-spiro[furan-3,6'-naphtho[1,8a-b]oxet]-2-one	C20 H26 O7	356.186	5.083	Passion fruit
DWZP01755	Tentoxin	C22 H30 N4 O4	436.207	6.703	Passion fruit
DWZP01758	Valylproline	C10 H18 N2 O3	214.131	1.993	Passion fruit
DWZP01759	unknown	C3 H3 F2 N5	147.035	1.19	Passion fruit
DWZP01760	unknown	C7 H9 F S	144.041	4.847	Passion fruit
DWZP01763	unknown	C10 H16 F3 N3 O4 P2 S2	425.001	1.348	Passion fruit
DWZP01767	2-{[(2R,3R,4S,5S,6R)-4,5-dihydroxy-6-(hydroxymethyl)-3-{[(2S,3R,4R,5R,6S)-3,4,5-trihydroxy-6-methyloxan-2-yl]oxy}oxan-2-yl]oxy}-2-(4-hydroxyphenyl)acetonitrile	C20 H27 N O11	457.158	3.929	Passion fruit
DWZP01768	unknown	C17 H16 F3 N2 O7 P	448.064	6.491	Passion fruit
DWZP01769	ELK	C17 H32 N4 O6	388.231	3.832	Passion fruit
DWZP01770	unknown	C6 H14 F2 N3 P	197.09	0.812	Passion fruit
DWZP01771	unknown	C3 H2 F N9 O	199.036	3.124	Passion fruit
DWZP01772	trans-Cinnamaldehyde	C9 H8 O	132.057	3.384	Passion fruit
DWZP01773	[Similar to: 2-{2-[(2Z)-pent-2-en-1-yl]-3-{[3,4,5-trihydroxy-6-(hydroxymethyl)oxan-2-yl]oxy}cyclopentyl}acetic acid; ΔMass: -224.2325 Da]	C4 H3 F O S2	149.962	0.329	Passion fruit
DWZP01776	unknown	C44 H72 F6 N4 O2	802.556	13.307	Passion fruit
DWZP01777	Diethyl formamidomalonate	C8 H13 N O5	203.079	0.773	Passion fruit
DWZP01778	ortho-Phthalaldehyde	C8 H6 O2	134.037	0.85	Passion fruit
DWZP01779	Kojic-Acid	C6 H6 O4	142.027	0.909	Passion fruit
DWZP01780	(2R,3S,4S,5R,6R)-2-(hydroxymethyl)-6-[2-(4-hydroxyphenyl)ethoxy]oxane-3,4,5-triol	C14 H20 O7	300.12	3.409	Passion fruit
DWZP01781	DM0800000	C7 H5 N3 O	147.044	0.624	Passion fruit
DWZP01782	(1R,9R)-3-(2-Fluorophenyl)-11-(phenylsulfonyl)-7,11-diazatricyclo[7.3.1.02,7]trideca-2,4-dien-6-one	C23 H21 F N2 O3 S	424.134	4.382	Passion fruit
DWZP01784	unknown	C5 H11 F5 N6 O7	362.061	1.329	Passion fruit
DWZP01786	unknown	C44 H68 F3 O2 P3 S	810.41	13.674	Passion fruit
DWZP01787	unknown	C45 H97 F2 N7 O5 P2	915.699	14.377	Passion fruit
DWZP01788	(2R,3S,4S,5R,6R)-5-{[(2S,3R,4R)-3,4-dihydroxy-4-(hydroxymethyl)oxolan-2-yl]oxy}-2-(hydroxymethyl)-6-(2-phenylethoxy)oxane-3,4-diol	C19 H28 O10	416.166	5.237	Passion fruit
DWZP01789	Eglumetad	C8 H11 N O4	185.069	1.026	Passion fruit
DWZP01790	unknown	C33 H71 F2 N5 O11	751.512	12.958	Passion fruit
DWZP01791	unknown	C51 H99 F N2 O10	918.728	14.901	Passion fruit
DWZP01796	unknown	C19 H23 F3 N4 O2	396.176	6.75	Passion fruit
DWZP01798	unknown	C45 H80 F2 O5	738.597	12.156	Passion fruit
DWZP01799	unknown	C5 H11 F3 N3 P	201.063	0.827	Passion fruit
DWZP01801	unknown	C3 H2 F N9 O	199.037	10.524	Passion fruit
DWZP01803	unknown	C24 H31 O5 P S	462.165	11.443	Passion fruit
DWZP01804	Zuclopenthixol	C22 H25 Cl N2 O S	400.136	4.736	Passion fruit
DWZP01805	unknown	C12 H18 F2 N6 O3 S	364.113	3.874	Passion fruit
DWZP01806	CAPRIC DIETHANOLAMIDE	C14 H29 N O3	259.214	5.59	Passion fruit
DWZP01808	unknown	C14 H34 Br N7 O8 S	539.136	1.14	Passion fruit
DWZP01809	unknown	C8 H12 F3 N3 O7 P2	381.012	1.177	Passion fruit
DWZP01810	unknown	C19 H26 F N5 O4 S	439.168	0.794	Passion fruit
DWZP01812	unknown	C26 H42 F4 O3 P2	540.254	7.881	Passion fruit
DWZP01813	unknown	C12 H21 F3 N5 O7 P	435.113	4.602	Passion fruit
DWZP01814	unknown	C39 H48 F N	549.379	11.923	Passion fruit
DWZP01817	Adenine	C5 H5 N5	135.054	1.162	Passion fruit
DWZP01818	(1S,4aS,7aS)-7-({[(2E)-3-phenylprop-2-enoyl]oxy}methyl)-1-{[(2S,3R,4S,5S,6R)-3,4,5-trihydroxy-6-(hydroxymethyl)oxan-2-yl]oxy}-1H,4aH,5H,7aH-cyclopenta[c]pyran-4-carboxylic acid	C25 H28 O11	542.124	0.982	Passion fruit
DWZP01819	unknown		238.64	1.63	Passion fruit
DWZP01820	unknown	C20 H26 F6 N4	436.207	6.494	Passion fruit
DWZP01821	3-(2,3-dihydro-1,4-benzodioxin-6-yl)-7-hydroxy-2-methyl-4H-chromen-4-one	C18 H14 O5	310.084	10.522	Passion fruit
DWZP01822	Umbelliferone	C9 H6 O3	162.031	3.497	Passion fruit
DWZP01823	unknown	C14 H26 F4 N2 O9	442.158	2.31	Passion fruit
DWZP01825	2-Acetamidophenol	C8 H9 N O2	151.063	0.981	Passion fruit
DWZP01826	LPK	C17 H32 N4 O4	178.121	1.614	Passion fruit
DWZP01827	MFCD00083078	C22 H45 N O3	371.34	11.104	Passion fruit
DWZP01828	unknown	C13 H22 F3 N O5	329.147	0.943	Passion fruit
DWZP01830	Imidocarb	C19 H20 N6 O	326.194	4.169	Passion fruit
DWZP01831	unknown	C19 H26 N2 O6	378.178	5.174	Passion fruit
DWZP01832	3,4-Diaminopyridine	C5 H7 N3	109.064	0.783	Passion fruit
DWZP01833	Cysteinylglycine	C5 H10 N2 O3 S	178.041	0.877	Passion fruit
DWZP01834	2-Acetamidophenol	C8 H9 N O2	151.063	1.124	Passion fruit
DWZP01835	L-Theanine	C7 H14 N2 O3	174.1	1.004	Passion fruit
DWZP01837	Linoleamide	C18 H33 N O	279.256	10	Passion fruit
DWZP01838	Butylphthalide	C12 H14 O2	190.099	5.187	Passion fruit
DWZP01839	3-Fluorodihydro-2(3H)-furanone	C4 H5 F O2	104.063	6.162	Passion fruit
DWZP01840	unknown	C6 H6 N3 O5 P S	262.977	14.781	Passion fruit
DWZP01841	unknown	C30 H58 F5 N2 O2 P	604.416	11.271	Passion fruit
DWZP01842	unknown	C18 H23 N O9	397.137	1.812	Passion fruit
DWZP01843	unknown	C16 H37 N5 O5	379.278	11.77	Passion fruit
DWZP01844	unknown	C40 H24 Cl N2 O P	614.132	12.894	Passion fruit
DWZP01845	unknown	C24 H47 N O8	477.33	9.834	Passion fruit
DWZP01846	unknown	C8 H22 F N7 O4 S	331.145	5.799	Passion fruit
DWZP01847	unknown	C35 H40 F2	498.311	13.805	Passion fruit
DWZP01849	Ac-Gly-OEt	C6 H11 N O3	145.074	0.926	Passion fruit
DWZP01850	(2S)-1-[(9E)-9-Hexadecenoyloxy]-3-hydroxy-2-propanyl (4E,7E,10E,13E,16E,19E)-4,7,10,13,16,19-docosahexaenoate	C41 H66 O5	638.49	14.736	Passion fruit
DWZP01852	unknown	C6 H7 F O S2	177.993	0.121	Passion fruit
DWZP01853	Leu-Leu	C12 H24 N2 O3	244.178	3.858	Passion fruit
DWZP01856	Lys-Pro	C11 H21 N3 O3	243.158	1.601	Passion fruit
DWZP01857	unknown	C46 H87 N2 O10 P S	890.582	13.533	Passion fruit
DWZP01858	unknown	C29 H64 F2 N10 O2 P2 S	716.439	14.568	Passion fruit
DWZP01859	unknown	C37 H78 F4 N9 O2 P3 S	881.514	12.786	Passion fruit
DWZP01860	unknown	C21 H28 N4 O16	592.149	1.363	Passion fruit
DWZP01861	unknown	C7 H4 F4 N2 O4 S	287.983	14.506	Passion fruit
DWZP01862	unknown	C9 H20 F2 N2 O6 P2	352.077	0.828	Passion fruit
DWZP01863	N-(2-Hydroxyhexadecyl)diethanolamine	C20 H43 N O3	345.324	10.761	Passion fruit
DWZP01864	1-Naphthylmethylamine	C11 H11 N	157.089	3.792	Passion fruit
DWZP01865	unknown		361.591	1.259	Passion fruit
DWZP01867	Valerophenone	C11 H14 O	162.104	5.106	Passion fruit
DWZP01868	Trifluperidol	C22 H23 F4 N O2	409.166	4.31	Passion fruit
DWZP01869	unknown	C5 H2 F2 N8 O3	260.021	0.575	Passion fruit
DWZP01870	unknown	C10 H11 F3 N4 O	260.089	3.244	Passion fruit
DWZP01871	unknown		540.636	1.172	Passion fruit
DWZP01872	unknown	C4 H13 F3 N10 O S	306.095	0.845	Passion fruit
DWZP01875	5,10,15-trimethyl-4,9,13-trioxatetracyclo[10.3.0.0Âl,âµ.0â¸,Âaâ°]pentadec-1(15)-en-14-one	C15 H20 O4	246.123	4.987	Passion fruit
DWZP01877	unknown	C6 H9 F3 N O P	199.037	5.265	Passion fruit
DWZP01878	Cinepazet	C20 H28 N2 O6	392.194	5.295	Passion fruit
DWZP01879	unknown	C30 H59 N7 O	533.478	11.93	Passion fruit
DWZP01880	N-(4-{(R)-Hydroxy[(3R)-4-(4-methoxybenzyl)-5-oxo-3-morpholinyl]methyl}phenyl)-4-(2-methyl-2-propanyl)benzamide	C30 H34 N2 O5	484.228	7.961	Passion fruit
DWZP01882	Heroin-d3	C21 H20 [2]H3 N O5	372.176	4.301	Passion fruit
DWZP01884	unknown	C25 H32 F3 N5 O8	587.221	4.774	Passion fruit
DWZP01885	Rhoifolin	C27 H30 O14	578.163	5.964	Passion fruit
DWZP01886	unknown		224.637	1.379	Passion fruit
DWZP01887	(3R)-4,4-Dimethyl-2-oxotetrahydro-3-furanyl beta-D-glucopyranoside	C12 H20 O8	292.115	4.608	Passion fruit
DWZP01888	Astragaloside A	C41 H68 O14	806.439	12.389	Passion fruit
DWZP01891	2-Ethynylaniline	C8 H7 N	118.078	7.92	Passion fruit
DWZP01892	unknown	C54 H89 F4 N2 O6 P	968.64	13.544	Passion fruit
DWZP01895	unknown		805.55	13.106	Passion fruit
DWZP01896	unknown	C18 H34 N6 O S2	414.223	5.605	Passion fruit
DWZP01897	Naringenin 7-O- (2",6"-di-O-alpha-rhamnopyranosyl) -beta-glucopyranoside	C33 H42 O18	726.236	6.024	Passion fruit
DWZP01899	unknown	C39 H75 F5 N5 P S	771.539	12.425	Passion fruit
DWZP01902	(2R)-3-(Palmitoyloxy)-1,2-propanediyl (5E,8E,11E,14E,5'E,8'E,11'E,14'E)bis(-5,8,11,14-icosatetraenoate)	C59 H98 O6	902.733	14.093	Passion fruit
DWZP01903	alpha,4,2'-Trihydroxy-4-O-geranyldihydrochalcone	C24 H28 O5	396.193	10.743	Passion fruit
DWZP01904	1,3-Benzodioxol-2-one	C7 H4 O3	136.052	2.095	Passion fruit
DWZP01905	unknown	C44 H68 F4 O4 S	768.477	12.639	Passion fruit
DWZP01907	unknown	C3 H7 N3 O S	133.031	0.585	Passion fruit
DWZP01908	unknown	C19 H26 N6 O6	434.191	5.93	Passion fruit
DWZP01909	unknown	C14 H32 F2 N4 O2 S	358.221	5.057	Passion fruit
DWZP01910	unknown		146.161	0.634	Passion fruit
DWZP01913	unknown	C14 H27 F2 N3 O4 P2 S	433.115	2.173	Passion fruit
DWZP01914	unknown	C10 H17 F2 N O S2	269.072	3.577	Passion fruit
DWZP01915	Boc-Gln-Oh	C10 H18 N2 O5	246.121	1.146	Passion fruit
DWZP01916	unknown	C61 H98 F5 N2 O4 P	1048.72	13.896	Passion fruit
DWZP01920	unknown	C30 H64 N6 O2 S	572.48	14.335	Passion fruit
DWZP01921	(1r,3R,4s,5S)-4-{[(2E)-3-(3,4-dihydroxyphenyl)prop-2-enoyl]oxy}-1,3,5-trihydroxycyclohexane-1-carboxylic acid	C16 H18 O9	354.095	2.016	Passion fruit
DWZP01922	unknown	C26 H48 F4 O3	484.352	12.621	Passion fruit
DWZP01923	Dimethyl 5-(2-quinolinyl)-1,2,4-triazine-3,6-dicarboxylate	C16 H12 N4 O4	324.132	5.034	Passion fruit
DWZP01924	1,3-Thiasilinane	C4 H10 S Si	118.078	0.389	Passion fruit
DWZP01925	Ethyl paraben	C9 H10 O3	166.063	6.699	Passion fruit
DWZP01926	Pseudosindorin	C15 H12 O5	272.068	5.293	Passion fruit
DWZP01929	Gallic acid	C7 H6 O5	170.021	0.913	Passion fruit
DWZP01930	LYSINE N-ACETYLGLUTAMATE	C13 H23 N3 O6	317.158	2.03	Passion fruit
DWZP01932	Fleroxacin	C17 H18 F3 N3 O3	370.199	5.992	Passion fruit
DWZP01933	8-(4-Isopropylphenyl)-8-oxooctanoic acid	C17 H24 O3	276.172	9.68	Passion fruit
DWZP01934	unknown	C13 H20 F3 N2 O4 P	356.11	4.932	Passion fruit
DWZP01937	unknown	C29 H60 F2 N2 O3 P2	584.404	12.771	Passion fruit
DWZP01938	1,8-diphenoxy-9,10-dihydroanthracene-9,10-dione	C26 H16 O4	370.126	5.631	Passion fruit
DWZP01940	Butylphthalide	C12 H14 O2	190.099	4.771	Passion fruit
DWZP01942	unknown	C22 H50 F2 N7 O2 P S	545.346	11.857	Passion fruit
DWZP01943	unknown	C17 H13 F3 N4 O3	378.092	4.419	Passion fruit
DWZP01947	unknown	C48 H82 F2 N O2 P S2	837.549	14.895	Passion fruit
DWZP01948	unknown	C28 H48 F4 O3 S	540.327	11.54	Passion fruit
DWZP01952	Coumarin	C9 H6 O2	146.037	1.171	Passion fruit
DWZP01953	(2S,3R,4S,5S,6R)-3,4,5-trihydroxy-6-(hydroxymethyl)oxan-2-yl (2E)-3-phenylprop-2-enoate	C15 H18 O7	292.094	5.866	Passion fruit
DWZP01956	unknown	C15 H30 F4 N2 O7 S	458.172	3.747	Passion fruit
DWZP01958	ACETYL PROLINE	C7 H11 N O3	157.074	2.055	Passion fruit
DWZP01960	unknown	C9 H17 F O5 S2	288.049	1.387	Passion fruit
DWZP01961	Sphingosine (d18:1)	C18 H37 N O2	321.264	10.54	Passion fruit
DWZP01962	1-[(Benzyloxy)carbonyl]-5-oxo-L-prolyl-L-valyl-L-prolinamide	C23 H30 N4 O6	458.214	6.688	Passion fruit
DWZP01963	Levulinic acid	C5 H8 O3	116.048	0.857	Passion fruit
DWZP01964	unknown	C7 H15 F O2 S	182.077	1.161	Passion fruit
DWZP01966	Ethyl (4-hydroxy-2-oxo-1-pyrrolidinyl)acetate	C8 H13 N O4	187.084	0.906	Passion fruit
DWZP01967	2,2'-(4-aminophenylimino)diethanol	C10 H16 N2 O2	196.121	2.165	Passion fruit
DWZP01968	unknown	C11 H13 F N3 O2 P	269.072	3.896	Passion fruit
DWZP01969	unknown	C6 H16 N3 O8 P	289.068	4.679	Passion fruit
DWZP01970	2-(2-amino-3-methylbutanamido)-3-phenylpropanoic acid	C14 H20 N2 O3	264.147	3.67	Passion fruit
DWZP01971	1,6-Dimethyl-1,6-Dinitroso-Biurea	C4 H8 N6 O4	204.061	10.724	Passion fruit
DWZP01972	unknown	C10 H12 F3 N3 O5 P2 S2	436.965	1.156	Passion fruit
DWZP01973	9(10)-EpODE	C18 H30 O3	294.219	10.522	Passion fruit
DWZP01974	unknown	C13 H31 N10 O P	374.243	10.97	Passion fruit
DWZP01976	FLK	C21 H34 N4 O4	406.257	4.662	Passion fruit
DWZP01977	unknown	C26 H57 N6 O7 P	596.405	12.726	Passion fruit
DWZP01978	tert-Butyl N-[1-(aminocarbonyl)-3-methylbutyl]carbamate	C11 H22 N2 O3	230.163	2.6	Passion fruit
DWZP01979	unknown	C14 H24 F5 N4 O5 P S	486.113	4.675	Passion fruit
DWZP01980	unknown	C16 H33 F4 N7 O3 S	479.23	5.538	Passion fruit
DWZP01981	unknown	C37 H80 N7 O8 P S	813.552	14.494	Passion fruit
DWZP01984	unknown	C18 H35 N2 O4 P S	406.207	11.813	Passion fruit
DWZP01985	unknown	C12 H9 F N6 O P2	334.03	1.114	Passion fruit
DWZP01986	unknown	C17 H26 F N5 O12 S	543.128	0.785	Passion fruit
DWZP01988	unknown	C58 H122 F2 N8 O7 P2 S	1174.86	12.865	Passion fruit
DWZP01989	Leu-arg	C12 H25 N5 O3	287.195	1.336	Passion fruit
DWZP01990	Hydroquinone	C6 H6 O2	110.037	2.763	Passion fruit
DWZP01991	N-(2-AMINOETHYL)ETHYLENEUREA	C5 H11 N3 O	129.09	0.951	Passion fruit
DWZP01992	(2-Methyl-2-propanyl)(trimethylsilyl)phosphine	C7 H19 P Si	162.031	2.726	Passion fruit
DWZP01993	L-Proline	C5 H9 N O2	115.063	3.119	Passion fruit
DWZP01994	unknown	C15 H27 N3 O5	329.194	3.007	Passion fruit
DWZP01997	unknown	C3 H2 F N9 O	199.036	10.955	Passion fruit
DWZP01998	unknown	C17 H17 F O5 S	352.079	4.332	Passion fruit
DWZP01999	unknown		842.011	14.091	Passion fruit
DWZP02001	unknown	C5 H4 N6 O5	228.024	13.646	Passion fruit
DWZP02002	unknown	C19 H29 F3 O5	394.197	7.007	Passion fruit
DWZP02003	2210	C12 H16 O2	190.964	0.153	Passion fruit
DWZP02004	unknown	C24 H23 F4 N2 O3 P	494.139	5.873	Passion fruit
DWZP02005	unknown	C7 H9 N4 O P S	228.024	1.586	Passion fruit
DWZP02008	unknown	C4 H3 N3 O5 S	204.98	0.277	Passion fruit
DWZP02009	unknown	C6 H11 F N9 O16 P	515.004	14.266	Passion fruit
DWZP02010	dimethyl itaconate	C7 H10 O4	158.058	3.151	Passion fruit
DWZP02011	unknown	C28 H63 F N10 O7	670.486	11.279	Passion fruit
DWZP02012	3,5-Dioxocyclohexanecarboxylic acid	C7 H8 O4	156.042	0.842	Passion fruit
DWZP02014	unknown		695.216	0.963	Passion fruit
DWZP02015	2595	C13 H20 O	192.151	5.031	Passion fruit
DWZP02016	unknown	C15 H23 F3 O7	372.139	6.706	Passion fruit
DWZP02017	Propoxyphenyl homohydroxysildenafil	C24 H34 N6 O5 S	518.234	7.043	Passion fruit
DWZP02018	unknown	C10 H19 O P S	218.09	0.826	Passion fruit
DWZP02019	unknown	C10 H22 N2 O5	250.152	0.647	Passion fruit
DWZP02020	unknown		101.961	0.63	Passion fruit
DWZP02022	unknown	C10 H16 F3 N3 O4 P2 S2	425.001	1.071	Passion fruit
DWZP02023	unknown	C3 H9 F2 N2 O3 P	190.032	1.298	Passion fruit
DWZP02025	unknown	C11 H32 F N9 O3	357.262	6.065	Passion fruit
DWZP02026	6-Fluoro-1-hexanethiol	C6 H13 F S	136.072	1.04	Passion fruit
DWZP02027	Butylphthalide	C12 H14 O2	190.099	12.39	Passion fruit
DWZP02028	Luteorin 7- (6""-acetylallosyl- (1->3) -glucosyl- (1->2) -glucoside	C35 H42 O22	814.215	6.79	Passion fruit
DWZP02029	Ac-Gly-OEt	C6 H11 N O3	145.074	1.369	Passion fruit
DWZP02031	Erythromycine	C37 H67 N O13	733.464	12.858	Passion fruit
DWZP02034	unknown	C4 H10 F6 N10 O2 S	376.061	0.881	Passion fruit
DWZP02035	unknown	C6 H14 N5 O5 P	267.074	2.801	Passion fruit
DWZP02036	unknown	C6 H15 N4 O6 P	270.073	1.11	Passion fruit
DWZP02037	unknown	C11 H24 F3 N10 O12 P	576.126	3.584	Passion fruit
DWZP02040	unknown	C18 H42 F3 N10 O2 P	518.32	10.755	Passion fruit
DWZP02041	4'-Hydroxy-3,5,8,3'-tetramethoxy-7-prenyloxyflavone	C24 H26 O8	442.163	9.123	Passion fruit
DWZP02042	5,7-Dihydroxy-2-(4-hydroxyphenyl)-4-oxo-4H-chromen-3-yl β-L-xylofuranoside	C20 H18 O10	418.089	4.471	Passion fruit
DWZP02043	unknown	C29 H14 F2 N2 O10	588.062	1.15	Passion fruit
DWZP02044	unknown	C35 H70 F4 N3 O9 P	783.478	13.073	Passion fruit
DWZP02045	NP-007909	C13 H20 O3	206.13	6.256	Passion fruit
DWZP02046	NP-008952	C12 H20 O4	210.125	5.317	Passion fruit
DWZP02047	unknown	C3 H2 N3 O4 P	174.978	0.219	Passion fruit
DWZP02048	unknown	C9 H21 F6 N6 O7 P3 S2	596.002	12.265	Passion fruit
DWZP02051	unknown	C10 H28 N5 O10 P	409.158	8.558	Passion fruit
DWZP02052	23D6XVI233	C19 H38 N2 O3	342.288	9.79	Passion fruit
DWZP02053	2595	C13 H20 O	192.151	6.692	Passion fruit
DWZP02054	unknown	C15 H25 F4 N6 O5 P	476.157	1.035	Passion fruit
DWZP02055	unknown	C12 H23 N O S	229.15	0.903	Passion fruit
DWZP02056	unknown		104.103	0.968	Passion fruit
DWZP02060	unknown	C43 H76 F3 O11 P	856.507	14.667	Passion fruit
DWZP02063	unknown	C3 H9 F2 N2 O3 P	190.031	6.729	Passion fruit
DWZP02064	unknown	C4 H9 F N2 O5 P2	245.996	12.501	Passion fruit
DWZP02065	unknown	C51 H94 F2 N6 O S	876.718	13.869	Passion fruit
DWZP02066	Cuminaldehyde	C10 H12 O	148.089	5.164	Passion fruit
DWZP02067	unknown	C5 H12 F2 N2 O3 P2	248.03	0.939	Passion fruit
DWZP02072	Salicylic acid	C7 H6 O3	138.032	3.116	Passion fruit
DWZP02075	Cinnamic acid	C9 H8 O2	148.052	3.427	Passion fruit
DWZP02078	unknown	C43 H45 Cl F6 N4 O S4	910.206	13.664	Passion fruit
DWZP02081	Diisobutylphthalate	C16 H22 O4	278.151	0.344	Passion fruit
DWZP02082	unknown	C22 H52 F N10 O12 P	698.348	10.622	Passion fruit
DWZP02085	unknown	C36 H36 Cl2 F5 N10 P S	836.188	13.463	Passion fruit
DWZP02088	(-)-Caryophyllene oxide	C15 H24 O	220.182	7.592	Passion fruit
DWZP02089	2595	C13 H20 O	192.151	9.719	Passion fruit
DWZP02090	unknown	C8 H13 N8 O12 P S2	507.983	12.509	Passion fruit
DWZP02092	NP-007909	C13 H20 O3	224.141	4.571	Passion fruit
DWZP02093	FLK	C21 H34 N4 O4	203.129	3.311	Passion fruit
DWZP02095	unknown	C39 H76 F2 N6 S	698.582	14.926	Passion fruit
DWZP02096	TLK	C16 H32 N4 O5	360.237	1.404	Passion fruit
DWZP02097	Choline	C5 H13 N O	103.1	11.863	Passion fruit
DWZP02098	unknown	C18 H42 F3 N8 O P	474.318	7.766	Passion fruit
DWZP02099	unknown	C15 H29 N3 O2 S3	379.141	2.168	Passion fruit
DWZP02100	Galactosamine	C6 H13 N O5	179.079	2.106	Passion fruit
DWZP02101	unknown	C44 H89 F5 N3 O5 P	865.646	14.206	Passion fruit
DWZP02102	unknown	C7 H8 F4 N10	308.087	1.181	Passion fruit
DWZP02103	4-Hydroxybenzaldehyde	C7 H6 O2	122.037	3.856	Passion fruit
DWZP02104	1-Octen-3-yne	C8 H12	108.094	5.328	Passion fruit
DWZP02106	1-[(Benzyloxy)carbonyl]-5-oxo-L-prolyl-L-valyl-L-prolinamide	C23 H30 N4 O6	458.215	6.914	Passion fruit
DWZP02107	unknown	C11 H15 F4 N2 O5 P S2	426.009	1.486	Passion fruit
DWZP02108	4'-Hydroxy-3,5,3'-trimethoxy-7-prenyloxyflavone	C23 H24 O7	412.152	9.663	Passion fruit
DWZP02110	Gly-Leu-Phe	C17 H25 N3 O4	335.184	4.179	Passion fruit
DWZP02111	unknown	C6 H18 F2 N7 O6 P	353.101	1.013	Passion fruit
DWZP02112	unknown	C9 H23 N4 O4 P	282.147	4.778	Passion fruit
DWZP02113	unknown	C7 H12 F3 N2 O P	228.063	0.9	Passion fruit
DWZP02115	NP-020647	C21 H30 O7	394.196	7.721	Passion fruit
DWZP02116	unknown	C13 H25 F P2	262.141	5.261	Passion fruit
DWZP02117	4-methoxy-6-(prop-2-en-1-yl)-2H-1,3-benzodioxole	C11 H12 O3	192.079	7.018	Passion fruit
DWZP02118	unknown	C45 H81 F N O5 P S	797.555	12.618	Passion fruit
DWZP02119	Methohexital	C14 H18 N2 O3	262.131	4.305	Passion fruit
DWZP02120	unknown	C20 H44 F2 N7 O2 P S	515.299	10.841	Passion fruit
DWZP02121	unknown	C8 H15 F N2 O4 S2	286.045	0.982	Passion fruit
DWZP02122	unknown	C22 H41 F3 O3 S	442.272	10.497	Passion fruit
DWZP02123	2-(hydroxymethyl)-6-{5-[3-(hydroxymethyl)-5-(3-hydroxypropyl)-7-methoxy-2,3-dihydro-1-benzofuran-2-yl]-2-methoxyphenoxy}oxane-3,4,5-triol	C26 H34 O11	522.21	6.116	Passion fruit
DWZP02124	Heptylbenzene	C13 H20	176.156	9.076	Passion fruit
DWZP02125	unknown	C7 H4 F O3 P	185.988	9.151	Passion fruit
DWZP02127	unknown	C10 H16 F3 N3 O4 P2 S2	425.001	1.241	Passion fruit
DWZP02130	VLK	C17 H34 N4 O4	179.129	1.233	Passion fruit
DWZP02131	unknown	C23 H41 F3 O5 P2 S	548.21	5.736	Passion fruit
DWZP02132	(2-Methyl-2-propanyl)(trimethylsilyl)phosphine	C7 H19 P Si	162.031	3.037	Passion fruit
DWZP02133	unknown	C5 H F N8 O	208.026	0.629	Passion fruit
DWZP02134	2-{[(2R,3R,4S,5S,6R)-4,5-dihydroxy-6-(hydroxymethyl)-3-{[(2S,3R,4R,5R,6S)-3,4,5-trihydroxy-6-methyloxan-2-yl]oxy}oxan-2-yl]oxy}-2-(4-hydroxyphenyl)acetonitrile	C20 H27 N O11	479.14	3.922	Passion fruit
DWZP02135	unknown	C10 H22 N2 O2 P2 S	296.087	4.568	Passion fruit
DWZP02136	2-furanglyoxylonitrile	C6 H3 N O2	121.016	1.954	Passion fruit
DWZP02139	unknown	C40 H71 N3 O2 S2	689.499	13.14	Passion fruit
DWZP02141	unknown	C10 H12 N6 O2	248.102	4.882	Passion fruit
DWZP02143	2-Ethynylaniline	C8 H7 N	118.078	6.207	Passion fruit
DWZP02144	unknown	C3 H2 N3 O4 P	174.978	0.366	Passion fruit
DWZP02145	unknown	C12 H18 F5 N2 O3 P	364.098	4.413	Passion fruit
DWZP02146	2,6-Difluoro-4-[4'-propyl-1,1'-bi(cyclohexyl)-4-yl]phenol	C21 H30 F2 O	336.227	11.257	Passion fruit
DWZP02150	Glycidyl methacrylate	C7 H10 O3	142.063	6.752	Passion fruit
DWZP02151	unknown	C4 H3 N3 O5 S	204.98	0.196	Passion fruit
DWZP02153	3420	C13 H18 O	190.135	5.902	Passion fruit
DWZP02155	Ethyl (4-hydroxy-2-oxo-1-pyrrolidinyl)acetate	C8 H13 N O4	187.084	0.817	Passion fruit
DWZP02156	N-(tert-Butylcarbamoyl)-3-methyl-L-valine	C11 H22 N2 O3	230.163	2.955	Passion fruit
DWZP02157	unknown	C7 H12 F2 O3 S	214.048	1.729	Passion fruit
DWZP02158	N-(2-Hydroxypropyl)-N-methyldodecanamide	C16 H33 N O2	271.251	9.07	Passion fruit
DWZP02161	unknown	C3 H F3 N4 O S	197.981	13.831	Passion fruit
DWZP02162	unknown	C23 H49 F2 N4 O2 P S	514.33	12.509	Passion fruit
DWZP02163	unknown	C18 H17 F4 O14 P S	596.002	12.558	Passion fruit
DWZP02164	unknown	C17 H34 F2 N4 O6	428.245	11.725	Passion fruit
DWZP02165	Maslinic acid	C30 H48 O4	472.355	11.014	Passion fruit
DWZP02166	unknown	C51 H87 F N9 O P	891.675	13.767	Passion fruit
DWZP02167	(2S)-3-Hydroxy-2-[(9E)-9-octadecenoyloxy]propyl (9E,12E)-9,12-octadecadienoate	C39 H70 O5	618.519	14.673	Passion fruit
DWZP02170	unknown	C6 H19 F N10 O2	282.167	3.718	Passion fruit
DWZP02171	VLH	C17 H29 N5 O4	183.611	1.399	Passion fruit
DWZP02172	unknown	C17 H32 F N3 O5	377.231	5.886	Passion fruit
DWZP02175	1-[4-hydroxy-3-(3-methylbut-2-en-1-yl)phenyl]ethan-1-one	C13 H16 O2	204.115	5.503	Passion fruit
DWZP02178	3',4'-Methylenedioxy-2,4,6,beta-tetramethoxychalcone	C20 H20 O7	372.12	8.769	Passion fruit
DWZP02179	unknown	C30 H66 F N10 O4 P	680.499	13.75	Passion fruit
DWZP02180	unknown	C36 H65 F4 N3 O6	711.481	13.14	Passion fruit
DWZP02184	unknown	C11 H15 F3 N4 O3	308.11	4.639	Passion fruit
DWZP02186	unknown	C4 H3 F O S2	149.961	0.224	Passion fruit
DWZP02187	unknown		793.522	12.529	Passion fruit
DWZP02189	unknown	C63 H92 O2 S	912.681	14.801	Passion fruit
DWZP02190	1-(5-Fluoro-3-methyl-1-benzofuran-2-yl)ethanone	C11 H9 F O2	192.151	7.016	Passion fruit
DWZP02195	unknown	C11 H22 F3 N4 O4 P	362.133	2.597	Passion fruit
DWZP02196	Inosine-5'-monophosphate (IMP)	C10 H13 N4 O8 P	348.045	1.373	Passion fruit
DWZP02198	unknown	C8 H F N8 O2	260.021	14.621	Passion fruit
DWZP02199	unknown		854.49	14.901	Passion fruit
DWZP02200	unknown		753.991	14.066	Passion fruit
DWZP02201	unknown	C10 H22 F2 N2 O4 S	304.128	4.777	Passion fruit
DWZP02204	unknown	C10 H3 O2 P	185.988	8.161	Passion fruit
DWZP02206	unknown	C4 H10 F N8 O18 P	507.983	13.651	Passion fruit
DWZP02210	unknown	C39 H71 F N2 O5 S	698.506	13.912	Passion fruit
DWZP02211	Thiophanate	C14 H18 N4 O4 S2	370.076	1.684	Passion fruit
DWZP02212	unknown	C39 H78 F O5 P S	708.53	14.107	Passion fruit
DWZP02213	unknown	C64 H107 N8 O2 P S	1082.8	14.968	Passion fruit
DWZP02215	unknown	C3 H6 F2 N6 O2 S	228.024	11.851	Passion fruit
DWZP02216	Dibenzothiophene	C12 H8 S	184.035	0.155	Passion fruit
DWZP02217	unknown	C13 H27 F3 N2 O2	300.204	12.011	Passion fruit
DWZP02218	unknown	C61 H100 F5 N2 O3 P	1034.74	14.102	Passion fruit
DWZP02220	unknown	C10 H12 F4 N4 O5	344.074	1.928	Passion fruit
DWZP02221	unknown	C34 H75 N5 O7 P2	727.515	12.809	Passion fruit
DWZP02223	unknown	C23 H24 O7 S	444.124	2.911	Passion fruit
DWZP02224	unknown	C2 H N7 O2 S	186.991	14.865	Passion fruit
DWZP02225	Glutaric anhydride	C5 H6 O3	114.032	0.85	Passion fruit
DWZP02226	Bartericin C	C25 H28 O5	408.193	12.865	Passion fruit
DWZP02227	unknown	C11 H22 F2 S	224.141	4.733	Passion fruit
DWZP02228	unknown	C13 H23 F4 N8 O6 P3 S	588.062	1.358	Passion fruit
DWZP02229	unknown	C13 H23 N O S	241.15	0.944	Passion fruit
DWZP02237	Erythorbic acid	C6 H8 O6	176.032	1.174	Passion fruit
DWZP02239	carisoprodol	C12 H24 N2 O4	260.175	9.069	Passion fruit
DWZP02241	Dichlormid	C8 H11 Cl2 N O	207.023	1.17	Passion fruit
DWZP02243	unknown	C18 H47 F2 N10 O P S	520.336	11.089	Passion fruit
DWZP02244	NP-009314	C18 H26 O6	354.152	2.567	Passion fruit
DWZP02245	kaempferol 3-O-?-D-(6''-O-malonyl)-glucoside	C24 H22 O14	534.101	7.055	Passion fruit
DWZP02246	unknown	C22 H37 F N4 O5	456.276	12.152	Passion fruit
DWZP02247	ibufenac	C12 H16 O2	192.115	6.132	Passion fruit
DWZP02249	Amino-dPEG(R)4-OH	C8 H19 N O4	193.132	1.505	Passion fruit
DWZP02250	unknown	C47 H76 N5 O P S	789.55	12.285	Passion fruit
DWZP02251	unknown	C14 H32 N5 P	301.238	11.381	Passion fruit
DWZP02252	unknown	C5 H16 F N7	193.145	3.288	Passion fruit
DWZP02254	alpha-ketoadipic acid	C6 H8 O5	160.037	1.399	Passion fruit
DWZP02256	(2S,3S,4S,5R,6R)-6-[3-(benzoyloxy)-2-hydroxypropoxy]-3,4,5-trihydroxyoxane-2-carboxylic acid	C16 H20 O10	372.106	4.57	Passion fruit
DWZP02257	unknown	C4 H10 F3 N3 O14	381.011	1.268	Passion fruit
DWZP02258	unknown	C15 H30 F3 N O13	489.169	0.827	Passion fruit
DWZP02259	LLK	C18 H36 N4 O4	372.273	3.81	Passion fruit
DWZP02260	unknown	C15 H38 F2 N8 O17 S2	704.177	0.798	Passion fruit
DWZP02261	unknown	C13 H16 F2	210.123	5.081	Passion fruit
DWZP02263	unknown	C4 H14 N3 P S2	199.037	5.85	Passion fruit
DWZP02265	METHYL 3-NITROCINNAMATE	C10 H9 N O4	207.053	2.419	Passion fruit
DWZP02268	3-(1,2-dihydroxypropyl)-1,6,8-trihydroxy-9,10-dihydroanthracene-9,10-dione	C17 H14 O7	330.073	4.867	Passion fruit
DWZP02269	unknown		221.648	0.988	Passion fruit
DWZP02270	unknown	C27 H25 F O3 S	448.15	10.58	Passion fruit
DWZP02271	Lys-phe	C15 H23 N3 O3	293.174	1.076	Passion fruit
DWZP02272	unknown	C17 H34 N2 S2	330.216	10.932	Passion fruit
DWZP02273	unknown	C27 H48 N10 O3	560.39	11.269	Passion fruit
DWZP02274	unknown	C13 H25 F2 N O6	329.166	4.869	Passion fruit
DWZP02276	MFCD18432002	C9 H14 N2 O4	214.095	0.877	Passion fruit
DWZP02277	Cerarvensin	C20 H18 O9	402.095	5.275	Passion fruit
DWZP02279	unknown	C19 H30 O7	370.199	6.32	Passion fruit
DWZP02280	GLK	C14 H28 N4 O4	316.211	1.19	Passion fruit
DWZP02281	unknown	C16 H19 N4 O3 P S	378.092	4.853	Passion fruit
DWZP02283	unknown		221.648	1.267	Passion fruit
DWZP02284	unknown	C34 H69 F N6 O4	644.535	14.303	Passion fruit
DWZP02285	N-FRUCTOSYL VALINE	C11 H21 N O7	279.131	0.859	Passion fruit
DWZP02287	unknown	C39 H77 F5 N2 O3 P2	778.533	12.786	Passion fruit
DWZP02288	unknown	C33 H64 F4 N6 O3 P2 S	762.418	14.838	Passion fruit
DWZP02289	unknown	C22 H49 F N6 O2 S	480.361	12.66	Passion fruit
DWZP02294	unknown	C24 H20 F N7 O12	617.116	2.224	Passion fruit
DWZP02296	unknown	C13 H15 F P2	252.063	0.823	Passion fruit
DWZP02297	unknown	C16 H27 N9 O	361.233	7.128	Passion fruit
DWZP02301	Ethofumesate	C13 H18 O5 S	286.088	1.506	Passion fruit
DWZP02306	NP-020647	C21 H30 O7	394.197	7.582	Passion fruit
DWZP02307	unknown	C55 H41 F N4 O3	824.317	12.095	Passion fruit
DWZP02309	unknown	C45 H80 N3 O7 P S	837.546	13.362	Passion fruit
DWZP02310	unknown	C6 H7 F O S2	177.993	0.321	Passion fruit
DWZP02312	unknown	C5 H9 F2 N2 O P	182.043	1.194	Passion fruit
DWZP02313	Nicotinamide	C6 H6 N2 O	122.048	0.811	Passion fruit
DWZP02314	unknown	C6 H19 N4 O6 P	274.105	4.237	Passion fruit
DWZP02315	unknown	C36 H80 F5 N10 P S	810.595	13.694	Passion fruit
DWZP02316	5,7-dihydroxy-2-(2,3,4-trihydroxyphenyl)-4H-chromen-4-one	C15 H10 O7	302.042	3.806	Passion fruit
DWZP02317	unknown	C38 H34 O	506.263	14.32	Passion fruit
DWZP02319	unknown	C63 H106 F4 O S3	1050.73	14.988	Passion fruit
DWZP02320	2,2,6,6-Tetramethyl-4-piperidinol	C9 H19 N O	157.147	7.951	Passion fruit
DWZP02321	4-Methoxybenzaldehyde	C8 H8 O2	136.052	2.588	Passion fruit
DWZP02324	Nuarimol	C17 H12 Cl F N2 O	314.063	4.349	Passion fruit
DWZP02328	N-Dodecyl-beta-alanine	C15 H31 N O2	257.235	10.647	Passion fruit
DWZP02329	unknown	C26 H48 F3 N2 P3	538.298	6.547	Passion fruit
DWZP02330	unknown	C49 H86 F6 N5 P	889.652	14.343	Passion fruit
DWZP02333	unknown	C18 H29 F3 O2 S	366.183	10.638	Passion fruit
DWZP02334	3-ETHYNYLANISOLE	C9 H8 O	132.057	4.875	Passion fruit
DWZP02335	Valylproline	C10 H18 N2 O3	214.131	1.711	Passion fruit
DWZP02336	2-(Carboxyacetamido)benzoic acid	C10 H9 N O5	223.048	1.619	Passion fruit
DWZP02338	unknown	C46 H96 N4 O9 P2	910.666	14.003	Passion fruit
DWZP02339	unknown	C45 H96 N8 O6 S	876.717	14.056	Passion fruit
DWZP02340	Sanggenon B	C33 H30 O9	570.192	5.712	Passion fruit
DWZP02341	unknown	C40 H64 F2 O3	630.483	14.231	Passion fruit
DWZP02344	Sulfamethoxypyridazine	C11 H12 N4 O3 S	280.063	2.585	Passion fruit
DWZP02346	unknown	C9 H18 F3 N10 O14 P3 S	671.989	14.165	Passion fruit
DWZP02347	N-{(2E,4E)-5-[(2S,3S,4E,6E,8S,11Z,13E,16S,17E,19E,21R,22E)-8,16-Dimethoxy-3,12,18,21,23-pentamethyl-24-oxooxacyclotetracosa-4,6,11,13,17,19,22-heptaen-2-yl]-2-methyl-2,4-hexadien-1-yl}-N~2~-formyl-L-s erinamide	C41 H60 N2 O7	692.438	14.958	Passion fruit
DWZP02349	unknown	C31 H40 O5 S	524.259	9.086	Passion fruit
DWZP02352	Dimetotiazine	C19 H25 N3 O2 S2	391.14	1.751	Passion fruit
DWZP02353	Marimastat	C15 H29 N3 O5	331.21	5.142	Passion fruit
DWZP02354	3134	C7 H11 N S	142.011	1.093	Passion fruit
DWZP02355	2-Acetamidophenol	C8 H9 N O2	151.063	0.878	Passion fruit
DWZP02356	D-Carnitine	C7 H15 N O3	161.105	0.768	Passion fruit
DWZP02357	unknown	C9 H18 F N2 O P	220.114	2.407	Passion fruit
DWZP02358	LY-393615 FREE BASE	C21 H25 F2 N O	345.189	2.521	Passion fruit
DWZP02360	unknown	C7 H9 N2 P S	184.022	0.618	Passion fruit
DWZP02361	L-(-)-Serine	C3 H7 N O3	105.043	1.31	Passion fruit
DWZP02362	unknown		585.496	13.851	Passion fruit
DWZP02364	Resiniferatoxin	C37 H40 O9	606.283	12.743	Passion fruit
DWZP02365	unknown	C15 H19 N O7	325.116	2.75	Passion fruit
DWZP02366	unknown	C17 H33 N3 O4	343.246	5.747	Passion fruit
DWZP02368	(2R)-2-(Icosanoyloxy)-3-[(9E)-9-octadecenoyloxy]propyl 2-(trimethylammonio)ethyl phosphate	C46 H90 N O8 P	815.639	14.033	Passion fruit
DWZP02370	4-[(3R)-5,7-dimethoxy-6-(3-methylbut-2-en-1-yl)-3,4-dihydro-2H-1-benzopyran-3-yl]-2-(3-methylbut-2-en-1-yl)benzene-1,3-diol	C27 H34 O5	460.228	8.202	Passion fruit
DWZP02371	unknown	C6 H8 F N9 O4	289.068	7.617	Passion fruit
DWZP02373	unknown	C50 H90 F3 N5 O2 P2 S	943.624	13.966	Passion fruit
DWZP02375	unknown	C11 H20 O8	280.115	2.346	Passion fruit
DWZP02378	unknown	C3 H2 F N9 O	199.036	2.619	Passion fruit
DWZP02379	unknown	C48 H98 F N7 O4 P2	917.714	14.688	Passion fruit
DWZP02381	unknown	C3 H2 O3 S	117.972	0.287	Passion fruit
DWZP02383	unknown	C3 H5 F N4	116.05	0.886	Passion fruit
DWZP02384	4-[2-(4-Morpholinylmethyl)-2-nitrobutyl]morpholine	C13 H25 N3 O4	287.184	2.093	Passion fruit
DWZP02386	unknown	C6 H15 N4 O6 P	270.074	1.21	Passion fruit
DWZP02389	unknown	C14 H25 N3 O6	331.174	3.019	Passion fruit
DWZP02390	unknown	C17 H42 F N7 O2	395.337	10.418	Passion fruit
DWZP02391	unknown	C7 H8 F2 O4 S2	257.982	0.31	Passion fruit
DWZP02393	unknown	C15 H32 F4 N3 O6 P S	489.169	1.018	Passion fruit
DWZP02394	Minaprine	C17 H22 N4 O	298.178	10.687	Passion fruit
DWZP02396	unknown	C5 H5 F4 N3 O	199.037	8.822	Passion fruit
DWZP02398	Ethyl (cyanomethyl)vinylphosphinate	C6 H10 N O2 P	160.089	5.165	Passion fruit
DWZP02400	N-methylproline	C6 H11 N O2	129.079	1.256	Passion fruit
DWZP02401	IN00287	C6 H4 O4	140.011	0.846	Passion fruit
DWZP02406	unknown	C9 H18 N5 O5 P	307.105	5.056	Passion fruit
DWZP02407	Troxipide	C15 H22 N2 O4	294.158	3.106	Passion fruit
DWZP02408	unknown	C18 H20 F2 O S2	354.092	2.824	Passion fruit
DWZP02409	Mesitylethylene	C11 H14	146.109	6.145	Passion fruit
DWZP02410	unknown		790.517	12.532	Passion fruit
DWZP02412	Disperse blue 7	C18 H18 N2 O6	336.142	2.515	Passion fruit
DWZP02414	unknown	C31 H63 F2 N5 O3	591.491	13.842	Passion fruit
DWZP02417	Kojic acid	C6 H6 O4	142.027	0.346	Passion fruit
DWZP02418	(E)-Diisopropyl azodicarboxylate	C8 H14 N2 O4	202.095	1.039	Passion fruit
DWZP02420	unknown	C10 H3 O2 P	185.988	8.963	Passion fruit
DWZP02421	unknown	C16 H37 F2 N5 O10	497.251	10.803	Passion fruit
DWZP02422	2-(3-CARBOXYPROPIONYL)-6-HYDROXY-CYCLOHEXA-2,4-DIENE CARBOXYLIC ACID	C11 H12 O6	240.063	0.833	Passion fruit
DWZP02424	2210	C12 H16 O2	190.964	0.424	Passion fruit
DWZP02425	unknown	C11 H18 N6 O9 S	410.086	10.391	Passion fruit
DWZP02426	Xanthoangelol E	C21 H22 O6	370.141	5.959	Passion fruit
DWZP02428	LV1850000	C7 H8 O3	140.047	3.168	Passion fruit
DWZP02429	MFCD00038310	C14 H27 N3 O4	301.2	3.983	Passion fruit
DWZP02432	Dihydrothymine	C5 H8 N2 O2	128.059	0.78	Passion fruit
DWZP02433	unknown	C15 H16 F N O S	277.095	4.839	Passion fruit
DWZP02435	unknown	C7 H16 F N2 O P S	226.072	2.841	Passion fruit
DWZP02436	unknown	C5 H10 Cl F2 N3 O	201.049	0.634	Passion fruit
DWZP02439	unknown	C30 H65 N7 O	539.527	12.153	Passion fruit
DWZP02440	N-[6-(4-chloro-2-cyclohexylphenoxy)-3-pyridinyl]-2,1,3-benzoxadiazole-4-sulfonamide	C23 H21 Cl N4 O4 S	484.105	10.968	Passion fruit
DWZP02444	Salicylic acid	C7 H6 O3	138.031	0.839	Passion fruit
DWZP02445	unknown	C14 H28 F3 N3 O4	359.205	2.525	Passion fruit
DWZP02447	Praecanson A	C23 H24 O5	380.162	9.996	Passion fruit
DWZP02448	BOC-SER-OH	C8 H15 N O5	205.095	0.816	Passion fruit
DWZP02449	Precocene II	C13 H16 O3	219.11	2.849	Passion fruit
DWZP02451	unknown	C55 H90 F6 O3	912.679	14.648	Passion fruit
DWZP02452	Propoxyphenyl homohydroxysildenafil	C24 H34 N6 O5 S	518.234	7.93	Passion fruit
DWZP02453	N-(3-ACETYL-4-(3-(ETHYLAMINO)-2-HYDROXYPROPOXY)PHENYL)BUTANAMIDE	C17 H26 N2 O4	322.188	11.555	Passion fruit
DWZP02454	unknown	C8 H13 F3 O	182.092	5.927	Passion fruit
DWZP02455	1-Octen-3-yne	C8 H12	108.094	5.018	Passion fruit
DWZP02456	(1R,9R)-3-(2-Fluorophenyl)-11-(phenylsulfonyl)-7,11-diazatricyclo[7.3.1.02,7]trideca-2,4-dien-6-one	C23 H21 F N2 O3 S	402.152	4.167	Passion fruit
DWZP02458	unknown	C16 H32 F3 N2 O2 P	372.214	6.7	Passion fruit
DWZP02459	unknown	C47 H93 F N3 O4 P3	875.638	14.125	Passion fruit
DWZP02460	Furaneol	C6 H8 O3	128.047	4.53	Passion fruit
DWZP02461	unknown	C15 H22 F5 N10 O4 P	532.148	0.77	Passion fruit
DWZP02462	unknown	C46 H93 N3 O6 S2	847.65	13.915	Passion fruit
DWZP02464	unknown	C13 H17 F N2 O6	316.107	1.074	Passion fruit
DWZP02465	unknown	C16 H32 F2 N6 O3 P2	456.199	6.807	Passion fruit
DWZP02466	unknown	C30 H63 N7 O	537.512	12.028	Passion fruit
DWZP02467	Glimepiride	C24 H34 N4 O5 S	490.225	12.1	Passion fruit
DWZP02469	unknown		669.617	11.998	Passion fruit
DWZP02470	NP-014517	C14 H18 O9	290.1	2.237	Passion fruit
DWZP02472	1-Phenyl-2-butanone	C10 H12 O	148.089	4.979	Passion fruit
DWZP02473	Isoliquiritigenin 2'-glucosyl- (1->4) -rhamnoside	C27 H32 O13	564.184	7.162	Passion fruit
DWZP02474	Isorhamnetin	C16 H12 O7	316.058	6.802	Passion fruit
DWZP02476	unknown	C7 H15 F N2 O5 S2	290.04	0.894	Passion fruit
DWZP02477	3,5,7-Trioxononanedioic acid	C9 H10 O7	230.042	4.768	Passion fruit
DWZP02478	unknown	C5 H2 F6 O	192.001	14.947	Passion fruit
DWZP02480	unknown	C15 H38 F N7 S4	463.207	11.985	Passion fruit
DWZP02481	unknown	C43 H56 N8 S	716.435	14.972	Passion fruit
DWZP02482	Aspartame	C14 H18 N2 O5	294.121	3.426	Passion fruit
DWZP02483	Maclurin	C13 H10 O6	262.048	2.901	Passion fruit
DWZP02484	3,4-Diaminopyridine	C5 H7 N3	109.064	1.004	Passion fruit
DWZP02485	unknown	C11 H22 F2 O3 P2	302.1	2.146	Passion fruit
DWZP02486	Sulforidazine	C21 H26 N2 O2 S2	380.168	4.234	Passion fruit
DWZP02487	SL3784000	C10 H10 O2	162.068	5.579	Passion fruit
DWZP02488	unknown	C11 H28 F N7	277.238	11.571	Passion fruit
DWZP02489	unknown	C10 H18 F2 N3 O3 P S	329.078	5.636	Passion fruit
DWZP02490	3-Phenyl-1-propanol	C9 H12 O	136.089	6.266	Passion fruit
DWZP02491	unknown	C20 H22 F5 N2 O P S2	496.082	0.891	Passion fruit
DWZP02492	L-Histidine	C6 H9 N3 O2	155.069	1.108	Passion fruit
DWZP02495	unknown	C4 H11 F2 N2 O3 P S	236.021	0.626	Passion fruit
DWZP02496	unknown	C6 H9 F N P	145.045	1.277	Passion fruit
DWZP02497	2209733	C10 H10 O3	178.063	4.561	Passion fruit
DWZP02498	2-{1-[2-(3-chloro-4-morpholinoanilino)-2-oxoethyl]cyclohexyl}acetic acid	C20 H27 Cl N2 O4	394.16	6.095	Passion fruit
DWZP02499	Isoferulic acid	C10 H10 O4	194.058	4.417	Passion fruit
DWZP02501	unknown	C9 H26 F4 N10 O8 P2	540.134	0.967	Passion fruit
DWZP02502	unknown	C5 H9 N5 O2 S	203.048	1.108	Passion fruit
DWZP02503	unknown	C41 H80 F4 N4 O6 P2	862.549	13.207	Passion fruit
DWZP02504	unknown	C33 H57 F6 N6 O8 P3 S	904.308	4.602	Passion fruit
DWZP02505	unknown	C12 H23 N3 O5	289.163	2.063	Passion fruit
DWZP02506	unknown	C18 H27 N O	273.205	2.351	Passion fruit
DWZP02507	unknown	C5 H2 O3	110.001	1.241	Passion fruit
DWZP02508	unknown	C43 H93 F5 N7 O2 P3	927.652	7.75	Passion fruit
DWZP02509	unknown	C6 H5 F3 O2	166.024	14.442	Passion fruit
DWZP02512	PK 11195	C21 H21 Cl N2 O	330.146	10.318	Passion fruit
DWZP02513	unknown	C24 H47 F4 N4 O8 P S	658.279	12.391	Passion fruit
DWZP02514	unknown	C13 H17 F4 N10 O17 P3	753.99	14.507	Passion fruit
DWZP02515	2-Furoic acid	C5 H4 O3	112.016	0.204	Passion fruit
DWZP02517	Phorate-Oxon-Sulfone	C7 H17 O5 P S2	276.024	0.845	Passion fruit
DWZP02518	Psoralidin	C20 H16 O5	336.099	10.517	Passion fruit
DWZP02519	Methyl cinnamate	C10 H10 O2	162.068	4.369	Passion fruit
DWZP02524	unknown	C13 H16 F4 O2 S	312.082	5.079	Passion fruit
DWZP02525	PEG-3 STEARAMINE	C24 H51 N O3	401.386	10.906	Passion fruit
DWZP02526	unknown	C18 H41 N10 O3 P S2	540.254	8.048	Passion fruit
DWZP02527	unknown	C2 H6 O6 S	157.989	1.307	Passion fruit
DWZP02528	unknown	C15 H38 F N8 O5 P S	492.241	12.408	Passion fruit
DWZP02529	unknown	C4 H9 F N10 O2	248.089	0.791	Passion fruit
DWZP02530	unknown	C10 H15 F N6 O2 S	302.097	2.434	Passion fruit
DWZP02534	unknown	C20 H25 F N4 O2 S	404.168	5.265	Passion fruit
DWZP02535	unknown		930.691	14.038	Passion fruit
DWZP02536	unknown	C47 H60 Cl2 F3 N6 O2 P S5	1058.24	14.065	Passion fruit
DWZP02537	unknown	C48 H89 F4 N O4 S	851.645	13.584	Passion fruit
DWZP02539	unknown	C9 H13 F N3 O3 P	261.066	5.021	Passion fruit
DWZP02540	unknown		175.109	0.94	Passion fruit
DWZP02541	unknown	C11 H23 F3 N4 O13	476.121	5.83	Passion fruit
DWZP02542	unknown	C26 H57 N7 O2	499.46	11.948	Passion fruit
DWZP02543	unknown	C7 H24 N7 O3 P	285.168	2.685	Passion fruit
DWZP02544	unknown	C4 H8 F2 N2 O P2	200.009	0.673	Passion fruit
DWZP02547	unknown	C11 H30 F4 N9 O7 P	507.195	1.852	Passion fruit
DWZP02548	unknown	C11 H31 F N9 O17 P	611.156	1.797	Passion fruit
DWZP02549	3-[(2S,3S)-5-hydroxy-2,3,8,8-tetramethyl-4-oxo-2H,3H,4H,8H-pyrano[3,2-g]chromen-10-yl]-3-phenylpropanoic acid	C25 H26 O6	444.153	4.629	Passion fruit
DWZP02553	NP-021018	C12 H18 O4	226.12	4.532	Passion fruit
DWZP02555	unknown	C6 H14 F5 N7 O6	375.093	4.045	Passion fruit
DWZP02556	unknown	C H3 F4 N2 O3 P	197.982	14.96	Passion fruit
DWZP02557	unknown	C12 H15 F N10 O P2 S3	492.005	13.917	Passion fruit
DWZP02559	alpha-Ketoglutaric acid	C5 H6 O5	146.021	1.391	Passion fruit
DWZP02560	unknown	C18 H41 F6 N10 P	542.317	11.092	Passion fruit
DWZP02561	unknown	C15 H16 F3 N4 O5 P3 S	514.001	11.737	Passion fruit
DWZP02562	unknown	C26 H41 F O7 S	516.257	6.443	Passion fruit
DWZP02563	unknown	C20 H48 N8 O2 S4	560.281	6.541	Passion fruit
DWZP02564	Maritimetin 6- (6"-acetylglucoside)	C23 H22 O12	490.111	5.49	Passion fruit
DWZP02565	unknown	C17 H35 F2 N2 O8 P	464.21	12.009	Passion fruit
DWZP02566	BOC-SER-OH	C8 H15 N O5	205.095	1.167	Passion fruit
DWZP02568	unknown	C15 H25 F2 N O5 S	369.142	4.189	Passion fruit
DWZP02569	unknown	C10 H24 N2 O3 S4	348.066	1.123	Passion fruit
DWZP02570	unknown	C5 H8 F4 N7 O10 P	433	12.572	Passion fruit
DWZP02572	unknown	C48 H61 F2 N3 O4	781.463	12.933	Passion fruit
DWZP02574	6-Azido-N-cyclopentyl-N'-ethyl-1,3,5-triazine-2,4-diamine	C10 H16 N8	248.149	3.551	Passion fruit
DWZP02575	unknown	C27 H12 N4	392.108	5.641	Passion fruit
DWZP02576	unknown	C14 H27 F3 N8 O9	508.183	6.546	Passion fruit
DWZP02577	unknown	C21 H34 F O11 P S2	576.126	4.674	Passion fruit
DWZP02579	Methcathinone	C10 H13 N O	163.099	0.91	Passion fruit
DWZP02582	unknown	C18 H41 F2 N10 O2 P	498.311	14.401	Passion fruit
DWZP02583	3-Phenyl-1-propanol	C9 H12 O	136.089	5.016	Passion fruit
DWZP02584	unknown	C19 H39 N3 O3	357.3	12.221	Passion fruit
DWZP02585	Mebutamate	C10 H20 N2 O4	232.142	0.923	Passion fruit
DWZP02588	unknown	C23 H48 F5 N5 O3 P2	599.317	11.363	Passion fruit
DWZP02589	109424	C6 H4 O3	124.016	0.894	Passion fruit
DWZP02590	unknown	C18 H43 F2 N10 O17 P	740.252	7.227	Passion fruit
DWZP02591	unknown	C12 H14 F2 N O3 P	289.068	8.793	Passion fruit
DWZP02595	unknown	C11 H20 F N O3 S	265.116	0.771	Passion fruit
DWZP02596	unknown	C2 H F2 N O6	172.977	2.248	Passion fruit
DWZP02597	unknown	C12 H23 N3 O5	289.163	1.271	Passion fruit
DWZP02598	unknown	C4 H8 F2 O2 S2	189.993	0.142	Passion fruit
DWZP02599	unknown	C15 H27 F4 N5 O2 P2	447.158	1.279	Passion fruit
DWZP02601	unknown	C19 H25 F O3 S	352.152	5.873	Passion fruit
DWZP02603	unknown	C47 H63 F N4 O5	782.478	11.88	Passion fruit
DWZP02604	unknown	C50 H67 F N4 O2	774.525	13.134	Passion fruit
DWZP02605	alpha-Ketoglutaric acid	C5 H6 O5	146.021	1.215	Passion fruit
DWZP02607	Quercetin 3-O-rhamnoside-7-O-glucoside	C27 H30 O16	610.153	4.888	Passion fruit
DWZP02608	2-(3,4-dihydroxyphenyl)-5,7-dihydroxy-3,4-dihydro-2H-1-benzopyran-4-one	C15 H12 O6	288.063	5.689	Passion fruit
DWZP02612	glycidyl oleate	C21 H38 O3	338.282	13.949	Passion fruit
DWZP02613	unknown	C7 H4 O4	152.011	2.376	Passion fruit
DWZP02614	unknown	C35 H68 F5 N7 O3	729.53	13.326	Passion fruit
DWZP02615	unknown	C9 H24 N5 O6 P	329.147	1.212	Passion fruit
DWZP02618	unknown	C7 H15 F Fe N2 O S	248.03	0.737	Passion fruit
DWZP02619	unknown	C15 H35 F2 N5 O2 S	387.248	1.193	Passion fruit
DWZP02620	unknown	C12 H15 F2 N3 O11 P2 S	508.987	14.485	Passion fruit
DWZP02621	unknown	C14 H30 F6 N5 O5 P S	525.16	1.049	Passion fruit
DWZP02622	unknown	C15 H35 N8 O10 P3	580.169	4.852	Passion fruit
DWZP02625	unknown	C16 H35 F2 N10 O P3	514.218	5.499	Passion fruit
DWZP02626	epsilon-(gamma-Glutamyl)-lysine	C11 H21 N3 O5	275.148	1.16	Passion fruit
DWZP02627	unknown	C8 H10 F4 N10	322.103	1.419	Passion fruit
DWZP02628	unknown	C8 H11 N3 O S2	229.035	2.485	Passion fruit
DWZP02629	unknown	C53 H83 N5 O4 P2	915.592	13.604	Passion fruit
DWZP02630	N1-(1,1,3,3,6-Pentamethyl-7-nitro-2,3-dihydro-1H-inden-5-yl)-2,6-dimethoxybenzamide	C23 H28 N2 O5	412.207	5.499	Passion fruit
DWZP02631	PEGVALIASE	C15 H30 N2 O5	318.217	10.592	Passion fruit
DWZP02632	unknown	C13 H21 F6 O P S	370.096	1.251	Passion fruit
DWZP02633	unknown	C57 H93 N4 O2 P S	928.676	13.864	Passion fruit
DWZP02634	(1-Aminohexyl)phosphonic acid	C6 H16 N O3 P	180.042	3.624	Passion fruit
DWZP02635	dimethyl itaconate	C7 H10 O4	158.058	2.586	Passion fruit
DWZP02636	unknown	C42 H80 F2 N P	667.6	11.885	Passion fruit
DWZP02639	glycidyl oleate	C21 H38 O3	338.282	11.749	Passion fruit
DWZP02641	Orbofiban	C17 H23 N5 O4	360.132	2.703	Passion fruit
DWZP02643	unknown	C44 H28 Cl F N4 O6	762.169	13.286	Passion fruit
DWZP02644	unknown	C5 H6 F2 O3 S2	215.972	0.157	Passion fruit
DWZP02645	unknown	C30 H46 F2 N4 O	516.363	11.247	Passion fruit
DWZP02647	unknown	C10 H14 F2 N5 P	273.095	0.884	Passion fruit
DWZP02648	unknown	C10 H12 F N O3 S	245.053	1.095	Passion fruit
DWZP02649	Lysyl-D-prolylthreonine	C15 H28 N4 O5	344.205	3.907	Passion fruit
DWZP02650	Sular	C20 H24 N2 O6	388.165	10.647	Passion fruit
DWZP02651	unknown	C22 H28 O3 P2	402.152	3.548	Passion fruit
DWZP02652	Ethyl 3-{[2-(aminocarbonyl)-3-thienyl]amino}-3-oxopropanoate	C10 H12 N2 O4 S	278.031	1.551	Passion fruit
DWZP02653	Isomollupentin 7-O-glucoside-2"-O-xyloside	C31 H36 O18	696.189	7.99	Passion fruit
DWZP02654	2-Ethynylaniline	C8 H7 N	118.078	9.278	Passion fruit
DWZP02655	unknown	C44 H53 F6 O7 P	838.343	11.368	Passion fruit
DWZP02659	unknown		109.025	0.104	Passion fruit
DWZP02661	3-Fluoro-2,4,6-trimethylbenzenesulfonyl fluoride	C9 H10 F2 O2 S	221.068	1.398	Passion fruit
DWZP02663	unknown	C26 H36 O4 P2	474.21	5.651	Passion fruit
DWZP02664	unknown	C15 H38 F N7	335.318	12.232	Passion fruit
DWZP02666	unknown	C16 H29 N7	319.248	10.01	Passion fruit
DWZP02668	unknown	C42 H79 F N7 O2 P S	795.574	13.553	Passion fruit
DWZP02670	Hydroxychlorodenafil	C19 H23 Cl N4 O3	368.168	3.877	Passion fruit
DWZP02671	GLYCERYL 1-LINOLENATE	C21 H36 O4	352.261	10.843	Passion fruit
DWZP02675	109424	C6 H4 O3	124.016	1.357	Passion fruit
DWZP02676	Sulforidazine	C21 H26 N2 O2 S2	402.15	4.217	Passion fruit
DWZP02678	N-Boc-L-proline	C10 H17 N O4	215.115	7.915	Passion fruit
DWZP02679	unknown	C10 H21 Br N8 O2	364.097	6.219	Passion fruit
DWZP02682	unknown	C43 H90 F N5 O3 P2 S	837.622	14.063	Passion fruit
DWZP02683	unknown	C17 H39 N3 O5	365.29	10.832	Passion fruit
DWZP02684	unknown		716.439	14.4	Passion fruit
DWZP02685	Cumene	C9 H12	120.094	6.182	Passion fruit
DWZP02689	1,1,2-Trimethyldisilene	C3 H10 Si2	102.047	3.882	Passion fruit
DWZP02691	unknown	C9 H14 N9 O P	295.105	4.17	Passion fruit
DWZP02692	2,4-Dimethylbenzaldehyde	C9 H10 O	134.073	6.08	Passion fruit
DWZP02693	unknown	C47 H91 F2 N7 O2 P2	885.668	13.986	Passion fruit
DWZP02695	MFCD00038310	C14 H27 N3 O4	301.2	3.317	Passion fruit
DWZP02696	unknown	C9 H22 F N4 O6 P S	364.098	4.79	Passion fruit
DWZP02697	2-(3,4-Dihydroxyphenyl)-5-hydroxy-4-oxo-4H-chromen-7-yl 6-O-(6-deoxy-alpha-L-mannopyranosyl)-beta-D-glucopyranoside	C27 H30 O15	594.158	5.695	Passion fruit
DWZP02699	α-Lactose	C12 H22 O11	359.142	1.579	Passion fruit
DWZP02701	L-Methionine Sulfoximine	C5 H12 N2 O3 S	180.057	1.675	Passion fruit
DWZP02703	GV9100000	C8 H12 O	124.089	6.216	Passion fruit
DWZP02705	unknown	C14 H18 N6 O3	318.144	3.848	Passion fruit
DWZP02706	1,7-OCTADIYNE	C8 H10	106.079	5.624	Passion fruit
DWZP02707	unknown	C8 H15 Cl N2 S	206.064	0.624	Passion fruit
DWZP02708	unknown	C9 H28 N7 O6 P S	393.156	2.608	Passion fruit
DWZP02709	unknown	C3 H9 F2 N2 O3 P	190.031	7.504	Passion fruit
DWZP02710	hymecromone	C10 H8 O3	176.047	4.991	Passion fruit
DWZP02712	unknown	C8 H19 F N2 O4 S2	290.076	1.25	Passion fruit
DWZP02713	unknown	C10 H22 F2 N4 S	268.153	1.047	Passion fruit
DWZP02714	unknown	C3 H8 F6 N9 O3 P S2	426.983	14.506	Passion fruit
DWZP02715	unknown	C37 H70 F5 N7 O5	787.534	12.365	Passion fruit
DWZP02716	unknown	C15 H16 F N O S	277.095	6.336	Passion fruit
DWZP02717	unknown	C17 H36 F N2 O17 P	590.174	2.869	Passion fruit
DWZP02718	Hydroquinone	C6 H6 O2	110.037	3.997	Passion fruit
DWZP02719	Benzaldehyde	C7 H6 O	106.042	0.896	Passion fruit
DWZP02720	2,5-Furandicarboxylic acid	C6 H4 O5	156.006	1.649	Passion fruit
DWZP02721	unknown	C15 H27 N3 O6	345.189	4.288	Passion fruit
DWZP02722	Glycylalanylleucine	C11 H21 N3 O4	259.153	1.847	Passion fruit
DWZP02726	unknown	C13 H21 F2 N O3 S	309.121	2.176	Passion fruit
DWZP02727	1,3-Cyclopentanedisulfonyl difluoride	C5 H8 F2 O4 S2	233.982	0.134	Passion fruit
DWZP02728	3,9-Bis[2,4-bis(2-methyl-2-propanyl)phenoxy]-2,4,8,10-tetraoxa-3,9-diphosphaspiro[5.5]undecane 3,9-dioxide	C33 H50 O8 P2	636.297	11.666	Passion fruit
DWZP02730	unknown	C15 H19 F2 N2 O5 P S	408.073	5.633	Passion fruit
DWZP02731	unknown	C16 H29 N2 O P S	328.174	3.082	Passion fruit
DWZP02737	(1R,9R)-3-(2-Fluorophenyl)-11-(phenylsulfonyl)-7,11-diazatricyclo[7.3.1.02,7]trideca-2,4-dien-6-one	C23 H21 F N2 O3 S	424.125	11.388	Passion fruit
DWZP02740	unknown	C26 H29 F3 O3 S	478.181	6.339	Passion fruit
DWZP02741	6-(3-hydroxybutan-2-yl)-5-(hydroxymethyl)-4-methoxy-2H-pyran-2-one	C11 H16 O5	210.089	7.054	Passion fruit
DWZP02742	unknown	C23 H17 F3 N2 O4 S	474.087	1.641	Passion fruit
DWZP02743	Hexylresorcinol	C12 H18 O2	194.13	8.456	Passion fruit
DWZP02745	unknown	C26 H49 F O	396.375	12.894	Passion fruit
DWZP02746	Ac-Gly-OEt	C6 H11 N O3	145.074	1.181	Passion fruit
DWZP02747	4-[2-(4-Morpholinylmethyl)-2-nitrobutyl]morpholine	C13 H25 N3 O4	287.184	2.435	Passion fruit
DWZP02748	unknown	C4 H10 F5 N7 O5 S3	426.983	14.304	Passion fruit
DWZP02749	unknown	C H F3 P2	131.951	1.919	Passion fruit
DWZP02750	2450	C20 H38 O2	310.287	10.913	Passion fruit
DWZP02752	unknown	C10 H3 O2 P	185.988	6.79	Passion fruit
DWZP02753	unknown	C42 H90 F4 N5 O3 P3 S2	945.565	13.392	Passion fruit
DWZP02755	unknown	C8 H12 F3 N3 O7 P2	381.012	1.415	Passion fruit
DWZP02756	Dimetotiazine	C19 H25 N3 O2 S2	391.141	2.281	Passion fruit
DWZP02757	[2-(Dodecanoylamino)ethoxy]acetic acid	C16 H31 N O4	301.225	5.07	Passion fruit
DWZP02758	unknown	C12 H31 Cl N8 O3	370.221	3.03	Passion fruit
DWZP02760	DP5550000	C8 H11 N O	136.089	5.614	Passion fruit
DWZP02761	O-{Hydroxy[(2R)-2-[(8E,11E,14E)-8,11,14-icosatrienoyloxy]-3-(stearoyloxy)propoxy]phosphoryl}-L-serine	C44 H80 N O10 P	813.55	12.159	Passion fruit
DWZP02762	unknown	C26 H38 F N9 O7 S3	703.205	1.054	Passion fruit
DWZP02763	unknown	C6 H11 F3 N8 O2	284.095	1.78	Passion fruit
DWZP02764	unknown	C45 H85 F2 N5 O6 P2	891.593	13.708	Passion fruit
DWZP02766	unknown	C20 H25 F2 N O7	429.161	5.683	Passion fruit
DWZP02767	Glutaric anhydride	C5 H6 O3	114.032	0.326	Passion fruit
DWZP02770	unknown	C33 H68 F4 N7 O5 P	749.496	12.819	Passion fruit
DWZP02771	unknown	C5 H14 Cl N5 O2	211.084	2.331	Passion fruit
DWZP02772	unknown	C10 H16 F4 N P S	289.068	8.188	Passion fruit
DWZP02773	unknown	C12 H23 N3 O5	289.163	2.268	Passion fruit
DWZP02774	unknown	C31 H58 F2 N6 O3 S2	664.397	10.89	Passion fruit
DWZP02775	unknown	C5 H8 N4 O5	204.049	13.227	Passion fruit
DWZP02776	unknown	C3 H2 F N9 O	199.037	5.671	Passion fruit
DWZP02777	Tentoxin	C22 H30 N4 O4	414.222	6.415	Passion fruit
[truncated: 70,918 more rows]

## Sheet: Table S2
Table S2. Metabolites detected in the ten fruits.
ID	Compound Name	Chemical Formula	Extracted Mass	Adduct	Retention Time [min]	Fragments	Fragments	Fragments	Fragments	Fragments	Fragments	Fragments	Fragments	Fragments	Fragments	Class
DWZP0948	(3,4,5-trihydroxy-6-{[4-(2,6,6-trimethyl-4-oxocyclohex-2-en-1-yl)butan-2-yl]oxy}oxan-2-yl)methyl 3,4,5-trihydroxybenzoate	C26 H36 O11	547.215	M+H	6.25431	547.214	350.133	401.156	499.193	351.141	335.109	159.042	71.8543	363.141	336.117	Lipids
DWZP3577	ethyl 3-hydroxy-4,6-dimethoxy-2-oxoindoline-3-carboxylate	C13 H15 N O6	282.097	M+H	3.71182	218.081	192.065	175.075	219.065	201.054	188.07	191.07	236.091	189.054	190.086	Lipids
DWZP9012	(17R)-23-Amino-20-hydroxy-20-oxido-14-oxo-15,19,21-trioxa-20lambda~5~-phosphatricosan-17-yl (5E,8E,11E,14E,17E)-5,8,11,14,17-icosapentaenoate	C39 H68 N O8 P	710.473	M+H	12.961	164.008	569.453	667.43	547.472	710.473	120.966	439.221	145.998	587.464	387.19	Lipids
DWZP9696	(9R,10R)-10-(acetyloxy)-8,8-dimethyl-2-oxo-2H,8H,9H,10H-pyrano[2,3-h]chromen-9-yl 3-methylbut-2-enoate	C21 H22 O7	425.105	M+H	3.93218	235.057	425.105	277.068	379.081	171.026	245.044	85.029	245.05	99.0808	257.044	Lipids
DWZP0013	2-Amino-1,3,4-octadecanetriol	C18 H39 N O3	318.3	M+H	10.2404	60.0452	56.0503	69.0706	95.0859	57.0707	55.055	67.055	81.0704	83.0861	282.279	Lipids
DWZP11660	Dibutyl 3,3'-[(3-hydroxypropyl)imino]dipropanoate	C17 H33 N O5	332.243	M+H	5.76159	240.232	58.066	194.027	210.185	95.0861	254.211	252.232	268.227	314.232	81.0706	Lipids
DWZP11997	Traumatin	C12 H20 O3	213.148	M+H	6.66192	165.07	155.085	69.0342	183.08	180.093	142.077	170.109	141.07	128.062	79.0548	Lipids
DWZP20384	(2S)-1-Hydroxy-3-(pentadecanoyloxy)-2-propanyl (5E,8E,11E,14E)-5,8,11,14-icosatetraenoate	C38 H66 O5	603.497	M+H	9.6169	397.189	543.247	237.028	219.017	409.174	72.0814	253.147	337.168	295.158	110.071	Lipids
DWZP4570	MFCD00083078	C22 H45 N O3	372.347	M+H	10.8115	60.0451	91.0578	336.325	81.0704	95.0859	69.0705	67.0549	83.086	56.0502	286.008	Lipids
DWZP8519	Diethylpyrocarbonate	C6 H10 O5	163.06	M+H	3.74279	89.0391	103.055	56.9656	95.0496	91.0547	53.0394	63.0237	116.986	98.9758	79.0549	Others
DWZP0092	MFCD00152656	C18 H37 N O3	316.284	M+H	9.91653	60.0451	67.055	81.0704	95.0859	69.0706	55.055	79.0548	83.0861	56.0503	93.0703	Lipids
DWZP1491	THREO-SPHINGOSINE, (-)-	C18 H37 N O2	300.289	M+H	10.2482	60.0451	56.0503	55.055	69.0706	57.0707	95.0859	67.055	81.0705	83.0861	71.0862	Lipids
DWZP4916	Permethrin, trans-	C21 H20 Cl2 O3	391.087	M+H	3.7292	143.034	85.0289	127.039	109.029	81.034	69.0342	159.028	87.0081	97.0288	105.018	Lipids
DWZP0005	Palmitic Acid	C16 H32 O2	274.273	M+H	8.95246	88.0762	70.0658	57.0707	106.087	102.092	274.273	71.0862	256.263	85.1017	58.0659	Lipids
DWZP4677	PROPOFOL GLUCURONIDE	C18 H26 O7	355.174	M+H	6.72194	119.086	147.117	105.07	175.111	91.0547	81.034	107.086	99.0444	55.055	85.0289	Others
DWZP0731	1-(4-Methoxyphenyl)-3-{(3S,5S)-1-methyl-5-[3-(3-pyridinyl)-1,2,4-oxadiazol-5-yl]-3-pyrrolidinyl}urea	C20 H22 N6 O3	417.173	M+Na	4.69689	417.172	271.114	349.11	347.094	86.0969	70.0658	110.071	289.088	203.052	201.037	Organic acid
DWZP0261	1-{[(2R,3S,4R,5S)-3,4-Dihydroxy-5-{2-[(2R)-2-(methoxymethyl)-1-pyrrolidinyl]-2-oxoethyl}tetrahydro-2-furanyl]methyl}-3-(3-fluorophenyl)urea	C20 H28 F N3 O6	464.152	M+Na	4.59531	464.152	331.099	358.11	318.094	185.042	129.031	169.047	347.094	71.0609	71.062	Organic acid
DWZP0501	Allyl 3-{[(allyloxy)carbonyl]oxy}-2,2-bis({[(allyloxy)carbonyl]oxy}methyl)propyl carbonate	C21 H28 O12	495.147	M+Na	5.12806	347.094	495.146	259.078	203.052	329.083	185.042	201.036	301.089	171.041	169.034	Organic acid
DWZP0456	FENAMIC ACID	C13 H11 N O2	231.112	M+NH4	3.78902	158.096	143.073	130.065	168.081	118.065	146.06	74.0243	144.08	154.065	156.08	Organic acid
DWZP2219	(2E)-3-(4-{[(2S,3R,4S,5S,6R)-3,4,5-trihydroxy-6-(hydroxymethyl)oxan-2-yl]oxy}phenyl)prop-2-enoic acid	C15 H18 O8	344.133	M+H	3.76426	147.044	85.0289	165.054	119.049	97.0288	127.039	69.0342	123.044	109.029	61.0291	Organic acid
DWZP2336	2-(Carboxyacetamido)benzoic acid	C10 H9 N O5	224.055	M+H	1.62987	178.05	93.0703	91.0547	79.0548	160.039	95.0496	136.039	132.044	53.0394	58.0659	Organic acid
DWZP3119	(1S,4S,5R,10S,13S,17S,19S,20R)-10-hydroxy-4,5,9,9,13,19,20-heptamethyl-24-oxahexacyclo[15.5.2.0??a,??a??????.0??????,??a??????.0??????,??a??????.0??????,??a??l]tetracos-15-en-23-one	C30 H46 O3	455.351	M+H	11.3893	201.163	191.179	147.116	133.101	187.148	203.179	95.0859	107.086	135.117	99.0808	Organic acid
DWZP6698	ibufenac	C12 H16 O2	193.122	M+H	4.18885	105.07	103.054	79.0548	115.054	118.041	133.065	95.0495	91.0546	90.0468	53.0393	Others
DWZP3968	(2R)-3-[(7E,10E,13E,16E)-7,10,13,16-Docosatetraenoyloxy]-2-[(15E)-15-tetracosenoyloxy]propyl 2-(trimethylammonio)ethyl phosphate	C54 H98 N O8 P	920.714	M+H	14.1047	920.713	838.628	779.555	268.998	508.99	510.997	509.992	756.551	344.984	655.563	Others
DWZP7238	Diethyl phosphate	C4 H11 O4 P	155.047	M+H	1.22663	98.9845	116.995	59.931	53.0394	67.055	65.0393	95.0132	71.9409	81.0341	79.0549	Others
DWZP0035	Safingol	C18 H39 N O2	302.305	M+H	10.4588	60.0451	95.0859	67.0549	81.0704	55.055	254.283	69.0705	83.086	57.0706	109.101	Others
DWZP5943	3-Indoleacetic Acid	C10 H9 N O2	176.07	M+H	3.1057	149.059	91.0547	121.065	134.036	106.042	57.9355	78.047	133.052	95.0495	89.039	Phytohormone
DWZP0011	trans-3-Indoleacrylic acid	C11 H9 N O2	188.07	M+H	2.83567	118.065	91.0547	143.073	115.054	117.057	142.065	117.07	144.081	146.06	116.062	Phytohormone
DWZP0382	Indole-3-lactic acid	C11 H11 N O3	206.081	M+H	4.63079	118.065	130.065	115.054	170.06	132.081	142.065	117.057	143.073	91.0547	131.073	Phytohormone
DWZP4178	1-O-(indol-3-ylacetyl)-beta-D-glucose	C16 H19 N O7	360.105	M+Na	4.87334	228.063	182.057	73.029	210.052	153.018	143.031	57.0342	155.031	360.105	83.0109	Phytohormone
DWZP7164	2-Ethyl-1H-indole	C10 H11 N	145.028	M+H	4.29227	89.039	70.5331	63.0236	55.0187	53.0394	70.5341	69.0341	99.0445	70.9425	143.178	Phytohormone
DWZP0939	Prebarbigerone	C24 H26 O6	411.18	M+H	9.92702	337.107	355.117	295.096	319.096	283.06	339.122	297.075	309.112	104.993	321.112	Flavonoids
DWZP18587	Ononin	C22 H22 O9	431.129	M+H	8.37025	269.075	431.261	104.993	431.128	251.065	91.0578	225.086	62.9825	73.0475	287.086	Flavonoids
DWZP3860	Formononetin 7-O-rutinoside	C28 H32 O13	577.19	M+H	7.23603	263.054	311.091	353.101	379.117	347.075	299.091	69.0342	85.0289	219.028	397.127	Flavonoids
DWZP5948	3-(2,4-dihydroxyphenyl)-5,7-dihydroxy-6,8-bis(3-methylbut-2-en-1-yl)-3,4-dihydro-2H-1-benzopyran-4-one	C25 H28 O6	425.196	M+H	11.055	369.133	313.07	369.028	351.122	369.097	387.038	336.099	153.055	401.09	425.287	Flavonoids
DWZP5951	NP-003141	C21 H20 O9	417.118	M+H	6.3494	297.075	267.065	321.075	381.096	307.096	351.086	363.086	335.091	327.086	399.107	Flavonoids
DWZP1662	Psoralidin	C20 H16 O5	337.107	M+H	9.56788	281.044	253.049	304.073	295.06	290.057	337.106	291.101	319.096	225.054	276.078	Flavonoids
DWZP3963	Psoralidin	C20 H16 O5	337.107	M+H	12.6304	281.044	253.049	304.073	295.06	290.057	319.096	337.107	225.054	291.101	276.078	Flavonoids
DWZP5386	Psoralidin	C20 H16 O5	337.106	M+H	10.3044	281.044	253.049	337.106	104.993	269.044	72.2733	319.096	337.07	62.9825	69.0705	Flavonoids
DWZP1357	Coumestrol	C15 H8 O5	269.044	M+H	11.2819	269.044	147.044	104.993	213.054	157.065	145.065	241.049	185.059	224.046	173.059	Flavonoids
DWZP8446	Quingestanol acetate	C27 H36 O3	409.274	M+H	11.0188	153.054	353.101	297.039	107.086	193.086	201.164	104.993	353.05	95.086	81.0705	Lipids
DWZP16437	2-Ethynylphenol	C8 H6 O	119.049	M+H	7.18912	65.0393	91.0547	95.0496	78.0471	103.055	53.0394	51.0237	115.054	77.0392	71.0079	Others
DWZP2372	MYRICA ACID	C30 H44 O4	469.331	M+H	10.1999	201.164	187.148	119.086	147.117	135.117	423.325	107.086	189.164	95.086	135.08	Organic acid
DWZP0324	Spermidine	C7 H19 N3	146.165	M+H	1.24699	72.0814	84.0813	82.0657	56.9656	67.0424	55.055	58.0659	100.076	98.9757	80.05	Amino acid derivative
DWZP0292	Spermidine	C7 H19 N3	146.165	M+NH4	1.23353	72.0815	84.0813	56.9656	82.0657	67.0424	100.076	98.9758	55.055	80.0501	58.0659	Amino acid derivative
DWZP5680	Erysimoside	C35 H52 O14	697.34	M+H	8.79675	697.339	469.204	665.313	599.503	501.23	71.7543	437.178	471.219	71.7532	251.124	Terpenes
DWZP0540	(1R,2R,5S,8R,10R,14R)-20-hydroxy-1,2,14,18,18-pentamethyl-17-oxo-8-(prop-1-en-2-yl)pentacyclo[11.8.0.0???,??a??????.0??????,????a.0??a??????,??a????a]henicosane-5-carboxylic acid	C30 H46 O4	471.347	M+H	10.0531	205.158	201.163	147.117	187.148	177.164	189.163	119.086	407.33	219.174	131.086	Terpenes
DWZP14944	Umbelliferone	C9 H6 O3	163.075	M+H	3.41129	89.0391	63.0237	95.0496	103.055	53.0394	56.9656	117.034	79.0548	91.0547	135.044	Polyphenols
DWZP15862	hymecromone	C10 H8 O3	177.054	M+H	0.372782	56.9655	98.9756	121.016	116.986	103.006	71.9525	134.996	139.027	119.019	121.022	Polyphenols
DWZP6225	Carbofuran, 3OH-	C12 H15 N O4	238.107	M+H	2.19238	146.096	105.07	119.073	118.065	129.07	103.055	120.081	91.0547	79.0548	117.057	Polyphenols
DWZP9078	4-Methyl-6,7-diacetoxycoumarin	C14 H12 O6	277.07	M+H	5.15412	167.034	137.023	127.039	132.958	81.0341	170.021	150.969	144.958	90.9482	72.9378	Polyphenols
DWZP9555	2,6,3',4'-Tetrahydroxy-2-benzylcoumaranone	C15 H12 O6	289.071	M+H	8.78409	273.039	245.044	289.07	116.986	98.9758	134.996	135.044	274.047	123.044	111.044	Polyphenols
DWZP6802	Coumarin	C9 H6 O2	147.044	M+H	8.86319	65.0393	91.0547	72.9378	90.9482	87.9056	72.8547	104.908	70.9586	56.943	72.9753	Polyphenols
DWZP2810	Adenine	C5 H5 N5	136.062	M+H	4.18482	119.035	92.0247	67.0298	65.0141	137.046	94.0404	65.0393	55.0299	136.062	109.011	Polyphenols
DWZP0366	Oleamide	C18 H35 N O	282.279	M+H	11.6882	69.0705	55.055	57.0706	83.086	97.1015	71.0862	81.0704	95.0859	93.0702	67.0549	Others
DWZP14089	1,8-Cyclopentadecadiyne	C15 H22	203.179	M+H	6.71089	70.3283	119.086	70.3293	105.07	91.0548	133.101	70.3269	67.0549	97.5189	119.019	Others
DWZP2237	Erythorbic acid	C6 H8 O6	177.039	M+H	1.19728	95.0131	57.0343	85.0289	55.0186	56.9656	111.008	67.0186	98.9757	83.0133	116.986	Vitamins
DWZP4606	Nicotinamide	C6 H6 N2 O	123.055	M+H	1.28027	80.05	53.0394	96.0448	78.0344	51.0237	52.019	95.0495	68.0502	123.055	79.0422	Vitamins
DWZP0798	(??)-Abscisic acid	C15 H20 O4	265.143	M+H	5.50457	135.08	107.086	121.065	83.0497	119.086	93.0703	117.07	163.075	109.065	91.0547	Phytohormone
DWZP0832	Levulinic acid	C5 H8 O3	117.055	M+H	1.25816	71.0691	89.0391	70.7996	56.9656	91.0547	115.054	65.0393	70.0658	53.0395	69.0341	Others
DWZP3714	4-(3-Hydroxybutyl)-3,5,5-trimethyl-2-cyclohexen-1-one	C13 H22 O2	211.169	M+H	6.92052	67.0549	109.101	95.0859	81.0704	123.08	55.055	111.081	93.0703	107.086	137.096	Terpenes
DWZP0086	1-Aminocyclohexanecarboxylic acid	C7 H13 N O2	144.102	M+H	1.28849	81.0704	70.0659	58.0659	79.0548	84.0813	98.0968	56.0502	72.1834	53.0394	55.055	Terpenes
DWZP0317	Obacunoic acid	C26 H32 O8	473.216	M+H	7.54284	161.059	95.0131	427.21	187.075	95.0495	341.21	369.205	243.101	351.194	367.189	Terpenes
DWZP4780	Limonin	C26 H30 O8	471.201	M+H	7.96686	161.059	425.195	95.0131	197.096	213.09	187.075	81.034	95.0495	407.184	175.075	Others
DWZP7370	Obacunoic acid	C26 H32 O8	473.216	M+H	6.80556	95.0495	161.059	427.21	100.112	95.0131	367.19	395.184	81.034	341.21	199.111	Terpenes
DWZP1851	1-O-(3,4,5-Trimethoxybenzoyl)-beta-L-galactopyranose	C16 H22 O10	375.126	M+H	4.19895	213.073	153.052	375.125	185.042	71.9948	71.9961	86.0968	357.115	60.0758	71.994	Others
DWZP0132	(2S)-2-Methyl-6-oxo-3,6-dihydro-2H-pyran-4-yl beta-D-glucopyranoside	C12 H18 O8	291.107	M+H	2.71633	129.055	101.06	85.0289	57.0343	83.0497	69.0342	97.0288	111.044	70.3774	61.0292	Others
DWZP13303	4-(2-Aminoethyl)phenyl beta-D-glucopyranosiduronic acid	C14 H19 N O7	314.123	M+H	4.60886	124.039	106.029	85.0289	81.0341	70.0658	69.0342	78.0345	96.0448	109.029	97.0288	Others
DWZP3938	Tenuifoliside D	C18 H24 O9	385.149	M+H	3.52407	117.07	81.034	177.091	109.029	99.0444	163.075	135.08	205.085	195.101	149.096	Others
DWZP6079	NP-013285	C19 H36 O10	447.22	M+H	7.60476	447.22	315.177	275.073	375.235	91.0579	277.034	71.2928	71.2939	185.029	200.974	Others
DWZP0344	(2S)-2-Methyl-6-oxo-3,6-dihydro-2H-pyran-4-yl beta-D-glucopyranoside	C12 H18 O8	291.107	M+H	3.39542	129.055	85.0289	101.06	57.0343	69.0342	83.0497	97.0288	111.044	81.034	61.0292	Others
DWZP0517	1-methyl-1,2,3,4-tetrahydro-beta-carboline-3-carboxylic acid	C13 H14 N2 O2	231.113	M+H	3.80118	158.096	143.073	130.065	168.081	118.065	146.06	74.0243	144.081	154.065	156.081	Organic acid
DWZP1113	C2 Dihydroceramide	C20 H41 N O3	344.316	M+H	10.3945	60.0451	81.0704	56.0503	95.0859	69.0706	67.0549	55.055	83.086	308.294	93.0703	Organic acid
DWZP14604	Biocytin	C16 H28 N4 O4 S	373.191	M+H	3.17787	84.0813	227.084	310.158	130.086	373.19	70.0658	239.043	85.0289	129.102	147.113	Organic acid
DWZP2482	Aspartame	C14 H18 N2 O5	295.128	M+H	3.43008	120.081	84.0449	186.091	103.054	131.049	107.049	130.05	84.0813	70.0658	232.096	Organic acid
DWZP0460	HIAA	C10 H9 N O3	192.065	M+H	3.10077	149.047	146.06	91.0546	132.044	104.05	120.044	177.042	192.065	121.065	136.039	Organic acid
DWZP0551	(2E)-3-(3,4-Dimethoxyphenyl)acrylic acid	C11 H12 O4	209.08	M+H	3.36749	117.034	89.039	145.028	149.059	134.036	106.042	135.044	78.047	91.0546	103.055	Organic acid
DWZP0440	2-(3-methoxyphenyl)acetamide	C9 H11 N O2	166.086	M+NH4	3.09783	121.065	91.0547	107.049	95.0495	78.047	124.052	79.0548	53.0394	106.042	123.044	Organic acid
DWZP0754	N-(9-oxodecyl)acetamide	C12 H23 N O2	214.18	M+H	6.40819	55.055	81.0705	95.0859	67.055	69.0706	79.0548	91.0547	93.0703	83.0861	105.07	Organic acid
DWZP5062	5-Methyltetrahydrofolic acid	C20 H25 N7 O6	460.193	M+H	3.3214	313.14	180.088	194.103	331.151	181.091	120.044	181.085	166.072	300.132	179.08	Vitamins
DWZP0438	(-)-Caryophyllene oxide	C15 H24 O	221.19	M+H	7.92783	107.086	81.0704	93.0703	79.0548	119.086	91.0547	105.07	135.117	95.0859	55.055	Others
DWZP1525	(-)-Caryophyllene oxide	C15 H24 O	221.19	M+H	7.2621	107.086	81.0704	93.0703	79.0548	91.0547	105.07	119.086	95.086	135.117	55.0551	Others
DWZP2088	(-)-Caryophyllene oxide	C15 H24 O	221.19	M+H	7.56888	107.086	81.0704	93.0703	79.0548	105.07	91.0546	119.086	95.0859	55.055	135.117	Others
DWZP3782	Norcocaine	C16 H19 N O4	290.138	M+H	3.72918	230.117	202.086	172.075	236.091	55.0186	142.05	96.0447	144.08	86.0605	200.07	Alkaloid
DWZP0309	NP-019748	C30 H48 O5	511.339	M+H	10.0772	511.339	467.349	70.3937	449.339	529.349	493.328	97.5208	515.698	70.3947	181.921	Terpenes
DWZP1182	Ethyl cinnamate	C11 H12 O2	177.091	M+H	12.3802	121.065	91.0547	95.0496	147.044	93.0704	116.062	115.054	53.0394	79.0549	109.065	Polyphenols
DWZP0945	Isoferulic acid	C10 H10 O4	195.065	M+H	4.04365	89.039	117.034	135.044	107.049	79.0548	145.028	163.039	95.0495	53.0394	63.0236	Polyphenols
DWZP12931	Cinnamic acid	C9 H8 O2	149.06	M+H	4.4386	91.0547	65.0393	115.054	79.0548	95.0496	53.0394	105.07	116.062	103.055	70.6478	Polyphenols
DWZP3031	Methyl cinnamate	C10 H10 O2	163.075	M+H	6.12138	103.055	56.9655	98.9757	116.986	95.0495	53.0394	71.9525	91.0547	134.996	89.039	Polyphenols
DWZP8454	(2E)-3-(2-{[(2S,3R,4S,5S,6R)-3,4,5-trihydroxy-6-(hydroxymethyl)oxan-2-yl]oxy}phenyl)prop-2-enoic acid	C15 H18 O8	309.096	M+H	4.73056	147.044	119.049	85.0289	91.0547	98.9757	81.0341	116.986	71.0498	158.996	69.0342	Polyphenols
DWZP4598	Methyl cinnamate	C10 H10 O2	163.075	M+H	4.22214	103.054	95.0495	53.0394	56.9655	98.9757	91.0546	131.049	116.986	105.045	71.9525	Polyphenols
DWZP1767	2-{[(2R,3R,4S,5S,6R)-4,5-dihydroxy-6-(hydroxymethyl)-3-{[(2S,3R,4R,5R,6S)-3,4,5-trihydroxy-6-methyloxan-2-yl]oxy}oxan-2-yl]oxy}-2-(4-hydroxyphenyl)acetonitrile	C20 H27 N O11	480.147	M+Na	3.93227	480.147	347.094	374.105	70.3872	363.089	85.0289	201.036	318.094	185.042	120.081	Others
DWZP15457	Artonin K	C21 H18 O7	383.112	M+H	5.01176	245.044	69.0342	177.054	135.044	263.054	145.028	165.018	183.028	147.044	217.049	Others
DWZP0434	8-Hydroxyquinoline	C9 H7 N O	146.06	M+H	3.34121	91.0547	117.057	128.049	118.065	129.045	95.0496	146.06	75.0236	119.049	53.0394	Others
DWZP1112	N-Boc-trans-4-Hydroxy-L-proline methyl ester	C11 H19 N O5	246.133	M+H	5.86988	102.055	74.0243	60.0451	71.0862	88.0398	116.034	70.0294	148.06	55.055	99.0808	Amino acid derivative
DWZP0243	Adenine	C5 H5 N5	136.062	M+NH4	2.36635	119.035	92.0247	67.0298	65.0141	94.0403	137.046	55.0299	136.061	82.0405	53.9982	NA and NA derivatives
DWZP1855	Thiorphan	C12 H15 N O3 S	254.084	M+H	4.05819	133.065	105.07	79.0548	103.055	115.054	55.0187	131.049	91.0547	95.0495	107.049	Others
DWZP12631	Leptosidin	C16 H12 O6	301.07	M+H	11.2579	271.059	256.036	153.054	286.047	215.07	301.07	258.052	243.065	228.041	193.086	Flavonoids
DWZP3572	FL1AAKGM0001_a	C19 H18 O7	359.112	M+H	9.94414	303.049	288.026	359.112	275.055	344.089	301.034	285.039	327.086	273.039	260.031	Flavonoids
DWZP4686	Castillene C	C20 H18 O6	355.118	M+H	10.2763	299.055	281.044	284.031	271.06	297.039	337.107	355.117	322.083	307.06	62.9825	Flavonoids
DWZP4419	Hispidol 6-glucoside	C21 H20 O9	417.117	M+H	4.5252	107.049	69.0342	86.0969	219.028	245.044	309.075	281.08	183.028	263.054	165.018	Flavonoids
DWZP3583	Pyroquilon	C11 H11 N O	174.091	M+H	4.88262	174.091	159.068	131.073	130.065	91.0546	172.075	144.08	118.065	117.057	132.081	Others
DWZP0072	Fleroxacin	C17 H18 F3 N3 O3	408.179	M+H	4.35025	162.022	83.086	159.084	144.011	116.017	55.055	84.0449	129.066	130.05	101.096	Others
DWZP3393	Alfuzosine	C19 H27 N5 O4	390.212	M+H	5.33996	250.18	224.2	268.19	222.185	196.169	81.0705	95.0859	286.201	147.117	70.0658	Others
DWZP0049	Naringin	C27 H32 O14	581.186	M+H	6.00956	273.075	85.0289	71.0498	129.054	195.028	263.054	339.086	315.085	365.101	219.028	Flavonoids
DWZP0080	Hesperetin	C16 H14 O6	303.086	M+H	6.30982	153.018	177.054	163.039	171.028	149.059	145.028	117.034	135.044	67.0185	179.033	Flavonoids
DWZP0094	Naringenin	C15 H12 O5	273.075	M+H	6.02758	153.018	147.044	119.049	67.0185	91.0546	171.028	123.044	68.9978	107.049	95.0495	Flavonoids
DWZP0319	Naringenin	C15 H12 O5	273.075	M+H	5.01384	153.018	147.044	119.049	91.0546	67.0185	171.028	123.044	68.9978	95.0495	107.049	Flavonoids
DWZP0338	5,7,2',5'-Tetrahydroxy-6-methoxyflavanone	C16 H14 O7	319.081	M+H	4.872	153.018	149.023	137.059	245.08	213.054	241.049	133.028	167.034	195.028	111.044	Flavonoids
DWZP0395	Prunin	C21 H22 O10	435.128	M+H	6.00878	273.075	153.018	147.044	195.028	219.028	285.075	231.028	165.018	261.039	85.0289	Flavonoids
DWZP0635	5-O-Methyleriodictyol 7-glucosyl- (1->4) -galactoside	C28 H34 O16	627.191	M+H	4.87173	319.08	85.0289	303.049	71.0498	301.07	273.075	129.054	195.028	153.018	315.085	Flavonoids
DWZP0694	Laxiflorin	C23 H26 O7	415.175	M+H	10.4727	341.102	285.039	323.091	77.7956	70.6213	257.043	397.164	308.068	283.06	294.052	Flavonoids
DWZP0868	Prunin	C21 H22 O10	435.128	M+H	4.99422	273.075	153.018	147.044	195.028	219.028	85.0289	171.028	285.075	165.018	231.028	Flavonoids
DWZP0908	5,6-Dimethoxy- [ 2",3":7,8 ] furanoflavanone	C19 H16 O5	325.107	M+H	11.2876	269.044	241.049	213.054	147.044	173.06	70.4638	145.065	224.046	185.059	225.054	Flavonoids
DWZP12989	5,6-Dimethoxy- [ 2",3":7,8 ] furanoflavanone	C19 H16 O5	325.106	M+H	8.74799	281.08	149.023	267.101	237.091	209.096	269.044	238.062	266.057	295.096	194.073	Flavonoids
DWZP17046	Remerin	C17 H14 O7	331.082	M+H	3.9555	107.049	195.029	239.07	257.08	85.029	173.023	135.044	191.034	163.039	211.075	Flavonoids
DWZP18322	5-Hydroxy-7,4'-dimethoxy-6,8-di-C-prenylflavanone 5-O-galactoside	C25 H30 O10	491.192	M+H	5.79068	161.059	95.0495	95.0131	341.21	367.189	175.075	339.195	307.045	187.075	329.138	Flavonoids
DWZP1906	Liquiritigenin 7- (3-acetylapiofuranoside) -4'-glucoside	C28 H32 O14	593.186	M+H	6.30798	263.055	369.096	327.085	219.028	381.096	315.085	413.122	395.112	329.065	407.096	Flavonoids
DWZP2242	5,7,2',5'-Tetrahydroxy-6-methoxyflavanone	C16 H14 O7	319.081	M+H	5.08297	163.039	95.0495	135.044	145.028	117.034	89.039	121.028	107.049	53.0394	105.045	Flavonoids
DWZP2345	Purpurin	C23 H22 O6	395.149	M+H	10.965	339.086	395.149	321.075	324.062	311.091	353.102	293.08	269.044	325.107	377.138	Flavonoids
DWZP2516	Pinocembrin	C15 H12 O4	257.081	M+H	7.21453	153.018	131.049	103.055	67.0186	171.029	68.9978	79.0549	107.049	91.0547	123.044	Flavonoids
DWZP2903	2-(3,4-dihydroxyphenyl)-5,7-dihydroxy-3,4-dihydro-2H-1-benzopyran-4-one	C15 H12 O6	289.07	M+H	5.50357	153.018	163.039	135.044	145.028	171.028	117.034	67.0185	123.044	111.044	89.039	Flavonoids
DWZP3349	7-Hydroxy-2-(4-hydroxyphenyl)-4-oxo-3,4-dihydro-2H-chromen-5-yl ??-D-glucopyranoside	C21 H22 O10	417.117	M+H	6.02727	219.028	231.028	261.039	297.075	165.018	191.033	285.075	147.044	177.018	339.085	Flavonoids
DWZP4763	Purpurin	C23 H22 O6	395.149	M+H	8.43727	377.138	323.091	395.148	359.127	337.106	362.114	335.091	319.096	311.091	335.127	Flavonoids
DWZP4877	Lonchocarpol E	C25 H28 O7	441.191	M+H	9.98964	369.133	385.128	367.117	313.07	351.122	441.19	325.107	349.107	423.18	261.028	Flavonoids
DWZP5259	NP-014796	C20 H20 O4	347.121	M+H	5.06767	347.121	85.0289	307.121	69.0342	97.0288	289.11	283.121	98.9757	265.11	329.11	Flavonoids
DWZP6716	Remerin	C17 H14 O7	331.081	M+H	4.53071	169.049	107.049	195.028	239.07	257.08	151.039	86.0969	173.023	85.0289	191.033	Flavonoids
DWZP6965	5,6-Dimethoxy- [ 2",3":7,8 ] furanoflavanone	C19 H16 O5	325.107	M+H	10.7516	269.044	292.073	270.052	241.049	278.057	307.096	215.034	325.106	242.057	279.101	Flavonoids
DWZP8082	Naringin 6"-malonate	C30 H34 O17	667.186	M+H	8.28375	419.133	404.109	127.039	389.084	85.0289	109.029	420.969	159.029	105.018	145.049	Flavonoids
DWZP9024	NP-014796	C20 H20 O4	347.127	M+H	3.60485	347.13	287.109	159.058	142.086	99.0556	185.078	88.022	86.0969	132.048	175.053	Flavonoids
DWZP0087	(-)-Epicatechin	C15 H14 O6	291.086	M+H	3.84647	139.039	123.044	147.044	161.059	119.049	143.049	179.07	95.0495	165.054	111.044	Flavonoids
DWZP0153	(-)-Epicatechin	C15 H14 O6	291.086	M+H	4.62223	139.039	123.044	147.044	161.059	119.049	143.049	95.0496	179.07	111.044	207.065	Flavonoids
DWZP11045	Pilosanol B	C28 H30 O10	527.19	M+H	7.45738	173.096	145.101	193.049	191.106	317.138	527.246	158.072	335.148	155.085	109.029	Flavonoids
DWZP14781	3beta,4beta,5-Trimethoxy-4'-hydroxy- (6:7) -2,2-dimethylpyranoflavan	C23 H26 O6	399.179	M+H	11.104	399.307	296.294	399.18	158.996	62.9825	57.0706	219.017	170.996	177.007	104.993	Flavonoids
DWZP18564	Taxifolin 3-apioside	C20 H20 O11	437.107	M+H	5.88078	437.214	107.049	211.06	235.06	193.049	181.049	353.101	247.059	275.161	287.091	Flavonoids
DWZP3962	9,10-Dihydro-10- (3,4-dihydroxyphenyl) -pyrano [ 2,3-h ] catechin-8-one	C24 H20 O9	453.117	M+H	5.89165	191.033	123.044	137.023	163.039	165.054	147.044	343.081	301.07	207.065	411.107	Flavonoids
DWZP4607	Diospyrin	C21 H24 O13	485.128	M+H	4.40776	153.018	171.028	297.06	127.039	97.0287	109.029	81.034	85.0289	261.075	171.065	Flavonoids
DWZP5031	Taxifolin	C15 H12 O7	305.065	M+H	3.8874	149.023	231.065	127.039	123.044	153.018	213.054	241.049	179.034	203.033	151.039	Flavonoids
DWZP5264	Syringetin	C17 H14 O8	347.075	M+H	7.08602	332.052	347.075	301.033	289.033	300.026	315.049	317.028	272.031	331.044	183.028	Flavonoids
DWZP6307	(-)-Epicatechin	C15 H14 O6	291.086	M+H	3.0988	139.039	123.044	147.044	161.059	129.054	119.049	276.026	95.0495	143.049	111.044	Flavonoids
DWZP6949	Epiafzelechin 3-O-gallate	C22 H18 O9	427.103	M+H	3.45905	139.039	287.054	123.044	257.044	233.044	191.033	245.044	203.033	163.039	283.059	Flavonoids
DWZP0180	Miquelianin	C21 H18 O13	479.081	M+H	6.24827	303.049	85.0289	113.023	73.029	131.034	141.018	159.028	71.0134	103.039	99.008	Flavonoids
DWZP0190	Tiliroside	C30 H26 O13	595.144	M+H	7.92371	147.044	287.054	291.086	165.054	109.029	309.096	119.049	127.039	81.034	85.0289	Flavonoids
DWZP0194	3-{[(2S,3R,4S,5R,6R)-3,5-dihydroxy-6-(hydroxymethyl)-4-{[(2S,3R,4R,5R,6S)-3,4,5-trihydroxy-6-methyloxan-2-yl]oxy}oxan-2-yl]oxy}-5,7-dihydroxy-2-(4-hydroxyphenyl)-4H-chromen-4-one	C27 H30 O15	595.165	M+H	6.92365	287.054	85.0289	71.0498	129.054	145.049	127.039	147.065	97.0287	57.0342	87.0445	Flavonoids
DWZP0330	NP-007694	C28 H32 O16	625.176	M+H	7.02013	317.065	85.0289	71.0498	129.054	145.049	70.1953	147.065	127.039	97.0287	377.086	Flavonoids
DWZP0384	Trifolin	C21 H20 O11	449.107	M+H	6.93218	287.054	85.0289	97.0288	127.039	69.0342	61.0291	317.029	109.029	145.049	99.0444	Flavonoids
DWZP0388	3-{[4,5-dihydroxy-6-(hydroxymethyl)-3-{[(2S,3R,4R,5R,6S)-3,4,5-trihydroxy-6-methyloxan-2-yl]oxy}oxan-2-yl]oxy}-5-hydroxy-2-(4-hydroxyphenyl)-7-{[3,4,5-trihydroxy-6-(hydroxymethyl)oxan-2-yl]oxy}-4H-chromen-4-one	C33 H40 O20	757.217	M+H	5.2307	287.054	449.107	85.0289	129.054	71.0498	147.065	145.049	127.039	329.065	88.6474	Flavonoids
DWZP0480	5,7-Dihydroxy-2-(4-hydroxy-3-methoxyphenyl)-4-oxo-4H-chromen-3-yl 6-O-(6-deoxy-??-L-mannopyranosyl)hexopyranoside	C28 H32 O16	625.175	M+H	6.74729	317.065	85.0289	71.0498	479.117	129.055	317.101	57.0343	147.065	75.0447	359.075	Flavonoids
DWZP0492	(2S,3S,4S,5R,6S)-6-{[5,7-dihydroxy-2-(4-hydroxyphenyl)-4-oxo-4H-chromen-3-yl]oxy}-3,4,5-trihydroxyoxane-2-carboxylic acid	C21 H18 O12	463.087	M+H	6.75696	287.054	85.029	113.024	73.0291	141.018	131.034	301.07	71.0135	159.029	103.039	Flavonoids
DWZP0735	Isorhamnetin	C16 H12 O7	317.065	M+H	7.00523	302.041	317.065	153.018	274.046	285.039	229.049	257.044	246.052	273.039	228.041	Flavonoids
DWZP0829	Nictoflorin	C27 H30 O15	595.165	M+H	6.56389	287.054	85.0289	71.0498	449.107	129.054	57.0342	75.0447	147.065	111.044	87.0445	Flavonoids
DWZP0923	Kaempferol	C15 H10 O6	287.054	M+H	6.22896	287.054	153.018	121.028	165.018	213.054	258.052	183.028	137.023	111.008	241.049	Flavonoids
DWZP1163	NP-018720	C27 H28 O16	609.144	M+H	6.63688	303.049	127.039	145.049	103.039	85.0289	97.0288	109.029	187.06	345.06	99.0444	Flavonoids
DWZP1341	Ampelopsin 3'-methyl ether 4'-rhamnoside	C22 H24 O12	481.133	M+H	4.49221	437.141	232.07	233.078	481.13	395.13	227.052	271.041	215.067	185.042	419.13	Flavonoids
DWZP14361	5,7,3',5'-Tetrahydroxy-3,6,8,4'-tetramethoxyflavone 3'-glucoside	C25 H28 O15	569.151	M+H	6.3179	275.055	115.039	133.05	87.0447	97.0289	69.0343	317.065	85.029	569.257	287.055	Flavonoids
DWZP15547	6-Hydroxymyricetin 3,6,3',5'-tetramethyl ether 7-glucoside	C25 H28 O14	553.157	M+H	6.47034	86.0969	468.212	259.144	383.195	243.149	164.07	232.156	146.06	242.117	275.138	Flavonoids
DWZP15598	4'-Hydroxy-3,5,3'-trimethoxy-7-prenyloxyflavone	C23 H24 O7	413.159	M+H	8.09191	285.039	283.023	297.075	339.086	281.044	216.076	323.091	321.075	377.138	104.993	Flavonoids
DWZP2021	Gossypetin 7,4'-dimethyl ether 8-acetate	C19 H16 O9	389.086	M+H	6.06519	147.044	95.0495	121.028	119.049	139.039	87.0082	91.0546	68.9977	165.054	189.018	Flavonoids
DWZP2041	4'-Hydroxy-3,5,8,3'-tetramethoxy-7-prenyloxyflavone	C24 H26 O8	443.17	M+H	9.12026	315.049	371.112	369.096	425.159	341.101	367.117	397.164	311.054	353.101	329.065	Flavonoids
DWZP2108	4'-Hydroxy-3,5,3'-trimethoxy-7-prenyloxyflavone	C23 H24 O7	413.159	M+H	9.65084	281.044	337.106	59.0499	319.096	339.086	357.096	285.039	304.072	104.993	290.057	Flavonoids
DWZP2191	Kaempferol	C15 H10 O6	287.055	M+H	7.92645	287.054	153.018	121.028	165.018	213.054	258.052	183.029	137.023	241.049	111.008	Flavonoids
DWZP2245	kaempferol 3-O-?-D-(6''-O-malonyl)-glucoside	C24 H22 O14	535.108	M+H	7.05655	287.054	127.039	85.0289	109.029	105.019	159.029	81.0341	97.0288	69.0342	145.049	Flavonoids
DWZP2431	(2S,3S)-3,5,7-Trihydroxy-2-(4-hydroxyphenyl)-8-(3-methyl-2-buten-1-yl)-2,3-dihydro-4H-chromen-4-one	C20 H20 O6	357.133	M+H	11.2387	301.07	271.06	286.047	273.075	357.133	256.036	245.081	215.07	243.065	269.044	Flavonoids
DWZP2594	4'-Hydroxy-3,5,8,3'-tetramethoxy-7-prenyloxyflavone	C24 H26 O8	443.17	M+H	9.79588	311.055	367.117	59.05	349.107	104.993	387.075	369.133	283.06	405.085	371.042	Flavonoids
DWZP2794	(2E) -5,7-Dihydroxy-3,6-dimethoxy-4-oxo-2-phenyl-4H-1-benzopyran-8-yl ester 2-methyl-2-butenoic acid	C22 H20 O8	413.122	M+H	6.30364	245.044	69.0342	263.054	165.018	177.054	135.044	153.018	217.049	203.033	221.044	Flavonoids
DWZP2957	Isorhamnetin	C16 H12 O7	317.065	M+H	6.33687	302.041	317.065	153.018	274.046	285.039	257.044	229.049	273.039	246.052	228.041	Flavonoids
DWZP3121	Kaempferol	C15 H10 O6	287.055	M+H	6.77111	287.054	153.018	121.028	165.018	213.054	258.052	137.023	241.049	183.028	111.008	Flavonoids
DWZP3123	5,7,3',5'-Tetrahydroxy-3,6,8,4'-tetramethoxyflavone	C19 H18 O10	429.079	M+Na	6.07029	147.044	267.12	303.086	95.0495	429.172	169.026	127	165.054	203.052	429.209	Flavonoids
DWZP3294	QUERCETIN 3,7-DIGLUCOSIDE	C27 H30 O17	627.154	M+H	4.79612	303.049	85.0289	319.08	465.102	71.0498	127.039	145.049	301.07	273.075	153.018	Flavonoids
DWZP3414	Robinin	C33 H40 O19	763.205	M+H	5.80402	763.204	601.151	701.204	539.151	541.118	329.083	559.128	449.14	457.11	745.193	Flavonoids
DWZP3609	3-{[(2S,3R,4S,5S,6R)-4,5-dihydroxy-6-(hydroxymethyl)-3-{[(2S,3R,4S,5S,6R)-3,4,5-trihydroxy-6-(hydroxymethyl)oxan-2-yl]oxy}oxan-2-yl]oxy}-2-(3,4-dihydroxyphenyl)-5-hydroxy-7-methoxy-4H-chromen-4-one	C28 H32 O17	641.17	M+H	5.3223	317.065	479.117	85.0289	145.049	127.039	97.0287	69.0341	91.0394	70.5773	99.0444	Flavonoids
DWZP4432	Quercetin 3-isobutyrate	C19 H16 O8	373.092	M+H	7.49226	131.049	95.0495	103.055	121.028	139.039	87.0082	68.9978	189.018	149.06	111.044	Flavonoids
DWZP4539	Quercetin-3??-D-glucoside	C21 H20 O12	465.102	M+H	7.14578	303.049	85.0289	69.0342	97.0287	127.039	345.06	109.029	87.0445	81.034	61.0291	Flavonoids
DWZP4597	4'-Hydroxy-3,5,8,3'-tetramethoxy-7-prenyloxyflavone	C24 H26 O8	443.17	M+H	8.3737	315.049	369.096	329.065	327.086	313.034	311.055	341.102	351.086	443.169	371.112	Flavonoids
DWZP4708	Syringetin	C17 H14 O8	347.075	M+H	6.82756	332.052	347.075	301.033	289.034	300.026	315.049	317.028	183.028	272.031	304.057	Flavonoids
DWZP4925	4'-Hydroxy-3,5,3'-trimethoxy-7-prenyloxyflavone	C23 H24 O7	413.16	M+H	7.43737	395.148	341.102	323.091	413.159	377.138	335.091	269.044	355.117	329.102	305.08	Flavonoids
DWZP5076	5,7-dihydroxy-2-(4-hydroxy-3-methoxyphenyl)-3-{[3,4,5-trihydroxy-6-(hydroxymethyl)oxan-2-yl]oxy}-4H-chromen-4-one	C22 H22 O12	479.118	M+H	5.37529	317.065	86.0969	302.041	120.081	233.164	72.0814	85.0289	329.064	285.038	359.075	Flavonoids
DWZP5617	Kaempferol	C15 H10 O6	287.054	M+H	5.88939	287.054	121.028	153.018	165.018	213.054	241.049	137.023	258.052	111.008	147.044	Flavonoids
DWZP5983	Robinin	C33 H40 O19	741.222	M+H	5.43418	433.112	595.164	271.059	85.0289	741.423	71.0498	129.054	555.36	457.111	577.154	Flavonoids
DWZP7201	NP-019498	C28 H32 O16	647.165	M+H	12.1827	647.164	647.557	647.339	647.412	104.992	186.995	647.485	184.073	647.527	401.263	Flavonoids
DWZP7224	Taxifolin	C15 H12 O7	287.055	M+H	3.8779	149.023	231.065	213.054	153.018	185.059	241.049	121.028	84.0812	110.071	137.059	Flavonoids
DWZP7245	Kaempferol 3-isorhamninoside-7-rhamnoside	C39 H50 O23	887.28	M+H	7.94773	419.133	725.227	127.039	70.5444	145.049	887.385	887.282	85.0289	187.06	391.101	Flavonoids
DWZP7474	myricetin 3-O-beta-D-galactopyranoside	C21 H20 O13	481.098	M+H	5.88486	319.044	85.0289	359.094	91.0394	61.0292	97.0288	163.039	127.039	73.029	145.049	Flavonoids
DWZP8138	5,7-dihydroxy-2-(4-hydroxy-3-methoxyphenyl)-3-{[3,4,5-trihydroxy-6-(hydroxymethyl)oxan-2-yl]oxy}-4H-chromen-4-one	C22 H22 O12	479.118	M+H	6.34263	435.198	317.065	479.188	393.187	375.177	85.0289	213.124	231.135	289.052	271.042	Flavonoids
DWZP9103	5,7-dihydroxy-2-(4-hydroxy-3-methoxyphenyl)-3-{[3,4,5-trihydroxy-6-(hydroxymethyl)oxan-2-yl]oxy}-4H-chromen-4-one	C22 H22 O12	501.102	M+H	5.81552	339.049	339.177	501.229	501.193	137.06	131.049	86.0968	72.143	501.099	85.0289	Flavonoids
DWZP9618	3,5,6,7,2',3',4'-Heptahydroxyflavone	C15 H10 O9	335.039	M+H	3.04026	303.013	276.026	275.018	285.002	257.007	219.028	191.033	247.023	259.023	231.028	Flavonoids
DWZP9988	Quercetin-3??-D-glucoside	C21 H20 O12	465.102	M+H	5.88748	303.049	85.0289	120.081	303.085	177.054	97.0287	465.172	127.039	86.0969	153.018	Flavonoids
DWZP0047	4',7-Dimethoxy-6,8-dimethyl-5-hydroxyflavone	C19 H18 O5	349.104	M+Na	11.1004	293.042	71.3245	71.3235	280.034	278.018	104.993	260.319	269.284	113.357	353.867	Flavonoids
DWZP0095	Vitexin 2"-O-p-coumarate	C30 H26 O12	579.149	M+H	3.49028	127.039	139.039	287.054	163.039	271.059	275.054	409.091	123.044	247.06	259.059	Flavonoids
DWZP0102	Apigenin 8-C- (6"-acetylgalactoside)	C23 H22 O11	475.123	M+H	5.82448	271.059	71.8174	475.123	121.028	71.8187	71.8165	87.647	254.055	428.289	452.096	Flavonoids
DWZP0114	Cynaroside	C21 H20 O11	449.107	M+H	4.17466	287.054	71.9289	107.049	71.9281	137.023	71.9304	279.049	247.08	384.432	85.0289	Flavonoids
DWZP0154	Vitexin 2"-O-p-coumarate	C30 H26 O12	579.149	M+H	4.16549	127.039	139.039	287.054	163.039	275.054	271.059	409.091	123.044	247.06	301.07	Flavonoids
DWZP0212	5,7-Dihydroxy-2-(4-hydroxyphenyl)-6,8-bis[3,4,5-trihydroxy-6-(hydroxymethyl)tetrahydro-2H-pyran-2-yl]-4H-chromen-4-one	C27 H30 O15	595.165	M+H	5.13884	457.112	379.08	409.091	427.101	325.07	439.101	421.091	481.112	355.08	337.07	Flavonoids
DWZP0503	Luteolin 3'-methyl ether 7-sophorotrioside	C34 H42 O21	787.228	M+H	5.36897	317.065	479.117	85.0289	129.054	71.0498	147.065	145.049	70.3389	96.4078	127.039	Flavonoids
DWZP0572	Nobiletin	C21 H22 O8	403.138	M+H	9.16819	373.091	403.138	388.114	355.08	327.085	358.067	357.096	387.106	342.109	359.111	Flavonoids
DWZP0614	8-Hydroxyluteolin 8-glucoside-3'-rutinoside	C33 H40 O21	773.212	M+H	4.78807	303.049	465.102	85.0289	129.054	71.0498	147.065	145.049	92.7887	127.039	627.155	Flavonoids
DWZP0665	Apigenin 7-rhamnoside-4'-rutinoside	C33 H40 O18	725.228	M+H	8.29016	419.132	127.039	404.109	145.049	85.0289	103.039	389.085	187.06	109.029	97.0288	Flavonoids
DWZP0785	Torosaflavone A	C21 H20 O8	401.122	M+H	6.01039	219.028	245.044	263.054	69.0341	165.018	191.033	147.044	135.044	203.033	153.018	Flavonoids
DWZP1007	6-Hydroxyluteolin 3'-methyl ether 7- [ 6"- (3-hydroxy-3-methylglutaryl) glucoside ]	C28 H30 O16	623.16	M+H	7.21962	317.065	127.039	145.049	103.039	85.0289	97.0287	109.029	187.06	359.075	99.0444	Flavonoids
DWZP1049	Quercetin-3??-D-glucoside	C21 H20 O12	465.102	M+H	6.44994	303.049	85.0289	97.0288	127.039	69.0342	109.029	145.049	61.0292	91.0394	99.0444	Flavonoids
DWZP1108	Purpurin	C23 H22 O6	395.149	M+H	9.89184	377.138	323.091	395.148	359.127	339.086	337.106	335.091	311.091	362.114	319.096	Flavonoids
DWZP1116	Isoscutellarein 7- (6"'-acetylallosyl- (1->2) -glucoside)	C29 H32 O17	653.17	M+H	7.07053	347.075	127.039	145.049	103.039	85.0289	97.0287	109.029	187.06	389.085	99.0443	Flavonoids
DWZP11344	6-Hydroxyapigenin 7-xylosyl- (1->2) -xyloside	C25 H26 O14	551.14	M+H	5.73863	303.085	507.183	389.12	551.173	195.028	303.049	261.039	127.039	85.0289	219.028	Flavonoids
DWZP1156	Praecanson A	C23 H24 O5	381.17	M+H	10.7491	325.107	269.044	307.096	292.073	270.052	278.057	279.101	289.086	267.065	70.578	Flavonoids
DWZP1159	5,7,3',6'-Tetrahydroxy-6,8,2'-trimethoxyflavone	C18 H16 O9	377.086	M+H	4.90659	123.044	139.039	147.044	165.054	151.039	207.065	70.7715	119.049	163.038	95.0495	Flavonoids
DWZP1211	Phlorizin	C21 H24 O10	459.126	M+Na	6.41836	459.125	297.073	185.042	311.073	70.9367	333.081	219.017	158.996	279.038	315.071	Flavonoids
DWZP12344	Tangeritin	C20 H20 O7	373.127	M+H	8.60094	343.08	329.101	312.098	357.096	373.127	327.085	339.085	340.093	358.104	311.09	Flavonoids
DWZP1242	4',7-Dimethoxy-6,8-dimethyl-5-hydroxyflavone	C19 H18 O5	327.122	M+H	9.86792	281.08	149.023	268.072	281.116	223.111	251.106	271.059	294.088	309.075	135.044	Flavonoids
DWZP1273	Nobiletin	C21 H22 O8	425.12	M+H	9.17109	395.073	104.993	71.3923	410.096	201.007	425.119	71.3913	131.049	425.084	185.012	Flavonoids
DWZP1303	Phlorizin	C21 H24 O10	459.125	M+H	6.42706	459.125	297.073	185.042	219.017	311.073	70.4383	189.006	158.996	249.027	279.038	Flavonoids
DWZP1334	Carpachromene dimethyl ether	C22 H20 O5	387.119	M+Na	3.6	301.119	343.129	213.066	283.108	269.056	171.056	325.118	387.162	70.7311	267.131	Flavonoids
DWZP14008	Chrysin 7- (4"-acetylglucoside)	C23 H22 O10	459.129	M+H	4.84641	415.193	373.182	459.183	289.052	245.063	211.13	208.028	193.12	397.182	182.049	Flavonoids
DWZP15228	Apigenin 7-rhamnoside-4'-rutinoside	C33 H40 O18	725.229	M+H	7.49458	255.065	417.117	85.0289	129.055	71.0498	147.065	527.173	579.171	70.5603	563.175	Flavonoids
DWZP1563	(2S,3S)-8-[(2R,3S)-5,7-dihydroxy-2-(4-hydroxyphenyl)-4-oxo-3,4-dihydro-2H-1-benzopyran-3-yl]-3,5,7-trihydroxy-2-(4-hydroxyphenyl)-3,4-dihydro-2H-1-benzopyran-4-one	C30 H22 O11	541.12	M+H	12.6862	541.12	526.095	511.069	73.1212	73.1225	73.1202	235.047	57.1933	56.6251	52.3535	Flavonoids
DWZP1607	3'-C-Glucosylisoliquiritigenin	C21 H22 O9	419.133	M+H	5.01527	195.028	245.044	263.054	219.028	69.0341	85.0289	71.0498	273.075	165.018	147.044	Flavonoids
DWZP16343	trans-Anhydrotephrostachin	C22 H20 O4	349.142	M+H	4.17404	349.183	81.0704	84.0449	87.0268	122.027	159.047	132.011	202.089	105.001	136.062	Flavonoids
DWZP1678	Rel-5-hydroxy-7,4'-dimethoxy-2"S- (2,4,5-trimethoxy-E-styryl) -tetrahydrofuro [ 4"R,5"R:2,3 ] flavanonol	C30 H30 O10	551.191	M+H	9.42297	131.049	107.049	193.049	235.06	367.117	259.096	261.075	299.091	277.106	103.055	Flavonoids
DWZP1821	3-(2,3-dihydro-1,4-benzodioxin-6-yl)-7-hydroxy-2-methyl-4H-chromen-4-one	C18 H14 O5	311.091	M+H	10.5192	311.091	293.08	137.023	296.068	257.044	295.06	310.047	201.054	269.044	241.049	Flavonoids
DWZP1912	(1S)-1,5-Anhydro-2-O-(6-deoxy-??-L-mannopyranosyl)-1-[5,7-dihydroxy-2-(4-hydroxyphenyl)-4-oxo-4H-chromen-6-yl]-D-glucitol	C27 H30 O14	579.17	M+H	6.22088	313.07	337.07	367.08	283.059	397.091	415.101	379.08	85.0289	71.0498	433.112	Flavonoids
DWZP1926	Pseudosindorin	C15 H12 O5	273.075	M+H	5.31029	123.044	119.049	107.049	95.0496	133.065	149.023	139.039	91.0547	273.065	151.039	Flavonoids
DWZP1939	5,7-dihydroxy-2-(4-hydroxy-3-methoxyphenyl)-3-{[3,4,5-trihydroxy-6-(hydroxymethyl)oxan-2-yl]oxy}-4H-chromen-4-one	C22 H22 O12	479.118	M+H	7.01849	317.065	85.0289	97.0287	127.039	69.0342	302.041	145.049	109.029	61.0292	91.0394	Flavonoids
DWZP1950	Okanin 4'- (6"-p-coumarylglucoside)	C30 H28 O13	597.157	M+H	6.70978	455.094	293.041	184.034	294.049	311.052	70.6146	456.101	287.054	288.058	97.0262	Flavonoids
DWZP2033	5,7-Dihydroxy-6,8-di-C-methylflavone 7- [ 6"- (3-hydroxy-3-methylglutaryl) glucoside ]	C29 H32 O13	589.191	M+H	8.11324	285.075	341.137	588.91	221.08	589.411	165.018	273.075	183.028	121.065	239.091	Flavonoids
DWZP2178	3',4'-Methylenedioxy-2,4,6,beta-tetramethoxychalcone	C20 H20 O7	395.109	M+Na	8.76729	365.062	395.109	380.086	72.0848	107.086	187.045	145.101	62.9824	93.0702	95.0858	Flavonoids
DWZP2343	3'-C-Glucosylisoliquiritigenin	C21 H22 O9	419.133	M+H	9.46558	389.086	404.109	361.091	419.132	371.075	386.099	343.08	374.062	70.4886	403.101	Flavonoids
DWZP2382	Vitexin	C21 H20 O10	433.113	M+H	5.87838	313.07	283.06	397.092	337.07	323.091	367.081	379.081	415.102	351.086	343.081	Flavonoids
DWZP2473	Isoliquiritigenin 2'-glucosyl- (1->4) -rhamnoside	C27 H32 O13	565.191	M+H	7.12277	317.065	257.08	85.0289	71.0498	127.039	129.054	109.029	69.0341	299.091	323.09	Flavonoids
DWZP2653	Isomollupentin 7-O-glucoside-2"-O-xyloside	C31 H36 O18	697.196	M+H	7.99297	391.101	127.039	145.049	85.0289	103.039	187.06	97.0287	109.029	99.0443	271.08	Flavonoids
DWZP3000	6-Methoxyluteolin 7-glucuronide	C22 H20 O13	493.097	M+H	6.90472	317.065	85.0289	113.023	131.034	141.018	73.029	159.029	71.0134	302.041	103.039	Flavonoids
DWZP3497	Vitexin 2"-O-p-coumarate	C30 H26 O12	579.149	M+H	4.68238	127.039	287.054	123.044	409.091	163.039	139.039	271.059	275.054	247.06	299.054	Flavonoids
DWZP3516	Nobiletin	C21 H22 O8	827.25	M+H	9.16888	425.119	410.096	395.072	466.146	443.13	72.7943	455.128	72.7957	409.087	854.927	Flavonoids
DWZP3521	Rel-5-hydroxy-7,4'-dimethoxy-2"S- (2,4,5-trimethoxy-E-styryl) -tetrahydrofuro [ 4"R,5"R:2,3 ] flavanonol	C30 H30 O10	551.191	M+H	8.69491	131.049	107.049	193.049	367.117	235.06	261.075	259.096	103.055	277.106	219.065	Flavonoids
DWZP3724	Vitexin 2"-O- (2"'-methylbutyryl)	C26 H28 O11	517.17	M+H	6.97552	271.059	517.224	272.062	273.065	333.078	255.067	137.059	517.203	517.183	270.051	Flavonoids
DWZP3826	Desmodol	C21 H18 O6	367.118	M+H	9.78202	311.055	283.06	296.031	367.117	255.065	293.044	319.06	309.039	349.107	268.036	Flavonoids
DWZP3988	3'-Deoxyderhamnosylmaysin	C21 H18 O9	415.102	M+H	5.72836	263.055	163.039	123.044	101.024	165.054	221.044	203.033	147.044	192.041	275.054	Flavonoids
DWZP3998	Isovitexin 7-O-xyloside-2"-O-rhamnoside	C32 H38 O18	711.211	M+H	7.90443	405.117	127.039	390.093	85.0289	145.049	103.039	97.0287	375.068	109.029	187.06	Flavonoids
DWZP4094	8-Hydroxyluteolin 4'-methyl ether 7- (6"'-acetylallosyl- (1->2) -glucoside	C30 H34 O18	683.181	M+H	7.05412	377.086	127.039	145.049	85.0289	103.039	187.06	97.0288	109.029	683.522	99.0443	Flavonoids
DWZP4193	7,4'-Dihydroxy-3'-methoxyflavone 7-glucoside	C22 H22 O10	447.128	M+H	4.87391	165.018	183.028	285.075	137.059	69.0341	86.0969	219.028	173.012	70.0658	245.044	Flavonoids
DWZP4529	Torosaflavone A	C21 H20 O8	401.123	M+H	5.01725	219.028	245.044	263.054	69.0341	191.033	72.0814	165.018	147.044	86.0969	70.0657	Flavonoids
DWZP5425	Scutellarein 6,7,4'-trimethyl ether 5-glucoside	C24 H26 O11	491.154	M+H	6.30117	195.028	237.039	305.065	287.054	219.028	261.039	85.0289	71.0498	269.044	323.075	Flavonoids
DWZP5569	Isoetin 7-glucoside-2'- (4"-acetylxyloside)	C28 H30 O17	639.155	M+H	6.51239	333.06	127.039	639.129	145.049	103.039	97.0288	109.029	187.06	331.018	375.07	Flavonoids
DWZP5615	Pongamoside B	C24 H22 O10	471.128	M+H	6.04281	309.075	453.008	309.167	223.096	471.183	407.002	471.219	434.998	295.151	153.018	Flavonoids
DWZP6062	7-Hydroxy-5,6-dimethoxyflavone 7-glucoside	C23 H24 O10	461.144	M+H	5.78348	341.101	107.049	311.091	425.122	365.102	395.112	235.06	443.133	407.112	323.091	Flavonoids
DWZP6339	Millettocalyxin A	C18 H14 O6	327.086	M+H	9.79052	281.081	149.023	268.073	281.117	309.075	223.112	285.039	251.106	327.086	271.06	Flavonoids
DWZP6491	Scutellarein 6,7,4'-trimethyl ether 5- (6"'-acetylglucosyl) (1->3) -galactoside	C32 H38 O17	695.217	M+H	7.79785	389.122	537.208	127.039	383.675	145.049	359.073	374.098	103.039	85.0289	384.176	Flavonoids
DWZP6505	Desmodol	C21 H18 O6	367.117	M+H	10.6877	165.018	183.029	243.065	141.018	179.034	197.044	105.034	311.054	70.8721	69.0706	Flavonoids
DWZP6861	5,7-dihydroxy-2-(3-hydroxy-4-{[(2S,3R,4S,5S,6R)-3,4,5-trihydroxy-6-(hydroxymethyl)oxan-2-yl]oxy}phenyl)-4H-chromen-4-one	C21 H20 O11	449.107	M+H	5.67781	287.054	287.124	449.199	85.029	97.0288	70.6574	69.0342	127.039	131.049	329.065	Flavonoids
DWZP7398	Chrysin 5-xyloside	C20 H18 O8	387.108	M+H	5.25256	265.104	161.096	151.039	144.993	267.12	387.108	151.075	105.07	221.114	201.054	Flavonoids
DWZP7936	Scutellarein 7- (6"-malonylglucoside)	C24 H22 O14	535.108	M+H	5.88944	287.125	535.178	491.188	287.055	271.042	449.177	227.052	269.114	289.053	167.031	Flavonoids
DWZP9285	5,7-Dihydroxy-2- (8-hydroxy-2,2-dimethyl-2H-1-benzopyran-6-yl) -4H-1-benzopyran-4-one	C20 H16 O6	353.102	M+H	11.7774	297.039	269.044	310.047	70.5526	353.102	104.993	335.091	70.5515	241.049	295.06	Flavonoids
DWZP2293	Uvarinol	C36 H30 O7	575.209	M+H	7.359	365.12	575.209	219.062	70.2421	113.102	429.151	233.078	70.2432	353.126	75.2124	Flavonoids
DWZP3176	Monascorubrin	C23 H26 O5	383.185	M+H	10.3402	165.018	183.029	259.06	141.018	197.044	121.029	179.034	241.049	69.0706	51.0383	Others
DWZP7391	(+)-Riboflavin	C17 H20 N4 O6	377.146	M+H	5.00386	243.088	69.0343	172.087	57.0343	99.0446	216.077	377.145	71.0499	200.082	81.0342	Vitamins
DWZP4857	Phorate-Oxon-Sulfoxide	C7 H17 O4 P S2	261.037	M+H	1.11006	219.02	261.03	177.009	98.9757	119.019	116.986	56.9656	101.009	217.04	243.019	NA and NA derivatives
DWZP0468	NP-001346	C11 H15 N5 O3 S	298.096	M+H	4.17047	136.062	61.0114	75.0269	97.0288	69.0342	103.022	145.032	119.035	137.045	94.0404	NA and NA derivatives
DWZP0118	Adenosine 5'-monophosphate	C10 H14 N5 O7 P	348.07	M+H	0.869638	136.062	97.0287	71.0105	69.0342	98.9844	119.035	85.0289	137.046	178.072	250.093	NA and NA derivatives
DWZP0026	L-Glutathione (reduced)	C10 H17 N3 O6 S	308.091	M+H	0.858705	76.0222	84.0449	116.017	58.9958	142.032	144.011	130.05	162.022	86.9904	76.04	Amino acid derivative
DWZP0567	(3aR,7aS,8S,9aR)-5,8-dimethyl-3-methylidene-2H,3H,3aH,4H,6H,7H,7aH,8H,9H,9aH-azuleno[6,5-b]furan-2,6-dione	C15 H18 O3	229.122	M+H	6.6843	187.111	143.085	173.096	186.104	158.109	171.08	131.085	69.0342	91.0547	119.086	Sugars
DWZP3833	3-Fluorodihydro-2(3H)-furanone	C4 H5 F O2	105.07	M+H	4.58196	51.0237	95.0495	53.0394	77.0392	50.0159	105.045	79.0548	72.9378	65.0393	103.055	Sugars
DWZP4422	3-Fluorodihydro-2(3H)-furanone	C4 H5 F O2	105.07	M+H	7.90506	51.0237	95.0495	53.0394	50.0159	77.0392	70.1399	79.0548	105.045	65.0393	70.1408	Sugars
DWZP6992	(3aR,7aS,8S,9aR)-5,8-dimethyl-3-methylidene-2H,3H,3aH,4H,6H,7H,7aH,8H,9H,9aH-azuleno[6,5-b]furan-2,6-dione	C15 H18 O3	229.122	M+H	5.97912	187.111	143.085	173.096	186.104	158.109	69.0341	131.085	171.08	91.0546	119.086	Sugars
DWZP3065	1879729	C10 H11 N O4	210.076	M+H	3.12011	149.047	146.06	121.065	91.0547	132.044	174.055	177.042	192.065	117.057	104.05	Others
DWZP1225	2-{[(2S)-2-{3-[6-(1H-Imidazol-1-yl)-3-pyridinyl]-1,2,4-oxadiazol-5-yl}-1-pyrrolidinyl]methyl}-5-methoxyphenol	C22 H22 N6 O3	419.189	M+Na	5.34274	419.188	273.13	70.642	169.047	289.089	197.026	70.0659	86.0971	413.739	51.4021	Others
DWZP14989	2-Ethynylphenol	C8 H6 O	119.049	M+H	3.60148	65.0393	91.0547	95.0495	78.047	103.055	53.0394	51.0237	59.0692	115.054	105.045	Others
DWZP0314	1-Isocyanohexane	C7 H13 N	112.112	M+H	0.580191	84.0813	55.055	56.0502	72.7148	112.112	70.0658	67.0549	72.7139	93.5974	66.9914	Others
DWZP4737	Gly-Leu	C8 H16 N2 O3	189.123	M+H	0.855134	70.0658	84.0813	57.0455	74.0719	71.0499	72.0814	144.113	72.9875	116.071	166.461	Amino acid derivative
DWZP1853	Leu-Leu	C12 H24 N2 O3	245.186	M+H	3.85748	86.0969	69.0706	84.0813	70.0658	119.019	110.071	91.0547	120.081	199.086	161.029	Amino acid derivative
DWZP6850	3-Fluorodihydro-2(3H)-furanone	C4 H5 F O2	105.07	M+H	7.39633	51.0237	95.0495	53.0394	77.0392	72.9378	50.0159	55.9352	72.122	79.0549	90.9482	Sugars
DWZP0151	Furaneol	C6 H8 O3	129.055	M+H	3.38603	57.0343	71.8473	71.8461	97.5207	55.055	69.0504	91.8256	129.203	148.345	124.308	Sugars
DWZP0917	5-(6-hydroxy-6-methyloctyl)-2,5-dihydrofuran-2-one	C13 H22 O3	209.153	M+H	6.31942	105.07	81.0704	95.0858	91.0546	69.0342	67.0549	79.0548	107.086	109.065	93.0702	Sugars
DWZP0187	Boc-Ala-OSu	C12 H18 N2 O6	287.125	M+H	6.69816	287.054	153.018	121.029	165.018	213.055	137.023	231.065	258.052	241.049	133.028	Amino acid derivative
DWZP0628	Tentoxin	C22 H30 N4 O4	437.214	M+Na	8.13643	275.161	185.042	257.15	437.214	71.63	71.6312	419.191	71.6291	446.884	271.615	Amino acid derivative
DWZP5113	Gly-Leu-Phe	C17 H25 N3 O4	336.191	M+H	5.57114	120.081	86.0969	177.102	132.102	143.118	70.0658	103.055	145.101	72.0814	71.7138	Amino acid derivative
DWZP3675	2-(3,4-Dimethyl-2,5-dihydro-1H-phosphol-1-yl)-N,N-dimethylethanamine	C10 H20 N P	187.148	M+H	6.22137	157.101	105.07	91.0547	143.085	130.078	129.07	145.101	142.078	117.07	128.062	Amino acid derivative
DWZP0075	Choline	C5 H13 N O	104.107	M+H	0.985817	58.0659	60.0815	59.0737	70.553	70.5541	70.5549	56.0502	104.107	70.557	94.9913	Alkaloid
DWZP0757	Choline	C5 H13 N O	104.107	M+H	10.7827	58.0658	60.0815	71.009	59.0737	56.0502	71.0099	57.3857	58.5966	85.543	54.1008	Others
DWZP0959	(2R,3S,4S,5R,6S)-2-(hydroxymethyl)-6-{4-[(1E)-3-hydroxyprop-1-en-1-yl]-2,6-dimethoxyphenoxy}oxane-3,4,5-triol	C17 H24 O9	395.131	M+Na	4.21732	232.07	233.078	395.13	185.042	217.047	364.112	70.5319	70.533	86.0969	231.062	NA and NA derivatives
DWZP1010	(2R,3S,4S,5R,6S)-2-(hydroxymethyl)-6-{4-[(1E)-3-hydroxyprop-1-en-1-yl]-2,6-dimethoxyphenoxy}oxane-3,4,5-triol	C17 H24 O9	395.131	M+H	4.21085	232.07	395.13	233.078	185.042	217.047	364.112	86.0969	231.062	60.0451	250.081	NA and NA derivatives
DWZP6670	Chlorogenic acid	C16 H18 O9	355.102	M+H	5.78965	355.172	163.039	203.052	145.028	85.0289	97.0289	135.044	193.12	201.036	161.059	NA and NA derivatives
DWZP11757	Cordycepin	C10 H13 N5 O3	252.108	M+H	3.56955	136.062	110.071	91.0546	84.0813	136.075	119.049	86.0969	70.0658	136.087	164.07	NA and NA derivatives
DWZP0067	4,2'-Dihydroxy-4',6'-dimethoxychalcone 4-apiosyl- (1->2) -glucoside	C28 H34 O14	595.201	M+H	7.22716	287.091	85.0289	71.0498	263.054	195.028	129.054	353.101	219.028	329.101	397.127	Chalcones
DWZP0204	3'-C-Glucosylisoliquiritigenin	C21 H22 O9	419.133	M+H	6.01074	195.028	245.044	263.054	219.028	69.0341	85.0289	71.0498	273.075	165.018	147.044	Chalcones
DWZP0207	Homobutein	C16 H14 O5	287.091	M+H	7.22465	153.018	161.059	133.065	67.0185	171.028	121.065	137.059	68.9977	109.065	118.041	Chalcones
DWZP0320	2,3,4,5,2',6'-Hexamethoxy-3',4'-methylenedioxychalcone	C22 H24 O9	433.149	M+H	9.27956	403.101	433.148	418.125	385.091	417.117	357.096	400.114	104.992	399.107	388.078	Chalcones
DWZP0346	2,3,4,5,2',6'-Hexamethoxy-3',4'-methylenedioxychalcone	C22 H24 O9	433.148	M+H	7.22445	195.028	245.044	263.054	219.028	85.0289	71.0498	287.091	69.0341	153.018	161.059	Chalcones
DWZP0538	Phloretin	C15 H14 O5	275.091	M+H	6.15017	107.049	169.049	151.039	127.039	95.0495	79.0548	123.044	85.0289	67.0186	53.0394	Chalcones
DWZP0543	Homobutein 4-glucoside	C22 H24 O10	449.143	M+H	7.22568	287.091	153.018	161.059	195.028	219.028	171.028	231.028	261.039	135.08	85.0289	Chalcones
DWZP0593	Phloretin	C15 H14 O5	275.091	M+H	6.42155	107.049	169.049	56.9656	151.039	98.9757	116.986	134.996	127.039	173.012	95.0496	Chalcones
DWZP0605	3,4-Methylenedioxy-2',4'-dimethoxychalcone	C18 H16 O5	313.107	M+H	10.1345	257.044	229.049	271.06	70.9315	280.072	266.057	201.054	313.107	203.034	62.9826	Chalcones
DWZP0743	3',4'-Methylenedioxy-2,4,6,beta-tetramethoxychalcone	C20 H20 O7	395.11	M+Na	9.59707	365.062	380.086	70.736	350.039	70.7349	395.11	349.068	97.5189	233.006	321.036	Chalcones
DWZP10915	3'-C-Glucosylisoliquiritigenin	C21 H22 O9	419.134	M+H	5.44643	107.049	235.06	247.06	181.049	193.049	259.06	353.101	205.049	207.065	287.091	Chalcones
DWZP11391	3,4,4',alpha-Tetrahydroxy-2'-methoxydihydrochalcone	C16 H16 O6	305.102	M+H	3.95151	153.018	149.023	123.044	231.065	213.054	185.059	167.034	127.039	139.039	72.0814	Chalcones
DWZP11653	Bakuchalcone	C20 H20 O5	341.138	M+H	8.45399	165.018	183.028	107.049	141.018	285.075	147.044	121.065	179.033	191.033	197.044	Chalcones
DWZP13615	Glabrachalcone	C23 H24 O6	397.165	M+H	7.13765	203.052	201.037	337.161	137.059	70.1833	107.086	93.0703	397.183	185.042	85.0289	Chalcones
DWZP13728	FL1C3CGS0019_a	C17 H16 O6	317.101	M+H	6.08951	107.049	137.059	147.044	91.0547	129.07	151.075	121.065	123.044	193.049	119.049	Chalcones
DWZP13785	3,4,4',alpha-Tetrahydroxy-2'-methoxydihydrochalcone	C16 H16 O6	305.102	M+H	4.36515	153.018	149.023	123.044	139.039	231.065	137.059	213.054	167.034	111.044	185.059	Chalcones
DWZP14380	Angoluvarin	C30 H28 O6	485.194	M+H	10.8558	485.112	262.981	104.993	411.17	133.101	335.195	429.13	70.7111	410.167	355.107	Chalcones
DWZP15493	Pedicellin	C20 H22 O6	359.149	M+H	7.01002	350.227	341.222	332.216	359.232	237.143	350.729	323.211	341.724	228.138	55.0551	Chalcones
DWZP18623	(+) -Tephropurpurin	C24 H24 O7	425.159	M+H	10.4932	369.133	365.193	425.214	369.096	281.136	311.055	313.07	351.122	104.993	343.131	Chalcones
DWZP19794	Okanin 4-methyl ether 3'-glucoside	C22 H24 O11	465.137	M+H	4.32014	303.12	465.172	185.042	285.109	344.147	321.13	72.0064	447.162	72.0051	63.0413	Chalcones
DWZP19844	3,4,2',4',6'-Pentahydroxydihydrochalcone	C15 H14 O6	291.086	M+H	2.57262	129.055	85.0289	101.06	57.0343	69.0342	83.0497	111.044	97.0288	61.0292	81.0341	Chalcones
DWZP2736	Phloretin	C15 H14 O5	275.091	M+H	5.13565	139.039	107.049	149.06	145.065	121.065	103.055	161.06	173.059	111.044	131.049	Chalcones
DWZP3190	Bakuchalcone	C20 H20 O5	341.138	M+H	10.739	285.039	323.091	209.044	308.067	123.044	341.101	121.028	191.034	281.044	305.08	Chalcones
DWZP3652	Naringin dihydrochalcone	C27 H34 O14	583.202	M+H	6.59822	107.049	341.101	367.117	69.0342	317.101	219.065	235.06	261.075	385.127	299.091	Chalcones
DWZP3870	Glabrachalcone	C23 H24 O6	397.164	M+H	11.8428	273.039	285.039	341.101	137.06	69.0706	70.7171	287.054	323.091	62.9824	81.0704	Chalcones
DWZP3876	4,2'-Dihydroxy-4',6'-dimethoxychalcone 4-apiosyl- (1->2) -glucoside	C28 H34 O14	595.201	M+H	6.30265	287.054	85.0289	71.0498	129.054	263.054	285.075	195.028	413.122	369.096	345.096	Chalcones
DWZP4643	Okanin 4'- (2",4",6"-triacetylglucoside)	C27 H28 O14	577.154	M+H	7.41393	431.096	413.086	329.065	387.07	327.049	395.075	369.059	385.091	299.054	454.243	Chalcones
DWZP5904	2-Geranyl-3,4,2',4'-tetrahydroxydihydrochalcone	C25 H30 O5	411.216	M+H	7.85523	161.059	133.065	215.106	105.07	175.075	187.075	95.0131	147.08	135.08	95.0495	Chalcones
DWZP6174	3,4,4',alpha-Tetrahydroxy-2'-methoxydihydrochalcone	C16 H16 O6	305.102	M+H	4.13155	137.023	231.065	149.023	70.1707	139.039	137.034	153.018	123.044	287.092	127.039	Chalcones
DWZP6332	3,4,4',alpha-Tetrahydroxy-2'-methoxydihydrochalcone	C16 H16 O6	305.102	M+H	7.04287	181.049	151.039	184.036	166.026	138.031	125.06	95.0496	98.9758	111.044	141.055	Chalcones
DWZP6677	(+) -Tephropurpurin	C24 H24 O7	425.159	M+H	9.53069	407.148	425.159	353.101	361.106	375.122	376.13	389.138	367.117	360.099	392.125	Chalcones
DWZP6817	3'-Angeloyloxy-2',4'-dihydroxy-6'-methoxychalcone	C21 H20 O6	369.133	M+H	9.54642	153.018	217.122	167.07	298.047	139.039	313.07	253.049	161.06	104.993	311.055	Chalcones
DWZP7045	Phloretin	C15 H14 O5	275.091	M+H	6.87606	107.049	151.039	169.049	127.039	85.0289	67.0186	79.0548	95.0496	123.044	70.1657	Chalcones
DWZP7610	3',4'-Methylenedioxy-2,4,6,beta-tetramethoxychalcone	C20 H20 O7	373.129	M+H	5.28535	251.125	107.086	119.086	121.101	137.096	93.0703	144.993	86.0969	155.106	130.05	Chalcones
DWZP8830	3'-C-Glucosylisoliquiritigenin	C21 H22 O9	419.133	M+H	8.30329	389.086	361.091	404.109	419.133	371.075	386.099	343.08	374.062	403.101	346.067	Chalcones
DWZP9155	Isoneobavachalcone	C17 H14 O5	299.091	M+H	9.19322	281.081	211.075	241.086	183.08	238.062	254.057	239.07	266.057	62.9826	210.067	Chalcones
DWZP9308	FL1C3CGS0019_a	C17 H16 O6	317.101	M+H	6.69604	302.041	317.065	153.018	274.046	285.039	229.049	257.044	246.052	273.039	151.039	Chalcones
DWZP3797	7-Hydroxy-6-methoxy-4-methyl-3-[2-(4-morpholinyl)-2-oxoethyl]-2-oxo-2H-chromene-8-carbaldehyde	C18 H19 N O7	362.123	M+H	4.54142	235.075	253.085	239.07	207.08	299.091	281.08	211.075	263.069	237.09	223.075	Chalcones
DWZP4261	Ovalitenin C	C19 H14 O5	323.091	M+H	11.8893	305.08	308.067	323.091	290.057	280.073	265.049	269.044	277.085	281.08	307.059	Chalcones
DWZP6606	1-Vinyl-2-pyrrolidone	C6 H9 N O	112.076	M+H	0.781419	95.0244	52.019	67.0298	68.0138	55.9352	96.0165	69.0454	84.0813	70.0658	94.0404	Others
DWZP4107	1-BOC-OCTAHYDRO-PYRROLO[3,4-B]PYRIDINE	C12 H22 N2 O2	227.175	M+H	6.00254	55.055	93.0702	100.112	81.0704	79.0548	121.101	69.0341	105.07	91.0546	83.0496	Others
DWZP15096	5-O-methyl embelin	C18 H28 O4	309.206	M+H	7.35619	153.054	125.06	98.9757	107.049	147.044	161.059	116.986	79.0548	123.044	81.0704	Others
DWZP3745	NP-003536	C30 H48 O6	527.334	M+H	9.56725	527.334	483.344	70.8477	184.073	545.344	186.995	104.993	81.0704	126.154	70.8469	Others
DWZP0027	N-Benzylmethanimine	C8 H9 N	120.081	M+H	1.86892	95.0496	53.0394	91.0547	103.055	51.0238	77.0392	105.045	65.0393	102.047	50.0159	Others
DWZP1050	Isouvaretin	C23 H22 O5	379.154	M+H	10.0778	323.091	305.08	308.067	295.096	379.154	70.6039	281.081	337.107	257.044	361.143	Others
DWZP1084	Dihydrokanakugiol	C19 H22 O6	347.149	M+H	9.6665	291.086	273.075	261.075	243.065	255.065	225.054	231.065	179.034	197.06	104.992	Others
DWZP1254	3',5'-Dimethoxy-4'-hydroxyacetophenone	C10 H12 O4	197.081	M+H	6.79149	123.044	139.039	95.0495	67.0549	68.9978	155.033	105.07	127.039	79.0548	111.044	Others
DWZP13364	Tamsulosin	C20 H28 N2 O5 S	409.175	M+H	9.53883	409.174	104.993	331.211	409.256	80.9485	213.097	297.064	303.18	244.971	253.074	Others
DWZP16458	N-Benzylmethanimine	C8 H9 N	120.089	M+H	1.75862	95.0496	53.0394	91.0547	51.0238	103.055	77.0392	105.045	65.0394	102.047	81.0342	Others
DWZP1929	Gallic acid	C7 H6 O5	171.029	M+H	0.893119	68.9978	55.0187	135.063	111.008	72.045	69.0342	55.055	107.069	80.0582	67.0186	Others
DWZP3087	Phoxim	C12 H15 N2 O3 P S	299.062	M+H	2.32117	153.04	154.024	110.035	129.018	83.0132	183.051	101.024	128.045	192.04	235.045	Others
DWZP3756	Nonylbenzene	C15 H24	205.158	M+H	10.0799	105.07	119.086	65.0393	91.0547	93.0703	107.086	121.028	79.0548	149.023	133.101	Others
DWZP4055	Veratrole	C8 H10 O2	139.075	M+H	3.11687	95.0495	109.029	81.034	53.0394	94.0417	66.0472	124.052	79.0548	67.0549	107.049	Others
DWZP4186	3-Ethyl-o-xylene	C10 H14	135.117	M+H	7.47039	91.0547	95.0496	65.0394	53.0394	79.0549	60.9585	57.9357	51.0237	72.5562	56.9655	Others
DWZP4257	Troxipide	C15 H22 N2 O4	295.165	M+H	3.67409	136.075	119.049	91.0547	85.0289	86.0969	69.0342	132.958	97.0288	84.0813	69.0706	Others
DWZP4375	2-Ethynylphenol	C8 H6 O	119.049	M+H	7.91944	65.0393	91.0547	103.055	78.047	95.0495	51.0238	53.0394	115.054	104.062	77.0392	Others
DWZP5334	Gallic acid	C7 H6 O5	171.029	M+H	1.26255	68.9978	55.0186	96.0685	111.008	72.045	95.0607	55.055	69.0341	97.0764	125.071	Others
DWZP6247	o-isopropenyltoluene	C10 H12	133.101	M+H	7.69483	91.0547	95.0495	79.0548	117.07	115.054	103.055	65.0393	105.07	53.0394	119.019	Others
DWZP6862	Ethiofencarb Sulfoxide	C11 H15 N O3 S	242.084	M+H	2.26528	123.044	95.0495	61.0114	78.0378	121.065	91.0547	93.0703	103.055	53.0394	81.034	Others
DWZP8949	Nonylbenzene	C15 H24	205.086	M+H	10.2146	105.07	119.086	65.0393	91.0547	93.0703	107.086	121.028	79.0548	149.023	133.101	Others
DWZP9758	2,3,4,5-Tetrabromo-6-hydroxybenzoic acid	C7 H2 Br4 O3	451.32	M+H	10.2003	201.164	201.127	187.148	135.08	95.086	405.315	119.086	107.086	173.132	203.143	Others
DWZP3359	2-(Carboxycarbonyl)benzoic acid	C9 H6 O5	195.028	M+H	7.22188	57.0342	85.0289	81.034	97.0287	68.9977	65.0392	121.028	53.0393	125.023	107.013	Others
DWZP3855	3,9-bis(acetyloxy)-2,6,6,13-tetramethyl-12-oxotetracyclo[11.2.1.0??a,??a??????.0???,??????]hexadecan-8-yl benzoate	C31 H40 O7	547.272	M+H	8.82693	547.271	401.214	103.076	59.0499	463.178	546.978	147.101	117.091	73.0654	70.2776	Others
DWZP5402	Phenylglyoxylic acid	C8 H6 O3	151.039	M+H	0.776902	119.019	101.009	137.029	71.4617	82.9983	72.9378	50.5703	97.6484	54.0495	67.2657	Others
DWZP0055	W-15	C19 H21 Cl N2 O2 S	377.107	M+H	3.6859	129.054	85.0289	127.039	109.029	69.0342	81.034	87.0081	101.06	97.0288	159.028	Others
DWZP0273	4-{6-[2-(4-carboxyphenyl)-1H-benzo[d]imidazol-5-yl]-1H-benzo[d]imidazol-2-yl}benzoic acid	C28 H18 N4 O4	475.142	M+H	2.71234	475.141	347.094	447.146	313.089	259.078	72.0814	86.0969	151.036	203.052	201.123	Others
DWZP0337	Vorinostat	C14 H20 N2 O3	265.154	M+H	3.99753	145.028	177.054	117.034	149.059	72.0814	89.039	134.036	135.044	163.039	186.055	Others
DWZP0576	Tamsulosin	C20 H28 N2 O5 S	409.183	M+H	5.04234	409.182	131.049	132.052	70.0658	86.0969	120.081	129.102	175.086	72.0815	110.072	Others
DWZP1035	Dibenzylamine	C14 H15 N	198.128	M+H	5.01122	91.0546	65.0393	165.07	106.065	166.077	79.0548	70.0658	71.4204	56.9655	71.4215	Others
DWZP13382	N-{[(2R,4S,5S)-5-{[4-(2-Pyrimidinyl)-1-piperazinyl]methyl}-1-azabicyclo[2.2.2]oct-2-yl]methyl}benzamide	C24 H32 N6 O	459.22	M+H	7.42343	459.22	313.162	219.017	383.112	189.007	123.042	158.996	279.001	249.028	177.007	Others
DWZP18634	Acetanilide	C8 H9 N O	136.076	M+H	4.32873	119.035	92.0247	67.0298	65.0393	109.011	137.045	94.0403	65.0141	91.0546	136.062	Others
DWZP1880	N-(4-{(R)-Hydroxy[(3R)-4-(4-methoxybenzyl)-5-oxo-3-morpholinyl]methyl}phenyl)-4-(2-methyl-2-propanyl)benzamide	C30 H34 N2 O5	485.235	M+H	7.93892	347.094	349.11	485.235	203.052	201.037	485.178	70.2952	339.177	169.047	87.024	Others
DWZP3631	4-dimethylaminobenzophenone	C15 H15 N O	226.122	M+H	8.50403	91.0546	65.0393	84.9602	56.9656	98.9756	55.055	166.077	69.0705	116.986	83.086	Others
DWZP6735	Methyl 2-{[2-O-(6-deoxy-??-L-mannopyranosyl)-??-D-glucopyranosyl]oxy}benzoate	C20 H28 O12	483.147	M+H	5.0023	483.146	331.099	337.088	175.036	185.042	451.12	86.0969	136.075	70.0658	305.062	Others
DWZP0203	Gemfibrozil	C15 H22 O3	273.146	M+Na	6.21856	153.018	147.044	119.049	67.0186	171.029	91.0547	70.3936	123.044	107.049	68.9978	Others
DWZP16057	3256	C7 H5 N S	136.021	M+H	4.14686	119.035	92.0247	67.0298	137.046	94.0404	65.0142	65.0393	136.061	55.0298	109.011	Others
DWZP0877	Sulforidazine	C21 H26 N2 O2 S2	403.157	M+H	4.59663	403.157	241.104	341.156	86.097	329.12	385.146	357.151	283.115	173.128	85.0289	Others
DWZP0953	4-methoxy-6-(prop-2-en-1-yl)-2H-1,3-benzodioxole	C11 H12 O3	193.086	M+H	3.78841	105.07	103.054	118.041	115.054	79.0547	133.065	90.0468	95.0495	53.0393	131.049	Others
DWZP4190	4-methoxy-6-(2-{4-[(3-methylbut-2-en-1-yl)oxy]phenyl}ethyl)-2H-1,3-benzodioxole	C21 H24 O4	363.162	M+Na	4.02704	305.156	363.162	261.13	363.086	151.039	83.0666	234.99	301.125	73.0291	70.0659	Others
DWZP7202	4-methoxy-6-(2-{4-[(3-methylbut-2-en-1-yl)oxy]phenyl}ethyl)-2H-1,3-benzodioxole	C21 H24 O4	363.162	M+H	4.02632	305.156	363.162	70.5601	83.0664	147.044	261.13	363.085	219.017	70.5625	70.5611	Others
DWZP0076	2,3,6,8-Tetrahydroxy-1,4,7-tris(3-methyl-2-buten-1-yl)-9H-xanthen-9-one	C28 H32 O6	465.227	M+H	11.7318	353.102	409.164	297.039	335.091	341.102	391.154	310.047	285.039	465.227	94.8953	Others
DWZP0210	Methyldopa	C10 H13 N O4	212.091	M+H	3.09967	121.065	139.075	107.049	134.06	149.059	124.052	166.086	91.0547	106.065	125.06	Others
DWZP0179	5-Oxo-L-prolinamide	C5 H8 N2 O2	130.086	M+H	0.836624	56.0502	84.0449	84.0813	71.1818	53.003	67.0549	55.0185	55.055	69.058	71.1829	Amino acid derivative
DWZP0982	L-Theanine	C7 H14 N2 O3	175.108	M+NH4	0.818877	70.0658	72.9378	56.943	98.0604	68.0501	132.958	68.9979	90.9481	112.076	71.0499	Amino acid derivative
DWZP4430	L-gamma-Glutamyl-L-leucine	C11 H20 N2 O5	261.144	M+H	2.17693	84.0449	86.0969	102.055	56.0503	84.0813	132.102	98.9757	56.9656	70.0658	72.0814	Amino acid derivative
DWZP5266	??-Aspartylphenylalanine	C13 H16 N2 O5	281.113	M+H	1.8336	120.081	103.054	84.0813	93.0703	70.0658	86.0969	110.071	84.0449	88.0397	129.102	Amino acid derivative
DWZP0577	Hypoglycin A	C7 H11 N O2	142.086	M+H	0.973662	79.0548	95.0495	53.0394	105.045	72.1122	77.0391	68.0502	96.0811	66.0345	69.0706	Amino acid derivative
DWZP0696	N-Dodecanoyl-L-serine	C15 H29 N O4	288.217	M+H	5.0503	95.086	57.0343	81.0705	270.206	67.055	226.216	55.0551	70.0659	93.0704	196.169	Amino acid derivative
DWZP0947	N-[(3E)-10-Methyl-3-dodecenoyl]-L-aspartic acid	C17 H29 N O5	328.212	M+H	5.93777	266.211	238.216	81.0705	95.0861	93.0704	125.06	69.0343	121.065	70.0659	248.201	Amino acid derivative
DWZP0968	FRUCTOSE-ARGININE	C12 H24 N4 O7	337.171	M+H	0.965924	70.0658	114.103	60.0564	130.097	72.0814	116.071	175.119	114.092	158.092	112.087	Amino acid derivative
DWZP1970	2-(2-amino-3-methylbutanamido)-3-phenylpropanoic acid	C14 H20 N2 O3	265.154	M+H	3.66114	72.0814	55.055	120.081	119.086	91.0547	105.07	135.08	131.085	57.058	93.0703	Amino acid derivative
DWZP6626	3-Phthalimidopropionic acid	C11 H9 N O4	220.06	M+H	3.10509	192.065	146.06	91.0547	116.05	117.057	144.044	118.065	119.049	163.977	147.044	Amino acid derivative
DWZP1245	Ac-Gly-OEt	C6 H11 N O3	146.081	M+H	0.860501	72.0814	84.0813	58.0659	55.055	72.6376	70.0659	152.163	56.0502	63.3035	122.412	Amino acid derivative
DWZP9393	L-Tyrosyl-L-seryl-L-leucine	C18 H27 N3 O6	382.196	M+H	4.75801	158.06	136.075	86.0969	70.0658	134.06	120.081	109.029	81.034	85.0289	103.039	Amino acid derivative
DWZP0012	D-(+)-Proline	C5 H9 N O2	116.071	M+H	0.808952	70.0658	68.0502	71.9066	53.0393	71.9055	53.003	60.9537	72.9834	100.766	54.0266	Amino acid
DWZP0030	DL-Arginine	C6 H14 N4 O2	175.119	M+H	0.944527	70.0658	60.0564	71.0498	72.0814	68.0502	130.097	116.071	73.064	112.087	98.0604	Amino acid
DWZP0033	D-(+)-Proline	C5 H9 N O2	116.071	M+H	1.03055	70.0658	68.0502	53.003	73.0314	53.0394	73.0303	136.066	230.737	133.528	94.316	Amino acid
DWZP0040	L-Phenylalanine	C9 H11 N O2	166.086	M+NH4	1.87068	103.054	120.081	93.0702	91.0546	79.0547	95.0494	53.0393	105.045	77.0391	118.065	Amino acid
DWZP0042	L-Phenylalanine	C9 H11 N O2	166.086	M+H	1.8757	103.054	120.081	91.0546	93.0702	79.0547	95.0494	53.0393	105.045	118.065	102.047	Amino acid
DWZP0058	L-Tyrosine	C9 H11 N O3	182.081	M+NH4	0.99505	91.0547	95.0496	119.049	123.044	107.049	136.076	53.0394	65.0394	118.065	103.055	Amino acid
DWZP0061	DL-Glutamine	C5 H10 N2 O3	147.076	M+H	0.80168	84.045	56.0503	68.9978	72.251	72.2502	102.658	129.025	90.4761	63.6483	78.9173	Amino acid
DWZP0066	L-Tyrosine	C9 H11 N O3	182.081	M+NH4	1.16896	91.0547	95.0495	119.049	123.044	107.049	136.075	53.0394	65.0393	118.065	103.055	Amino acid
DWZP0071	L-Tyrosine	C9 H11 N O3	182.081	M+H	1.03531	91.0547	95.0495	119.049	123.044	107.049	136.076	53.0394	65.0393	109.065	118.065	Amino acid
DWZP0147	Asparagine	C4 H8 N2 O3	133.061	M+H	1.16863	74.0243	72.9378	71.9775	70.0294	71.9785	68.1644	63.492	118.998	50.4071	60.4737	Amino acid
DWZP0233	L-Glutamic acid	C5 H9 N O4	148.06	M+H	0.7531	84.0449	56.0503	72.996	72.9971	116.746	165.19	78.3694	88.1075	56.0838	113.909	Amino acid
DWZP0262	L-(-)-Methionine	C5 H11 N O2 S	150.058	M+NH4	0.909374	61.0114	56.0503	74.0243	70.442	87.0268	70.4431	58.9958	84.045	74.0607	72.0036	Amino acid
DWZP0278	L-Glutamic acid	C5 H9 N O4	148.06	M+H	1.1443	84.0449	56.0503	70.0012	71.8813	68.9979	65.0393	58.0659	311.196	74.0244	63.3247	Amino acid
DWZP0325	L-(-)-Methionine	C5 H11 N O2 S	150.058	M+H	0.965618	61.0114	56.0502	107.049	67.0549	91.0547	94.0656	65.0393	53.0394	134.06	74.0243	Amino acid
DWZP0326	L-(-)-Methionine	C5 H11 N O2 S	150.058	M+H	0.910772	61.0115	56.0503	74.0244	87.0268	71.5175	58.9958	71.5186	72.0036	84.0451	97.5191	Amino acid
DWZP0379	L-Aspartic acid	C4 H7 N O4	134.045	M+H	1.37031	74.0243	71.9555	71.9566	71.9547	85.8017	129.002	88.0398	129.709	124.756	273.608	Amino acid
DWZP0626	L-(-)-Methionine	C5 H11 N O2 S	150.058	M+H	1.03165	61.0114	56.0503	74.0243	66.0427	87.0268	72.2917	58.9958	65.0393	72.0036	85.029	Amino acid
DWZP0629	L-Glutamic acid	C5 H9 N O4	148.06	M+H	1.34382	84.0449	56.0502	70.2299	70.2309	70.2317	85.0288	58.0659	56.9656	119.019	273.719	Amino acid
DWZP1008	L-Histidine	C6 H9 N3 O2	156.077	M+H	0.694092	83.0609	93.0452	110.071	56.0503	82.0531	81.0453	68.0502	95.0608	54.0346	66.0345	Amino acid
DWZP1045	L-Theanine	C7 H14 N2 O3	175.108	M+H	0.82034	70.0657	98.0603	68.0502	116.071	71.0497	60.0564	112.076	60.0451	97.0763	74.0243	Amino acid derivative
DWZP5449	Prolinamide	C5 H10 N2 O	115.087	M+H	0.658192	119.019	101.009	72.9473	72.9463	82.9984	59.0037	81.7431	94.9731	53.8425	115.054	Amino acid
DWZP12705	Tilarginine	C7 H16 N4 O2	189.134	M+H	1.68884	86.0969	70.0658	72.0814	68.9978	55.055	69.0706	84.0813	95.0131	56.0502	60.0564	Organic acid
DWZP16338	6-Hydroxy-1-(hydroxymethyl)-1,4a-dimethyl-5-[2-oxo-2-(1-pyrrolidinyl)ethyl]decahydro-2-naphthalenyl (3,5-dimethoxyphenyl)carbamate	C28 H42 N2 O7	519.313	M+H	6.50983	519.313	167.07	339.25	193.086	181.086	137.06	205.086	203.052	299.061	211.096	Others
DWZP8663	6-Hydroxy-1-(hydroxymethyl)-1,4a-dimethyl-5-[2-oxo-2-(1-pyrrolidinyl)ethyl]decahydro-2-naphthalenyl (3,5-dimethoxyphenyl)carbamate	C28 H42 N2 O7	519.313	M+H	6.76366	519.313	519.241	339.25	177.054	299.061	357.26	414.164	437.213	167.055	445.241	Others
DWZP0802	D-(-)-2-Aminobutyric acid	C4 H9 N O2	104.071	M+H	0.799414	58.0659	60.0815	59.0737	72.4152	72.4162	56.0502	73.9232	56.3057	122.913	63.3145	Amino acid derivative
DWZP0420	Nicotinic acid	C6 H5 N O2	124.039	M+H	2.33335	80.05	96.0448	53.0394	78.0344	52.019	79.0422	51.0238	124.039	68.0502	72.4977	Vitamins
DWZP0099	NP-007909	C13 H20 O3	207.138	M+H	4.58619	67.0549	95.0859	105.07	91.0547	85.0289	93.0703	119.086	55.055	79.0548	81.0704	Others
DWZP0129	5,10,15-trimethyl-4,9,13-trioxatetracyclo[10.3.0.0??l,??????.0??????,??a??????]pentadec-1(15)-en-14-one	C15 H20 O4	247.133	M+H	5.51725	187.111	135.08	91.0547	186.104	131.085	107.086	105.07	119.086	172.088	159.117	Others
DWZP0144	2,2'-[(5-acetamido-2-ethoxyphenyl)imino]diethyl diacetate	C18 H26 N2 O6	367.186	M+H	1.84527	58.0659	160.075	322.128	134.06	85.0289	56.0502	205.133	127.039	72.758	97.0286	Others
DWZP0174	NP-020232	C25 H24 O7	459.147	M+Na	3.39964	459.146	313.089	331.099	431.152	151.036	185.042	285.094	70.4334	243.083	169.047	Others
DWZP0254	NP-015904	C21 H34 O11	485.199	M+Na	7.46077	317.084	485.198	229.068	335.094	185.042	191.104	299.073	155.031	353.156	167.031	Others
DWZP0267	NP-015904	C21 H34 O11	485.199	M+H	7.473	317.084	485.198	229.068	335.094	185.042	191.104	155.031	299.073	167.031	353.156	Others
DWZP0442	Ampalex	C14 H15 N3 O	242.128	M+H	4.91568	131.049	103.055	95.0607	112.087	68.0502	83.0609	95.0496	77.0389	53.0393	70.8452	Others
DWZP0562	[6,7-dimethoxy-1-methyl-3,4-dihydro-2(1H)-isoquinolinyl](5-methyl-2-phenyl-2H-1,2,3-triazol-4-yl)methanone	C22 H24 N4 O3	393.188	M+H	6.06195	393.187	203.052	185.042	231.135	70.7354	213.124	231.099	70.7343	291.144	273.146	Others
DWZP0582	2-{[4-methyl-5-(2-naphthyl)-4H-1,2,4-triazol-3-yl]sulfanyl}-N-phenylacetamide	C21 H18 N4 O S	375.126	M+H	4.09327	375.125	199.094	241.104	163	199.021	70.8974	329.12	157.01	70.8985	271.115	Others
DWZP0645	1,1'-[Dioxybis(carbonyloxy)]bis(3-methoxybutane)	C12 H22 O8	317.12	M+Na	3.68342	155.067	203.052	185.042	85.0289	317.12	86.0969	70.8411	69.0341	97.0287	87.1003	Others
DWZP0667	NP-005196	C15 H22 O5	265.143	M+H	3.951	119.086	105.07	91.0546	135.08	131.085	93.0702	95.0495	121.065	69.0342	147.08	Others
DWZP0670	Eglumetad	C8 H11 N O4	203.102	M+NH4	0.798948	98.0604	71.0498	70.0658	56.0503	84.0449	87.0684	102.055	60.0452	144.065	100.04	Others
DWZP0839	NP-005516	C18 H30 O9	413.178	M+Na	5.31474	251.125	413.177	185.042	413.214	233.114	413.25	189.124	203.052	177.088	395.167	Others
DWZP0900	Benaxibine	C12 H15 N O6	270.097	M+H	0.901066	188.07	176.07	161.059	148.052	149.06	162.055	160.075	131.049	152.07	177.054	Others
DWZP0920	N1-(1,1,3,3,6-Pentamethyl-7-nitro-2,3-dihydro-1H-inden-5-yl)-2,6-dimethoxybenzamide	C23 H28 N2 O5	413.214	M+H	5.04202	413.214	203.052	251.125	413.178	72.35	72.3513	185.042	430.135	406.022	293.871	Others
DWZP1015	NP-003058	C25 H24 O6	421.162	M+H	10.7677	365.099	421.162	104.993	347.089	274.975	71.8669	180.978	309.039	71.8657	256.964	Others
DWZP10347	5-O-[(4-Acetylphenyl)carbamoyl]-1,4:3,6-dianhydro-2-deoxy-2-[(ethylcarbamoyl)amino]-D-glucitol	C18 H23 N3 O6	400.148	M+Na	6.34574	400.147	238.094	71.231	158.996	177.007	160	71.232	219.017	171.999	170.996	Others
DWZP10716	NP-004038	C16 H24 O3	265.18	M+H	5.65137	135.08	107.086	121.065	83.0497	119.086	93.0703	117.07	163.075	109.065	91.0547	Others
DWZP10938	NB001	C12 H20 N6 O	265.176	M+H	3.40428	120.081	70.0658	84.0449	103.055	86.0969	72.0814	112.087	84.0813	93.0703	130.05	Others
DWZP11218	[Similar to: NP-003535; ??Mass: -36.0205 Da]	C27 H45 F O5	469.331	M+H	9.41216	201.163	83.0497	147.117	187.148	203.143	161.132	133.101	119.086	95.086	173.132	Others
DWZP11350	FL1AAKGM0001_a	C19 H18 O7	359.112	M+H	10.6867	303.049	273.039	118.972	104.993	288.026	359.24	245.044	70.6971	220.97	275.054	Others
DWZP11669	J2L450NJAV	C17 H21 F N2 O5 S	385.123	M+H	4.18335	238.07	192.065	166.086	84.0449	130.05	212.091	232.096	176.07	177.054	149.059	Others
DWZP11973	1H-Purine, 6- (2-propynylthio)-	C8 H6 N4 S	191.039	M+H	2.01638	160.075	115.054	132.081	117.057	105.07	148.075	159.067	133.052	133.065	142.065	Others
DWZP1215	SL3784000	C10 H10 O2	163.075	M+H	3.86786	89.039	103.054	95.0495	56.9655	63.0237	91.0546	53.0394	98.9757	79.0548	117.034	Others
DWZP1235	Phenacetin	C10 H13 N O2	179.143	M+H	8.47103	81.0704	67.0549	91.0547	79.0548	95.0859	93.0703	105.07	119.086	55.055	72.9378	Others
DWZP12917	N-(6-Amino-2,4-dioxo-1,3-dipropyl-1,2,3,4-tetrahydro-5-pyrimidinyl)-4-(trifluoromethyl)benzamide	C18 H21 F3 N4 O3	399.164	M+H	8.03693	69.0705	123.117	81.0704	109.029	151.111	129.018	109.101	127.039	85.0289	81.034	Others
DWZP14789	oxdralazine	C8 H15 N5 O2	214.13	M+H	6.20037	55.055	95.0859	81.0704	67.0549	69.0706	93.0703	79.0548	91.0547	105.07	83.0861	Others
DWZP1483	[Similar to: NP-008499; ??Mass: -0.0005 Da]	C27 H31 F3 N4 O4	533.237	M+H	6.79113	161.059	95.0131	341.21	187.075	369.205	367.189	95.0495	175.075	205.049	385.2	Others
DWZP1492	Ro 20-1724	C15 H22 N2 O3	279.17	M+H	4.91224	120.081	103.054	86.0968	98.9756	149.023	93.0702	116.986	128.986	110.975	91.0545	Others
DWZP15345	NP-021797	C12 H22 O3	197.153	M+H	7.85964	81.0704	67.0549	95.0859	56.9656	55.055	79.0548	91.0547	93.0703	105.07	84.9602	Others
DWZP15464	[Similar to: NP-008499; ??Mass: -59.9669 Da]	C18 H35 F3 N6 O5	473.272	M+H	7.35952	161.059	95.0131	427.21	187.075	95.0495	341.21	369.205	243.101	351.194	367.189	Others
DWZP15578	[Similar to: NP-005196; ??Mass: -17.9898 Da]	C13 H25 F O2 S	265.164	M+H	3.98734	119.086	105.07	91.0547	93.0703	135.08	131.085	121.065	67.055	147.08	95.0495	Others
DWZP1570	Ambanol	C19 H16 O6	341.102	M+H	11.1287	285.039	257.044	341.101	286.046	308.067	323.091	294.051	229.049	305.08	299.054	Others
DWZP17603	2-Ethynylphenol	C8 H6 O	119.049	M+H	3.89049	65.0393	91.0546	95.0495	78.047	103.054	53.0394	51.0237	115.054	77.0391	105.045	Others
DWZP18105	2-Ethoxy-6-methyl-1,3,2-oxazaphosphinane	C6 H14 N O2 P	163.112	M+H	3.51615	89.0391	63.0237	95.0496	103.055	53.0394	56.9656	117.034	79.0548	91.0547	135.044	Others
DWZP1898	{(1r,4r)-5'-[4-Amino-7,7-dimethyl-2-(trifluoromethyl)-7H-pyrimido[4,5-b][1,4]oxazin-6-yl]-2',3'-dihydrospiro[cyclohexane-1,1'-inden]-4-yl}acetic acid	C25 H27 F3 N4 O3	489.211	M+H	7.32417	161.059	205.049	95.0131	95.0495	175.075	187.075	337.179	133.065	369.168	427.21	Others
DWZP2038	NP-021797	C12 H22 O3	197.153	M+H	8.4557	81.0704	67.0549	95.0859	55.055	79.0548	91.0546	93.0703	105.07	69.0705	119.086	Others
DWZP20422	MFCD00190672	C12 H24 N2 O2 S	261.163	M+H	2.05402	84.0449	86.0969	102.055	56.0503	84.0813	132.102	98.9757	56.9656	70.0658	72.0814	Others
DWZP2129	2'-Hydroxyaurone 2'-gentiobioside	C27 H30 O13	563.175	M+H	6.00706	263.054	339.085	69.0341	285.075	365.101	297.075	219.028	383.112	329.065	351.085	Others
DWZP2132	(2-Methyl-2-propanyl)(trimethylsilyl)phosphine	C7 H19 P Si	163.039	M+H	3.02993	89.039	63.0236	117.034	95.0495	53.0394	79.0548	56.9656	135.044	91.0546	107.049	Others
DWZP2304	[Similar to: NP-008499; ??Mass: -42.0108 Da]	C27 H35 F O5 S	491.227	M+H	7.92158	161.059	95.0494	95.0131	369.205	201.127	175.075	341.21	245.116	187.075	367.19	Others
DWZP2399	Alpha-Zearalanol	C18 H26 O5	323.185	M+H	10.1137	169.049	71.0862	57.0707	141.054	123.044	95.0859	85.1017	81.0705	67.055	95.0496	Others
DWZP2434	NP-008499	C28 H36 O10	515.227	M+H	6.79802	161.059	95.0131	95.0495	215.106	321.184	175.075	349.179	81.034	205.049	339.195	Others
DWZP2441	(1R,2R,5S,8R,10R,14R)-20-hydroxy-1,2,14,18,18-pentamethyl-17-oxo-8-(prop-1-en-2-yl)pentacyclo[11.8.0.0???,??a??????.0??????,????a.0??a??????,??a????a]henicosane-5-carboxylic acid	C30 H46 O4	453.336	M+H	8.89662	189.163	187.148	201.163	205.158	203.179	95.086	119.086	107.086	175.148	121.101	Others
DWZP2532	NP-016028	C28 H34 O9	553.188	M+H	4.67208	553.188	509.198	467.188	305.135	287.125	491.188	245.063	289.052	535.177	347.146	Others
DWZP2656	Oxodipine	C19 H21 N O6	360.143	M+H	4.82723	208.096	191.07	123.044	190.086	147.044	163.075	179.07	203.07	173.059	165.054	Others
DWZP2849	NP-005196	C15 H22 O5	265.143	M+H	3.67508	119.086	105.07	91.0547	131.085	135.08	72.0815	93.0703	121.065	95.0496	67.055	Others
DWZP2906	NP-020916	C18 H30 O10	429.173	M+H	5.76394	267.12	185.042	429.173	147.044	429.209	249.109	205.12	158.996	98.9758	243.108	Others
DWZP3472	NP-013285	C19 H36 O10	447.22	M+H	7.83477	447.219	315.177	275.073	71.7829	285.075	203.04	71.7819	185.029	73.0474	91.0578	Others
DWZP3540	NP-014517	C14 H18 O9	313.089	M+H	2.24057	151.039	313.089	70.0658	111.044	151.05	203.052	69.0341	84.0812	81.0705	84.045	Others
DWZP3749	Alpha-Zearalanol	C18 H26 O5	323.185	M+H	10.4891	183.029	169.049	71.0862	123.044	57.0707	141.054	95.0859	109.029	81.0704	85.1017	Others
DWZP3788	Leptosidin	C16 H12 O6	301.07	M+H	4.86979	149.023	213.054	245.08	241.049	189.054	153.018	217.049	185.059	212.046	121.028	Flavonoids
DWZP4124	NP-022474	C16 H24 O3	247.169	M+H	6.21721	145.101	105.07	131.085	91.0547	157.101	177.091	119.086	79.0548	117.07	81.0705	Others
DWZP4544	FINERENONE	C21 H22 N4 O3	379.175	M+H	7.03348	167.07	193.086	85.0289	161.059	71.0498	149.06	195.049	107.049	181.086	257.033	Others
DWZP4566	Ageratriol	C15 H24 O3	235.169	M+H	7.00227	55.055	83.0497	105.07	107.086	91.0547	95.0495	81.0704	97.0651	119.086	79.0548	Others
DWZP4937	NP-002271	C28 H38 O6	493.262	M+H	6.83988	493.262	396.21	350.204	475.252	283.126	378.199	463.252	237.12	265.115	445.241	Others
DWZP5105	2-(benzylthio)-5-{8-[5-(benzylthio)-1,3,4-oxadiazol-2-yl]octyl}-1,3,4-oxadiazole	C26 H30 N4 O2 S2	495.183	M+H	6.46192	495.183	349.125	331.099	70.0658	86.0969	409.152	454.144	229.068	263.138	259.057	Others
DWZP5298	2-[(5R,8S,8aS)-3,8-dimethyl-2-oxo-1,2,4,5,6,7,8,8a-octahydroazulen-5-yl]prop-2-enoic acid	C15 H20 O3	231.138	M+H	7.08169	133.101	69.0342	165.07	105.07	156.093	155.085	183.08	143.085	170.109	142.077	Others
DWZP5471	NP-012766	C31 H46 N4 O7	625.298	M+H	8.70951	625.297	393.151	391.135	533.235	70.2879	301.089	417.187	569.235	299.073	231.099	Others
DWZP5764	AJ1073500	C11 H11 N O5	238.071	M+H	5.61595	192.065	149.047	177.042	160.039	174.055	178.049	146.06	132.044	121.065	91.0546	Others
DWZP5791	(2S)-N-{(1S)-1-Cyano-2-[4-(3-methyl-2-oxo-2,3-dihydro-1,3-benzoxazol-5-yl)phenyl]ethyl}-1,4-oxazepane-2-carboxamide	C23 H24 N4 O4	421.185	M+H	6.54019	133.101	137.096	191.143	107.086	127.039	149.132	121.101	135.08	69.0342	173.132	Others
DWZP5829	MFCD08460514	C11 H16 N4 O3	253.129	M+H	1.96519	120.081	70.0658	110.071	84.0813	103.054	84.0449	60.0451	86.0969	93.0703	129.102	Others
DWZP6076	SL3784000	C10 H10 O2	163.075	M+H	4.56791	89.039	103.054	56.9655	95.0495	91.0546	98.9757	53.0394	63.0237	116.986	105.07	Others
DWZP6149	NP-000919	C11 H18 O4	215.128	M+H	5.82787	67.055	109.101	81.0705	95.0496	137.096	79.0548	91.0547	95.086	55.0551	56.9656	Others
DWZP6490	3,3'-({[2-(8-Phenyloctyl)phenyl]methylene}disulfanediyl)dipropanoic acid	C27 H36 O4 S2	489.211	M+H	7.03402	167.07	193.086	163.075	181.086	211.096	111.044	137.06	95.0496	179.07	149.06	Others
DWZP6943	1,4:3,6-Dianhydro-2-deoxy-5-O-[(4-phenoxyphenyl)carbamoyl]-2-[(2-pyrazinylcarbonyl)amino]-D-glucitol	C24 H22 N4 O6	485.141	M+Na	7.4082	317.084	485.141	485.198	184.073	192.039	315.083	193.046	169.047	470.117	76.0221	Others
DWZP6948	Okanin 4-methyl ether 4'-O- (6"-O-p-coumaroylglucoside)	C31 H30 O13	611.174	M+H	8.12581	363.119	611.172	307.057	525.172	567.183	303.086	447.125	85.0289	243.062	271.042	Others
DWZP6951	5,10,15-trimethyl-4,9,13-trioxatetracyclo[10.3.0.0??l,??????.0??????,??a??????]pentadec-1(15)-en-14-one	C15 H20 O4	247.13	M+Na	6.35991	187.111	91.0547	119.086	131.085	105.07	186.104	135.08	107.086	172.088	143.085	Others
DWZP9620	Phenyl di-4-morpholinylphosphinate	C14 H21 N2 O4 P	313.131	M+H	8.46003	253.111	241.111	259.121	271.121	56.9656	235.1	223.1	255.126	267.126	276.127	Others
DWZP9874	NP-013210	C12 H14 O3	207.101	M+H	4.85161	149.096	105.07	91.0547	93.0703	132.958	79.0548	121.101	119.086	150.968	121.065	Others
DWZP0958	NP-003058	C25 H24 O6	421.162	M+Na	10.7673	365.099	421.162	104.993	274.975	347.089	71.1039	292.985	256.964	180.978	71.103	Others
DWZP14870	6,7-Dimethyl-2-Thiolumazine	C8 H8 N4 O S	209.049	M+H	5.83116	152.969	55.055	109.065	91.0547	81.0704	79.0548	69.0342	83.0497	95.0495	105.07	Others
DWZP1498	[Similar to: NP-019748; ??Mass: -64.0163 Da]	C20 H46 F N4 O2 P	425.341	M+H	10.0558	147.116	201.163	187.148	95.0859	205.158	119.086	121.101	107.086	133.101	145.101	Others
DWZP2732	4-pentynylbenzene	C11 H12	145.101	M+H	5.16952	115.054	105.07	129.07	128.062	79.0548	103.055	91.0547	95.0496	53.0393	55.0187	Others
DWZP5302	1-(Diaminomethylene)-2-(3-methylbutoxy)guanidine	C7 H17 N5 O	189.163	M+H	10.0762	105.07	119.086	98.9757	56.9656	91.0547	116.986	131.085	95.0859	67.0549	133.101	Others
DWZP5619	[Similar to: NP-019748; ??Mass: -82.0267 Da]	C23 H43 N4 P	407.331	M+H	8.45044	201.163	187.148	205.158	119.086	95.086	159.117	107.086	121.101	177.164	145.101	Others
DWZP8223	NP-004038	C16 H24 O3	247.17	M+H	10.0647	145.101	201.164	159.117	119.086	131.086	105.07	107.086	93.0704	133.101	186.14	Others
DWZP0006	DL-Stachydrine	C7 H13 N O2	144.102	M+H	0.814113	58.0659	84.0813	56.0503	144.102	70.2073	72.0814	102.055	70.2084	55.055	70.0658	Others
DWZP0007	N-(2,4-Dimethylphenyl)formamide	C9 H11 N O	150.091	M+H	0.907741	107.049	91.0546	134.06	135.068	95.0495	79.0548	120.044	65.0393	118.065	53.0393	Others
DWZP0008	Diroxamel fumarate	C11 H13 N O6	256.081	M+H	3.10259	192.065	166.086	177.042	139.075	160.039	121.065	149.047	149.059	174.055	146.06	Others
DWZP0009	dipyrocetyl	C11 H10 O6	256.081	M+NH4	3.10113	192.065	166.086	177.042	160.039	139.075	121.065	149.047	149.059	174.055	146.06	Others
DWZP0014	Praecanson A	C23 H24 O5	381.169	M+H	11.4401	325.106	269.044	307.096	292.072	278.057	270.052	279.101	289.085	70.6174	267.065	Flavonoids
DWZP0018	DL-Stachydrine	C7 H13 N O2	144.102	M+H	1.03818	58.0659	84.0813	70.2461	56.0503	144.102	70.2472	55.0551	72.0815	70.0658	102.055	Others
DWZP0020	(2-Methyl-2-propanyl)(trimethylsilyl)phosphine	C7 H19 P Si	163.039	M+H	4.00493	89.039	63.0236	117.034	95.0495	53.0394	79.0548	56.9656	135.044	98.9757	107.049	Others
DWZP0022	1,1,2-Trimethyldisilene	C3 H10 Si2	104.107	M+H	0.666032	58.0659	60.0816	59.0738	69.0342	71.738	71.739	56.0504	104.107	71.9417	68.0501	Others
DWZP0025	N-Benzylmethanimine	C8 H9 N	120.081	M+NH4	1.87194	95.0495	53.0394	91.0546	103.054	51.0237	77.0392	105.045	65.0393	102.047	50.0159	Others
DWZP0029	N-methylproline	C6 H11 N O2	130.05	M+H	0.837897	56.0503	84.0813	84.045	55.055	67.055	53.003	71.6934	69.0581	82.0657	85.029	Others
DWZP0032	AJ1073500	C11 H11 N O5	238.071	M+H	3.1022	192.065	177.042	149.047	160.039	146.06	174.055	121.065	132.044	178.05	149.059	Others
DWZP0036	(1r,3R,4s,5S)-4-{[(2E)-3-(3,4-dihydroxyphenyl)prop-2-enoyl]oxy}-1,3,5-trihydroxycyclohexane-1-carboxylic acid	C16 H18 O9	355.102	M+H	4.00431	163.039	145.028	135.044	117.034	89.0389	107.049	111.044	83.0496	95.0495	93.0339	Others
DWZP0046	DL-Tryptophan	C11 H12 N2 O2	205.097	M+H	2.81641	118.065	146.06	143.073	115.054	132.081	144.08	91.0547	142.065	117.057	130.065	Others
DWZP0059	N-methylproline	C6 H11 N O2	130.05	M+NH4	0.858237	56.0503	84.0449	84.0813	71.9533	71.9523	55.055	70.0658	53.0029	141.973	78.1265	Others
DWZP0068	N-(2,4-Dimethylphenyl)formamide	C9 H11 N O	150.091	M+H	1.1286	107.049	91.0546	134.06	135.068	120.044	95.0495	79.0548	118.065	65.0393	108.057	Others
DWZP0069	1894884	C17 H24 N2 O6	353.17	M+H	1.6666	160.075	148.075	310.128	322.128	85.0289	134.06	191.117	127.039	70.7085	97.0288	Others
DWZP0073	4033747	C26 H52 N O7 P	522.355	M+H	11.4815	184.073	104.107	86.0969	504.344	339.289	522.354	125	60.0815	258.109	445.27	Others
DWZP0079	Glabrachalcone	C23 H24 O6	397.164	M+H	8.94802	323.091	341.101	281.08	269.044	305.08	283.06	325.106	295.096	270.052	308.067	Others
DWZP0081	Trigonelline	C7 H7 N O2	138.055	M+H	0.728126	94.0656	65.0393	110.06	96.0448	92.0499	93.0578	79.0422	53.0394	78.0345	67.055	Others
DWZP0084	1,8,15,22,29,36-Hexaazacyclodotetracontane-2,7,16,21,30,35-hexone	C36 H66 N6 O6	679.51	M+H	7.10735	679.51	661.5	209.164	435.332	452.358	336.227	436.316	562.395	326.279	210.148	Others
DWZP0088	2H-Pyran-2,4,6(3H,5H)-trione	C5 H4 O4	129.018	M+H	0.904743	68.9978	70.7759	70.7748	56.0503	55.0187	84.0814	83.061	59.4381	81.526	70.7767	Others
DWZP0100	Argininosuccinic acid	C10 H18 N4 O6	291.13	M+H	0.820979	70.0658	116.071	60.0564	71.0498	175.119	112.087	95.0608	115.087	116.034	130.097	Others
DWZP0104	Lauryldimethylamine oxide	C14 H31 N O	230.248	M+H	9.11057	57.0707	71.0862	62.0608	58.066	85.1017	53.0031	71.4765	230.247	212.237	71.4754	Others
DWZP0106	N-Benzyl-3-(triisopropylsilyl)-N-[3-(triisopropylsilyl)-2-propyn-1-yl]-2-propyn-1-amine	C31 H53 N Si2	496.339	M+H	11.3627	184.073	104.107	86.0969	478.328	313.273	60.0815	125	496.338	258.109	419.254	Others
DWZP0111	Praecanson A	C23 H24 O5	381.169	M+H	11.2833	269.044	325.106	257.044	70.313	307.095	325.07	227.022	70.314	283.059	381.133	Flavonoids
DWZP0112	3-Hydroxy-1,2-propanediyl (9E,9'E)bis(-9-octadecenoate)	C39 H72 O5	643.526	M+Na	13.9691	643.526	339.289	361.27	305.244	71.9071	71.9082	95.0858	97.5204	614.483	81.0705	Others
DWZP0123	(2R)-2-[(15E)-15-Tetracosenoyloxy]-3-[(9E)-9-tetradecenoyloxy]propyl 2-(trimethylammonio)ethyl phosphate	C46 H88 N O8 P	836.613	M+Na	13.8246	836.612	777.539	653.546	146.981	86.0969	631.565	524.311	465.237	71.0736	534.391	Others
DWZP0125	NP-013088	C23 H24 O6	397.165	M+H	11.1312	285.039	341.101	323.091	257.044	70.5809	77.7958	308.067	286.046	294.052	65.5128	Others
DWZP0128	N-Benzylformamide	C8 H9 N O	136.076	M+NH4	0.988911	91.0547	65.0394	107.049	95.0496	79.0549	53.0395	117.057	109.011	94.0418	72.6274	Others
DWZP0134	Eplerenone	C24 H30 O6	437.193	M+Na	9.29602	437.192	303.12	407.183	107.01	243.099	159.078	259.093	169.047	72.8423	72.8433	Others
DWZP0139	(2E,2'E)-4,4'-[Oxybis(2,1-ethanediyloxy)]bis(4-oxo-2-butenoic acid)	C12 H14 O9	303.071	M+H	1.67816	127.039	95.0131	99.0443	155.033	85.0289	57.0343	151.039	169.049	71.0498	135.044	Others
DWZP0143	(2S,3R,4S,5S,6R)-3,4,5-trihydroxy-6-(hydroxymethyl)oxan-2-yl (2E)-3-phenylprop-2-enoate	C15 H18 O7	333.094	M+Na	5.63766	185.042	171.041	70.7171	131.049	85.0289	97.0288	123.044	225.06	69.0342	127.039	Others
DWZP0150	Limonin	C26 H30 O8	471.201	M+H	7.20608	161.059	425.194	95.0131	213.09	187.075	205.049	339.194	175.075	367.189	105.07	Others
DWZP0152	9-hydroxy-2,10,10-trimethyltricyclo[6.3.0.0??a,??????]undec-6-ene-6-carboxylic acid	C15 H22 O3	233.153	M+H	6.20904	105.07	91.0547	93.0703	131.085	121.101	145.101	107.086	119.086	79.0549	149.096	Others
DWZP0155	N-Benzylformamide	C8 H9 N O	136.076	M+NH4	1.16889	91.0547	119.035	65.0393	92.0248	107.049	67.0298	65.0141	137.046	94.0404	70.8753	Others
DWZP0156	(2S,3R,4S,5S,6R)-3,4,5-trihydroxy-6-(hydroxymethyl)oxan-2-yl (2E)-3-phenylprop-2-enoate	C15 H18 O7	333.094	M+H	5.63814	185.042	131.049	171.041	85.0289	97.0288	69.0342	249.06	225.06	127.039	109.029	Others
DWZP0157	NP-008499	C28 H36 O10	515.227	M+H	7.86071	161.059	95.0131	205.049	187.075	469.221	175.075	215.106	231.065	95.0495	243.101	Others
DWZP0158	Indole-3-acetyl-L-aspartic acid	C14 H14 N2 O5	291.097	M+H	4.86533	159.091	130.065	185.071	132.081	170.06	146.06	188.07	184.075	118.065	142.065	Others
DWZP0162	5,10,15-trimethyl-4,9,13-trioxatetracyclo[10.3.0.0??l,??????.0??????,??a??????]pentadec-1(15)-en-14-one	C15 H20 O4	247.133	M+H	6.68622	187.111	91.0547	119.086	131.085	105.07	186.104	135.08	107.086	172.088	143.085	Others
DWZP0168	Isouvaretin	C23 H22 O5	379.154	M+H	12.0205	323.091	379.153	305.08	308.067	295.096	361.143	346.12	337.106	71.3621	281.08	Others
DWZP0169	2-(4-Methoxyphenoxy)ethanamine	C9 H13 N O2	168.102	M+H	0.922824	91.0546	107.049	135.068	134.06	120.044	108.057	118.065	103.054	79.0548	95.0495	Others
DWZP0170	Tamsulosin	C20 H28 N2 O5 S	409.183	M+Na	4.58613	409.182	70.5991	203.052	257.044	247.13	123.044	245.044	185.042	247.06	287.055	Others
DWZP0172	L-(-)-Norephedrine	C9 H13 N O	152.107	M+H	1.43793	103.054	91.0546	95.0495	53.0394	93.0703	121.065	105.045	77.0391	65.0393	81.034	Others
DWZP0176	L-Glutathione (reduced)	C10 H17 N3 O6 S	308.091	M+H	1.1426	76.0222	84.0449	116.017	58.9958	142.032	162.022	144.011	130.05	86.9904	76.0399	Amino acid derivative
DWZP0178	D-N-aminoproline	C5 H10 N2 O2	130.086	M+NH4	0.830431	56.0503	84.045	84.0813	53.003	85.029	55.055	57.0343	67.055	55.0186	70.0659	Others
DWZP0184	N-Benzylformamide	C8 H9 N O	136.076	M+H	0.944807	91.0546	65.0393	107.049	119.035	92.0247	95.0495	70.7199	79.0548	53.0394	67.0297	Others
DWZP0185	N-Benzylformamide	C8 H9 N O	136.076	M+H	1.1146	91.0547	65.0393	107.049	95.0495	79.0548	119.035	53.0394	117.057	94.0417	67.0298	Others
DWZP0193	Myristoyl sarcosine	C17 H33 N O3	300.253	M+H	6.95634	58.0659	282.242	238.252	95.086	264.232	81.0705	222.221	84.0814	109.101	67.055	Others
DWZP0197	1,1,2-Trimethyldisilene	C3 H10 Si2	104.107	M+H	11.4539	58.0659	60.0815	59.0737	103.093	56.0501	91.1519	53.9299	107.818	124.156	60.9293	Others
DWZP0205	2H-Pyran-2,4,6(3H,5H)-trione	C5 H4 O4	129.018	M+H	1.09222	68.9978	70.7759	70.7748	56.0503	55.0187	84.0814	83.061	59.4381	81.526	70.7767	Others
DWZP0208	NP-016596	C19 H30 O8	409.183	M+H	4.51562	409.182	409.11	203.052	233.078	185.042	105.034	72.2611	247.13	275.088	339.016	Others
DWZP0209	2H-Pyran-2,4,6(3H,5H)-trione	C5 H4 O4	129.018	M+H	0.879249	68.9978	55.0187	56.0503	72.9931	72.9942	101.582	72.3084	75.556	135.484	64.6748	Others
DWZP0218	Limonin	C26 H30 O8	471.201	M+NH4	4.73366	161.059	425.195	95.0131	95.0495	213.09	187.075	339.195	205.049	367.189	175.075	Others
DWZP0219	Limonin	C26 H30 O8	471.201	M+H	4.7186	161.059	425.195	95.0131	95.0495	213.09	187.075	205.049	175.075	339.195	133.065	Others
DWZP0220	Glycerophospho-N-palmitoyl ethanolamine	C21 H44 N O7 P	454.292	M+H	11.3746	313.273	62.0607	57.0706	71.0862	282.278	155.01	85.1016	95.0859	83.086	109.101	Others
DWZP0221	Precocene II	C13 H16 O3	220.118	M+H	2.4221	90.0554	70.0294	98.024	67.0549	72.0451	124.076	57.0707	95.0495	85.0653	59.0499	Others
DWZP0229	5,6-Dimethoxy- [ 2",3":7,8 ] furanoflavanone	C19 H16 O5	325.107	M+H	11.4423	269.044	292.072	270.052	241.049	278.057	307.096	215.033	325.106	242.057	279.101	Others
DWZP0245	1794967	C16 H31 N O3	286.237	M+H	6.97005	95.086	81.0705	70.0658	67.055	109.101	208.206	250.216	93.0703	69.0706	268.226	Others
DWZP0247	hymecromone	C10 H8 O3	177.055	M+H	4.28667	89.039	117.034	78.0469	134.036	106.041	63.0236	98.9756	105.034	91.0546	56.9655	Others
DWZP0248	4-Methyl-3-(2-pyridyl)-4,5-dihydro-1H-1,2,4-triazole-5-thione	C8 H8 N4 S	193.056	M+H	0.585462	119.019	101.009	137.029	71.951	105.07	106.074	103.006	349.659	337.28	302.241	Others
DWZP0250	N-Benzylmethanimine	C8 H9 N	120.081	M+H	2.23294	95.0495	53.0394	91.0547	103.055	51.0237	77.0392	65.0393	105.045	50.0159	102.047	Others
DWZP0256	hymecromone	C10 H8 O3	177.055	M+H	4.43451	89.039	117.034	78.047	134.036	56.9656	98.9757	63.0237	106.042	116.986	105.034	Others
DWZP0271	8-Hydroxyquinoline	C9 H7 N O	146.06	M+H	2.38348	91.0547	128.049	95.0496	117.057	53.0394	65.0393	129.045	119.049	75.0235	77.0392	Others
DWZP0272	(1r,3R,4s,5S)-4-{[(2E)-3-(3,4-dihydroxyphenyl)prop-2-enoyl]oxy}-1,3,5-trihydroxycyclohexane-1-carboxylic acid	C16 H18 O9	337.091	M+H	5.07981	163.039	145.028	135.044	117.034	95.0495	89.039	107.049	121.028	79.0548	139.039	Others
DWZP0289	(2R,3S,4S,5R,6R)-2-({[(2R,3R,4R)-3,4-dihydroxy-4-(hydroxymethyl)oxolan-2-yl]oxy}methyl)-6-{[(2E)-3,7-dimethylocta-2,6-dien-1-yl]oxy}oxane-3,4,5-triol	C21 H36 O10	471.22	M+Na	7.7989	471.219	335.094	333.079	339.177	275.073	203.052	317.084	201.037	98.6232	98.3008	Others
DWZP0290	hymecromone	C10 H8 O3	177.054	M+H	2.8924	89.039	117.034	78.0469	134.036	106.042	63.0236	105.034	91.0546	95.0495	98.9756	Others
DWZP0293	[6,7-dimethoxy-1-methyl-3,4-dihydro-2(1H)-isoquinolinyl](5-methyl-2-phenyl-2H-1,2,3-triazol-4-yl)methanone	C22 H24 N4 O3	393.188	M+H	6.24324	393.188	70.732	203.052	185.042	231.135	97.5209	273.145	333.166	214.775	70.7311	Others
DWZP0296	Testosterone Cypionate	C27 H40 O3	413.305	M+H	12.1998	153.054	163.148	81.0705	95.0859	109.101	149.132	135.117	123.117	107.086	191.179	Others
DWZP0299	Coumarin	C9 H6 O2	147.044	M+H	4.55718	65.0393	91.0547	72.9379	72.8215	75.0236	119.049	70.9587	57.4849	166.231	122.947	Polyphenols
DWZP0302	hymecromone	C10 H8 O3	177.054	M+H	3.76342	89.039	117.034	78.0469	134.036	63.0237	106.042	105.034	91.0546	95.0495	53.0393	Others
DWZP0303	PALGLY	C18 H35 N O3	314.268	M+H	6.86339	296.258	72.0815	95.0859	58.0659	81.0705	109.101	69.0706	135.117	67.055	57.0343	Others
DWZP0306	(2R,3S,4S,5R,6R)-2-({[(2R,3R,4R)-3,4-dihydroxy-4-(hydroxymethyl)oxolan-2-yl]oxy}methyl)-6-{[(2E)-3,7-dimethylocta-2,6-dien-1-yl]oxy}oxane-3,4,5-triol	C21 H36 O10	471.219	M+H	7.79944	471.219	335.094	333.078	339.177	275.073	203.052	201.037	317.084	98.6233	98.3007	Others
DWZP0308	2,2'-(Hexadecylimino)diethanol	C20 H43 N O2	330.336	M+H	10.4513	330.336	88.0761	106.086	70.0658	312.325	57.0706	102.092	71.0862	85.1017	286.31	Others
DWZP0321	MFCD00056730	C11 H19 N3 O6 S	322.106	M+H	1.43101	76.0222	84.0449	116.017	90.0554	144.011	58.9958	142.032	130.05	176.037	187.053	Others
DWZP0322	ipsapirone	C19 H23 N5 O3 S	402.158	M+H	3.38332	149.096	135.08	153.091	201.127	245.117	212.037	179.07	161.059	217.122	107.086	Others
DWZP0328	3134	C7 H11 N S	143.019	M+H	0.585535	119.019	137.029	101.009	71.4671	142.035	82.9983	153.25	151.166	80.8299	122.06	Others
DWZP0331	[Similar to: NP-004400; ??Mass: -119.0111 Da]	C20 H30 F3 N O5	422.217	M+H	5.21458	163.075	189.091	137.06	161.06	207.101	151.075	147.044	311.127	181.086	287.127	Others
DWZP0332	4-Indolecarbaldehyde	C9 H7 N O	146.06	M+H	2.82455	91.0547	117.058	65.0393	118.065	70.1298	70.1308	90.0469	70.1316	89.0391	97.5185	Others
DWZP0336	PERINDOPRIL (2S,3AS,7AS)-OCTAHYDRO-2-CARBOXY-1H-INDOLE AMIDE	C28 H45 N3 O6	520.339	M+H	11.1557	184.073	86.0969	104.107	125	60.0815	337.273	502.328	58.0657	258.109	59.0735	Others
DWZP0343	NP-014517	C14 H18 O9	313.089	M+H	2.75744	151.036	313.089	185.042	150.028	70.641	285.094	136.076	110.071	70.0658	70.642	Others
DWZP0355	NP-020760	C21 H38 O8	441.245	M+Na	7.27224	441.246	203.052	201.037	263.198	261.182	289.089	71.092	279.193	71.0932	127.037	Others
DWZP0359	NP-020760	C21 H38 O8	441.246	M+H	7.27809	441.245	203.052	261.182	279.193	263.197	201.037	423.234	70.7425	185.042	321.203	Others
DWZP0361	2-{(3R,4S)-3-[(5-Butyl-1,2-oxazol-3-yl)methyl]-4-piperidinyl}-1-(4-phenyl-1-piperazinyl)ethanone	C25 H36 N4 O2	425.287	M+H	11.2331	425.286	71.7713	281.172	255.156	71.7704	50.1097	71.7727	299.182	363.498	378.443	Others
DWZP0362	N-Z-L-serine methyl ester	C12 H15 N O5	254.102	M+H	2.89576	129.07	74.0242	172.075	91.0546	144.08	117.07	135.08	145.064	154.065	128.062	Others
DWZP0369	4635	C24 H26 O5	395.185	M+H	12.1406	283.06	339.122	321.112	271.06	306.088	292.072	293.117	339.087	303.101	284.067	Others
DWZP0372	2-{1-[2-({6-[4-(tert-butyl)phenoxy]-3-pyridinyl}amino)-2-oxoethyl]cyclopentyl}acetic acid	C24 H30 N2 O4	433.204	M+Na	6.54039	433.204	287.146	271.06	72.3544	394.992	104.993	72.3535	176.924	72.3556	322.607	Others
DWZP0377	Argininosuccinic acid	C10 H18 N4 O6	291.129	M+H	1.09784	70.0658	116.071	60.0564	71.0498	112.087	175.119	115.087	95.0608	130.097	72.0815	Others
DWZP0378	Ponganone VIII	C24 H26 O7	427.175	M+H	9.35055	353.102	371.112	355.117	311.091	335.091	299.055	427.175	313.07	104.993	337.107	Others
DWZP0392	Sulfuretin	C15 H10 O5	271.06	M+H	11.0935	213.054	241.049	185.06	157.065	228.041	129.07	271.06	139.054	256.036	128.062	Others
DWZP0396	1-Oleoyl-rac-glycerol	C21 H40 O4	379.281	M+Na	11.7983	337.204	319.194	70.8876	70.8866	261.907	351.056	260.74	191.99	280.719	95.4539	Others
DWZP0399	2,6,3',4'-Tetrahydroxy-2-benzylcoumaranone	C15 H12 O6	289.07	M+H	5.20261	121.028	139.039	121.039	111.044	65.0393	187.039	68.9978	149.023	177.018	93.0339	Others
DWZP0403	Hydramethylnon	C25 H24 F6 N4	495.197	M+H	2.78091	129.055	188.07	205.097	146.06	85.0289	145.049	159.092	101.06	111.044	127.039	Others
DWZP0407	(1S,4aS,7aS)-7-({[(2E)-3-phenylprop-2-enoyl]oxy}methyl)-1-{[(2S,3R,4S,5S,6R)-3,4,5-trihydroxy-6-(hydroxymethyl)oxan-2-yl]oxy}-1H,4aH,5H,7aH-cyclopenta[c]pyran-4-carboxylic acid	C25 H28 O11	543.132	M+H	0.874744	543.131	381.079	363.068	201.016	219.026	112.847	73.017	73.0158	545.06	345.981	Others
DWZP0413	1,2-Dihydro-5-hydroxy-2- (1-hydroxy-1-methylethyl) -4- (isobutyryl) -6-phenylfurano [ 2,3-h ] [ 1 ] benzopyran-8-one	C24 H24 O6	409.164	M+H	12.0835	353.101	409.164	323.054	335.091	338.078	325.106	379.117	391.153	365.101	361.106	Others
DWZP0414	Butylphthalide	C12 H14 O2	191.106	M+H	6.12969	105.07	91.0547	130.078	129.07	115.054	117.07	79.0548	145.101	128.062	119.086	Others
DWZP0417	(1S,4aS,7aS)-7-({[(2E)-3-phenylprop-2-enoyl]oxy}methyl)-1-{[(2S,3R,4S,5S,6R)-3,4,5-trihydroxy-6-(hydroxymethyl)oxan-2-yl]oxy}-1H,4aH,5H,7aH-cyclopenta[c]pyran-4-carboxylic acid	C25 H28 O11	543.132	M+H	0.787742	543.131	381.079	363.068	70.3445	174.969	234.989	85.029	253	127.039	145.049	Others
DWZP0422	SSR161421	C25 H20 N4 O2	409.161	M+Na	8.57403	409.161	289.104	70.3911	70.392	408.154	70.3899	379.151	244.97	143.046	70.3933	Others
DWZP0426	2-{1-[2-({6-[4-(tert-butyl)phenoxy]-3-pyridinyl}amino)-2-oxoethyl]cyclopentyl}acetic acid	C24 H30 N2 O4	433.204	M+H	6.54427	433.203	287.146	86.0969	70.0658	271.13	373.153	391.163	129.102	72.0814	120.081	Others
DWZP0444	DOA	C22 H42 O4	393.297	M+Na	12.1325	393.297	281.172	70.4231	98.9846	155.01	95.086	83.0862	71.0862	70.4236	81.0704	Others
DWZP0453	ortho-Phthalaldehyde	C8 H6 O2	135.044	M+H	4.00539	63.0237	89.039	95.0495	53.0394	51.0237	62.0159	77.0392	105.045	55.0187	79.0548	Others
DWZP0465	1,3-Thiasilinane	C4 H10 S Si	119.085	M+H	4.74573	65.0393	91.0546	95.0495	78.047	103.054	53.0394	51.0237	77.0392	115.054	105.045	Others
DWZP0469	(3aR,7aS,8S,9aR)-5,8-dimethyl-3-methylidene-2H,3H,3aH,4H,6H,7H,7aH,8H,9H,9aH-azuleno[6,5-b]furan-2,6-dione	C15 H18 O3	229.122	M+H	5.51504	187.111	143.085	173.096	186.103	158.109	131.085	69.0342	171.08	91.0546	119.086	Others
DWZP0472	1,1,2-Trimethyldisilene	C3 H10 Si2	104.107	M+H	11.085	58.0659	60.0815	70.3688	70.3677	59.0737	70.3696	56.0502	71.0737	70.3703	139.122	Others
DWZP0488	SSR161421	C25 H20 N4 O2	409.162	M+H	8.57576	409.161	289.104	104.993	71.451	80.9484	71.4499	297.063	244.97	409.255	97.519	Others
DWZP0491	Clofilium	C21 H36 Cl N	338.266	M+H	10.0087	338.266	81.0706	146.035	145.034	73.0761	60.0816	73.0771	109.101	98.9757	69.0343	Others
DWZP0505	3-(3,4,5-trimethoxyphenyl)propanoic acid	C12 H16 O5	241.107	M+H	3.62513	181.086	148.052	177.054	137.06	149.06	121.065	165.054	91.0547	192.078	151.075	Others
DWZP0508	4-Nitroaniline	C6 H6 N2 O2	139.05	M+H	1.00082	68.9978	55.0186	65.0393	53.003	71.1135	95.0496	53.0394	53.9982	77.0391	55.0551	Others
DWZP0509	4-methoxy-6-(prop-2-en-1-yl)-2H-1,3-benzodioxole	C11 H12 O3	193.086	M+H	4.61239	105.07	103.054	118.041	115.054	79.0547	133.065	90.0468	95.0495	53.0393	131.049	Others
DWZP0527	2-{[4-methyl-5-(2-naphthyl)-4H-1,2,4-triazol-3-yl]sulfanyl}-N-phenylacetamide	C21 H18 N4 O S	375.126	M+Na	4.09288	375.126	199.094	241.104	163	199.021	163.039	329.12	157.011	72.8576	357.115	Others
DWZP0547	4-Ethynylaniline	C8 H7 N	118.065	M+H	2.82674	91.0547	65.0393	117.057	90.0469	58.0659	89.0391	118.065	63.0237	66.0471	72.5869	Others
DWZP0559	2-(2-Hydroxyethyl)-1,2-benzothiazol-3(2H)-one 1,1-dioxide	C9 H9 N O4 S	228.032	M+H	1.67096	168.011	156.011	150.055	228.032	182.027	183.035	100.022	149.047	112.04	67.0424	Others
DWZP0560	NP-007909	C13 H20 O3	207.138	M+H	5.01615	67.0549	95.0859	105.07	91.0547	93.0703	119.086	79.0548	81.0704	55.055	107.086	Others
DWZP0565	2-Amino-1,3,4-octadecanetriol	C18 H39 N O3	318.3	M+H	9.03397	256.263	88.0762	102.092	70.0658	57.0707	318.3	71.0862	300.289	85.1017	212.237	Others
DWZP0566	Dihydroceramide C2	C20 H41 N O3	344.315	M+H	10.6395	88.0761	106.086	70.0658	283.262	57.0706	71.0862	95.0859	85.1017	83.086	81.0704	Others
DWZP0570	Sphingosine (d18:1)	C18 H37 N O2	300.289	M+H	10.4944	56.0502	60.0451	57.0706	270.278	55.055	69.0705	95.0859	71.0862	86.0605	254.283	Others
DWZP0579	(1S,4aS,7aS)-7-({[(2E)-3-phenylprop-2-enoyl]oxy}methyl)-1-{[(2S,3R,4S,5S,6R)-3,4,5-trihydroxy-6-(hydroxymethyl)oxan-2-yl]oxy}-1H,4aH,5H,7aH-cyclopenta[c]pyran-4-carboxylic acid	C25 H28 O11	543.132	M+H	1.19283	543.131	381.079	363.068	85.0289	127.039	145.049	280.995	97.0288	179.048	279	Others
DWZP0581	NP-018660	C13 H22 O3	209.153	M+H	3.6251	55.055	83.0497	93.0703	67.055	95.0495	81.0705	79.0548	121.101	107.086	105.07	Others
DWZP0585	9-hydroxy-2,10,10-trimethyltricyclo[6.3.0.0??a,??????]undec-6-ene-6-carboxylic acid	C15 H22 O3	233.153	M+H	5.64936	105.07	91.0547	131.085	121.101	93.0704	145.101	107.086	79.0549	149.096	119.086	Others
DWZP0591	alpha-Ketoglutaric acid	C5 H6 O5	147.029	M+H	0.967961	68.9978	70.6643	87.0081	84.0449	70.6653	97.519	113.909	91.0547	126.051	101.758	Others
DWZP0600	(+/-)-Sakuranetin	C16 H14 O5	288.253	M+H	9.67108	88.0761	74.0606	57.0706	56.0502	71.0862	242.247	102.055	120.066	85.1016	116.071	Others
DWZP0601	4'-Chloro-2-hydroxyaurone	C15 H11 Cl O3	275.046	M+H	0.637121	155.019	131.019	173.03	119.019	113.009	101.009	143.019	185.029	145.035	129.051	Others
DWZP0604	NP-005196	C15 H22 O5	265.143	M+H	4.3285	105.07	111.044	147.08	119.086	131.085	133.065	95.0495	159.08	91.0546	175.075	Others
DWZP0609	Cyclopenta[c]pyran-7-carbaldehyde	C9 H6 O2	147.044	M+H	4.10137	65.0393	91.0547	72.9378	75.0235	71.9966	119.049	63.0237	118.041	51.0237	111.044	Others
DWZP0617	Demeton-S-Methyl-Sulfone	C6 H15 O5 P S2	263.061	M+H	0.584578	119.019	161.029	143.019	131.019	101.009	155.019	173.029	113.009	221.017	263.027	Others
DWZP0621	[Similar to: NP-004400; ??Mass: -119.0111 Da]	C20 H33 F2 N O4 S	422.217	M+H	4.77092	163.075	189.091	137.059	161.059	207.101	151.075	311.127	147.044	181.086	107.049	Others
DWZP0627	3,4-Diethoxyphenylacetic acid	C12 H16 O4	225.112	M+H	7.53333	139.039	155.034	137.059	123.044	127.039	81.0704	165.054	119.049	68.9978	95.0859	Others
DWZP0634	(??)5(6)-EET	C20 H32 O3	302.232	M+H	6.46067	266.211	238.216	95.086	81.0705	93.0704	107.086	67.055	125.06	69.0706	109.101	Others
DWZP0636	Spermidine	C7 H19 N3	146.165	M+H	0.76062	72.0815	86.0606	84.0813	69.0342	87.0445	58.066	55.0551	72.2417	56.0504	60.0564	Amino acid derivative
DWZP0639	Umbelliferone	C9 H6 O3	163.039	M+H	4.31903	89.039	63.0236	117.034	95.0495	79.0548	53.0394	135.044	132.02	56.9656	107.049	Others
DWZP0648	6-Methylquinoline	C10 H9 N	144.081	M+H	2.81366	115.054	91.0547	143.073	117.057	89.0391	95.0496	117.07	116.062	144.081	142.065	Others
DWZP0652	4-pentynylbenzene	C11 H12	145.101	M+H	6.13529	115.054	105.07	129.07	79.0548	128.062	103.055	91.0547	95.0495	53.0394	130.078	Others
DWZP0663	5'-O-beta-D-Glucosylpyridoxine	C14 H21 N O8	332.134	M+H	0.865424	108.081	152.07	136.076	85.029	124.076	134.06	69.0343	106.065	123.068	97.0288	Others
DWZP0695	Maritimetin 6- (6"-acetylglucoside)	C23 H22 O12	491.118	M+H	7.4086	287.055	109.029	127.039	81.0341	69.0342	187.06	85.029	97.0289	99.0445	145.049	Others
DWZP0713	Paratocarpin G	C25 H28 O6	447.178	M+Na	11.9964	391.115	70.5492	200.974	70.5482	97.5206	447.178	118.972	333.036	380.68	446.999	Others
DWZP0721	D-(+)-Pipecolinic acid	C6 H11 N O2	130.086	M+H	1.00857	84.0813	56.0502	84.0449	82.0657	56.9655	55.055	70.0658	72.0766	70.0011	67.0423	Others
DWZP0723	Methyl (1S,4aR,6S,7R,7aS)-1-(??-D-glucopyranosyloxy)-4a,7-dihydroxy-6-{[(2E)-3-(4-hydroxyphenyl)-2-propenoyl]oxy}-7-methyl-1,4a,5,6,7,7a-hexahydrocyclopenta[c]pyran-4-carboxylate	C26 H32 O14	591.168	M+Na	6.15384	591.167	317.084	297.073	459.125	443.115	70.194	275.073	245.062	229.068	70.1928	Others
DWZP0733	NP-005196	C15 H22 O5	265.143	M+H	5.04827	105.07	111.044	147.08	119.086	131.085	95.0495	133.065	91.0546	159.08	175.075	Others
DWZP0740	(E)-Diisopropyl azodicarboxylate	C8 H14 N2 O4	203.102	M+H	0.799331	98.0604	71.0498	70.0658	56.0503	84.0449	100.04	102.055	87.0684	144.065	70.2035	Others
DWZP0750	Heptanophenone	C13 H18 O	191.143	M+H	6.06799	105.07	91.0547	79.0548	133.101	98.9757	107.086	67.055	93.0703	56.9656	55.055	Others
DWZP0779	1-quinolin-2-ylmethanamine	C10 H10 N2	159.092	M+NH4	2.83878	117.057	115.054	130.065	132.081	56.9656	105.07	116.05	91.0547	142.065	140.049	Others
DWZP0790	N2-(3,4,5-trimethoxyphenyl)-6,7-dimethoxy-1-methyl-1,2,3,4-tetrahydroisoquinoline-2-carbothioamide	C22 H28 N2 O5 S	433.183	M+H	6.22013	433.183	203.052	253.119	175.075	231.138	271.13	145.101	187.148	255.135	213.127	Others
DWZP0801	alpha-Ketoglutaric acid	C5 H6 O5	147.029	M+H	0.894188	68.9978	87.0082	65.0393	91.0547	72.6786	72.6776	84.045	166.876	74.1091	80.356	Others
DWZP0804	2-Isopropylphenyl hydroperoxide	C9 H12 O2	153.091	M+H	6.20849	91.0547	69.0342	95.0495	65.0393	79.0548	55.055	67.0549	59.0499	53.0394	105.07	Others
DWZP0805	4,6,4'-Trihydroxy-7-methylaurone 4-rhamnoside	C22 H22 O9	431.133	M+H	6.3104	219.028	245.044	263.054	177.054	69.0341	165.018	191.033	153.018	203.033	135.044	Others
DWZP0808	Protocatechuic aldehyde	C7 H6 O3	139.039	M+H	3.8488	68.9978	65.0393	55.0187	67.0185	71.0134	111.044	55.055	53.003	53.0394	83.0496	Others
DWZP0817	2,5-Furandicarboxylic acid	C6 H4 O5	157.013	M+H	0.973391	68.9978	55.0186	111.008	65.0393	95.0495	55.055	67.0185	53.0394	83.0496	82.0531	Others
DWZP0823	Bis(2-Ethylhexyl) Phthalate	C24 H38 O4	413.266	M+Na	12.1731	189.015	301.14	171.005	413.265	104.992	70.4513	70.4501	413.322	70.4522	71.0861	Others
DWZP0830	methyl 4,5-di(4-methoxyphenyl)thiophene-2-carboxylate	C20 H18 O4 S	355.099	M+Na	4.51843	355.099	151.036	327.104	150.029	227.052	70.2656	110.071	86.0969	70.2666	70.0658	Others
DWZP0837	3,4-Diethoxyphenylacetic acid	C12 H16 O4	225.112	M+H	8.35791	123.044	139.039	81.0704	137.059	155.034	79.0548	95.0495	68.9978	67.0549	127.039	Others
DWZP0864	1-quinolin-2-ylmethanamine	C10 H10 N2	159.092	M+H	2.83755	117.057	115.054	130.065	56.9655	132.081	98.9757	105.07	116.986	91.0547	116.05	Others
DWZP0899	NP-008095	C15 H24 O3	235.169	M+H	5.91675	147.08	105.07	119.086	133.101	91.0547	107.086	81.0704	55.055	93.0703	83.0496	Others
DWZP0903	MFCD00661060	C3 H6 N2 O7	184.045	M+H	0.632865	119.019	101.009	137.029	98.9845	86.0969	125	71.0736	142.035	72.9077	82.9983	Others
DWZP0904	NP-005196	C15 H22 O5	265.143	M+H	4.77722	119.086	105.07	91.0547	131.085	135.08	93.0703	121.065	147.08	67.055	95.0495	Others
DWZP0919	CU8460000	C10 H12 O4	197.081	M+H	5.81067	123.044	139.039	155.034	95.0496	68.9978	127.039	67.055	111.044	153.018	105.07	Others
DWZP0928	Tilarginine	C7 H16 N4 O2	189.134	M+H	0.739927	70.0658	57.0455	74.0719	84.0813	71.0498	72.0815	71.8802	116.071	144.113	88.0762	Others
DWZP0936	DIHYDROXYETHYL LAURAMINE OXIDE	C16 H35 N O3	290.269	M+H	9.21778	88.0762	242.247	56.0503	57.0707	74.0607	118.086	58.0659	71.0862	122.081	60.0451	Others
DWZP0942	Pyrimethanil	C12 H13 N3	200.118	M+H	8.24371	200.118	82.0657	107.061	183.091	80.0501	182.084	168.068	125.071	143.06	98.9757	Others
DWZP0943	NP-005516	C18 H30 O9	413.178	M+H	5.33606	413.177	251.125	413.214	413.25	185.042	293.135	203.052	395.168	233.114	109.029	Others
DWZP0955	MFCD00674894	C23 H36 O2	345.279	M+H	11.8518	123.044	104.993	69.0706	163.075	55.0551	149.06	83.0861	137.06	97.1016	67.055	Others
DWZP0974	MFCD00019463	C18 H26 O9	387.165	M+H	8.36676	225.112	139.039	155.034	207.101	141.091	165.054	81.0704	123.044	71.0862	151.039	Others
DWZP0987	(2R,3R,4S,5S,6R)-2-{[4-(4-hydroxy-2,6,6-trimethylcyclohex-1-en-1-yl)butan-2-yl]oxy}-6-(hydroxymethyl)oxane-3,4,5-triol	C19 H34 O7	397.219	M+H	6.37217	85.0289	217.158	97.0287	161.096	127.039	149.096	69.0342	397.219	55.055	179.106	Others
DWZP10010	Bractein	C21 H20 O12	465.102	M+H	5.72167	317.084	465.172	465.136	447.162	229.068	303.013	185.042	131.049	132.052	171.041	Others
DWZP1004	Okadaic acid	C44 H68 O13	827.449	M+Na	14.1793	827.448	429.167	771.386	827.557	373.104	417.167	567.308	827.595	567.201	361.104	Others
DWZP10104	2-(4-Hydroxyphenyl)ethyl 6-O-[(2R,3R,4R)-3,4-dihydroxy-4-(hydroxymethyl)tetrahydro-2-furanyl]-beta-D-glucopyranoside	C19 H28 O11	455.152	M+H	3.86981	455.151	86.0969	136.075	70.0658	85.0289	293.099	156.076	129.102	110.071	139.039	Others
DWZP10153	4-[(3R)-5,7-dimethoxy-6-(3-methylbut-2-en-1-yl)-3,4-dihydro-2H-1-benzopyran-3-yl]-2-(3-methylbut-2-en-1-yl)benzene-1,3-diol	C27 H34 O5	461.236	M+H	8.53039	461.235	329.193	74.0971	151.075	335.094	191.106	275.073	177.091	205.122	165.091	Others
DWZP10179	N-palmitoylserinol	C19 H39 N O3	330.3	M+H	10.3432	330.336	88.0761	106.086	70.0658	312.325	57.0706	102.092	71.0862	104.993	268.299	Others
DWZP10236	[(2R,3S,4S,5R,6R)-3,4,5-trihydroxy-6-{[(2S,3S,4R,5R)-4-hydroxy-2,5-bis(hydroxymethyl)-3-{[(2E)-3-(3,4,5-trimethoxyphenyl)prop-2-enoyl]oxy}oxolan-2-yl]oxy}oxan-2-yl]methyl 4-hydroxybenzoate	C31 H38 O17	721.183	M+H	12.4188	721.183	721.505	623.5	721.467	268.998	601.519	71.7937	120.966	311.008	228.983	Others
DWZP10275	NP-019856	C21 H32 O9	451.194	M+H	5.13513	289.14	271.13	451.193	135.08	109.029	163.075	127.039	69.9791	69.0342	185.042	Others
DWZP1028	6-Methylindole	C9 H9 N	132.081	M+NH4	2.80832	117.057	115.054	89.0391	130.065	90.0469	93.0578	79.0548	95.0495	103.055	105.07	Others
DWZP1030	2,2'-{[3-(Dodecyloxy)propyl]imino}diethanol	C19 H41 N O3	332.315	M+H	10.4403	60.0451	56.0502	69.0705	296.294	83.086	57.0706	95.0858	81.0704	55.055	278.283	Others
DWZP10328	2128	C9 H12 O2	153.091	M+H	4.77371	65.0393	95.0495	67.0549	79.0548	91.0547	53.0394	94.0417	81.0704	55.055	109.065	Others
DWZP10348	7-Amino-alpha-tetralone	C10 H11 N O	163.111	M+H	3.7035	89.0391	63.0237	117.034	95.0495	79.0548	53.0394	135.044	56.9656	103.055	107.049	Others
DWZP10350	3,4,2',4',6'-Pentahydroxydihydrochalcone	C15 H14 O6	291.086	M+H	4.90683	159.091	130.065	133.065	139.039	123.044	107.049	185.071	145.064	173.059	79.0548	Others
DWZP10393	Kushenol D	C27 H32 O6	453.226	M+H	7.87721	210.148	100.112	182.154	209.164	343.306	569.474	227.175	128.07	452.358	326.279	Others
DWZP1046	Ro-31-2201	C20 H25 N3 O6	404.181	M+H	4.66536	242.128	112.087	95.0608	131.049	224.118	138.066	242.108	85.0289	241.104	103.054	Others
DWZP10534	Catechin	C15 H14 O6	291.083	M+H	4.86044	139.039	123.044	147.044	129.055	161.059	121.028	119.049	276.026	116.017	122.032	Others
DWZP10545	Taxifolin	C15 H12 O7	305.065	M+H	6.05898	153.018	149.023	123.044	231.065	213.054	107.049	185.059	167.034	131.049	121.028	Others
DWZP10647	N-[9-(alpha-D-Ribofuranosyl)-9H-purin-6-yl]-L-aspartic acid	C14 H17 N5 O8	384.114	M+H	3.19577	252.072	234.062	162.077	136.062	206.067	192.051	188.056	57.0343	85.029	55.0186	Others
DWZP10713	5-Ethoxycarbonyl-4-methyloxazole	C7 H9 N O3	156.065	M+H	0.861298	83.0609	93.0452	56.0503	110.071	82.0531	81.0453	82.0657	68.0502	95.0608	67.0424	Others
DWZP10830	3-Methylbutanoic acid	C5 H10 O2	103.076	M+H	5.69987	51.0237	60.9584	95.0495	50.0159	77.0392	53.0394	75.9454	105.045	53.0029	72.3745	Others
DWZP10865	Simeconazole	C14 H20 F N3 O Si	294.145	M+H	2.57365	120.081	84.0449	83.0609	70.0658	84.0812	166.086	56.0502	86.0969	101.071	72.0814	Others
DWZP1091	trans-Cinnamaldehyde	C9 H8 O	133.065	M+H	6.93655	79.0548	95.0495	103.055	53.0394	105.07	51.0237	115.054	105.045	94.0417	89.0391	Others
DWZP10956	2'-O-Methyladenosine	C11 H15 N5 O4	282.119	M+H	3.05676	136.062	69.0342	101.06	97.0288	87.0446	57.0343	59.0499	120.044	75.0447	85.0289	Others
DWZP1098	D-(-)-2-Aminobutyric acid	C4 H9 N O2	104.071	M+H	0.990911	58.0659	60.0815	69.0341	59.0736	72.1313	56.0502	104.107	68.0502	53.0031	87.0446	Amino acid derivative
DWZP10986	(2S,3R,4S,5S,6R)-4,5-dihydroxy-2-(3,4,5-trihydroxybenzoyloxy)-6-[(3,4,5-trihydroxybenzoyloxy)methyl]oxan-3-yl 3,4,5-trihydroxybenzoate	C27 H24 O18	619.093	M+H	5.22586	153.018	237.039	559.205	127.039	619.198	279.049	213.039	449.071	297.06	261.039	Others
DWZP1099	2-Isobutoxynaphthalene	C14 H16 O	201.127	M+H	5.51575	143.085	171.08	129.07	91.0546	133.101	119.086	158.109	105.07	131.085	128.062	Others
DWZP1101	1,1'-(Octylimino)dipropan-2-ol	C14 H31 N O2	246.242	M+H	7.87011	70.0658	88.0762	57.0706	106.087	102.092	246.242	71.0862	228.232	85.1017	58.0659	Others
DWZP11019	VERNOLATE SULFOXIDE	C10 H21 N O2 S	220.137	M+H	2.56792	90.0554	70.0294	98.024	67.0549	124.076	72.045	57.0707	95.0495	85.0653	59.0499	Others
DWZP11052	Dalpanol O-glucoside	C29 H34 O12	575.209	M+H	6.55243	545.198	575.209	544.191	366.128	529.167	365.12	367.136	514.18	393.151	70.2926	Others
DWZP11057	Pyridoxal	C8 H9 N O3	168.065	M+H	2.6082	69.0705	67.0549	70.0658	95.0495	53.003	55.0186	94.0655	65.0393	112.076	55.055	Vitamins
DWZP11071	MFCD00065417	C12 H20 O2	197.117	M+H	4.72269	105.07	91.0546	133.101	107.086	79.0548	93.0703	109.065	67.0549	81.0704	95.0495	Others
DWZP11076	Imazapic	C14 H17 N3 O3	276.134	M+H	3.02356	159.091	132.081	144.08	84.0813	70.0658	130.065	170.06	120.081	110.071	88.0398	Others
DWZP11086	NP-012610	C35 H54 O14	681.344	M+H	9.41106	681.344	453.209	469.204	663.335	251.125	72.7498	86.097	268.998	186.995	72.7512	Others
DWZP11087	AZD-8418	C19 H20 Cl N3 O3	375.092	M+H	3.43803	127.039	86.0969	85.0289	201.105	109.029	87.1002	177.054	145.028	84.0813	81.034	Others
DWZP11143	5,10,15-trimethyl-4,9,13-trioxatetracyclo[10.3.0.0??l,??????.0??????,??a??????]pentadec-1(15)-en-14-one	C15 H20 O4	247.13	M+H	6.40217	119.086	131.085	105.07	91.0547	186.104	171.08	201.127	143.085	187.111	107.086	Others
DWZP11162	4-({4-[Bis(3-sulfobenzyl)amino]phenyl}[4-(dimethylamino)phenyl]methylene)-N,N-dimethyl-2,5-cyclohexadien-1-iminium	C37 H38 N3 O6 S2	685.23	M+H	6.51941	523.178	685.23	407.112	631.312	218.138	107.049	491.134	383.112	341.101	449.122	Others
DWZP1117	Erythorbic acid	C6 H8 O6	177.039	M+H	0.837201	95.0131	57.0343	85.0289	55.0186	111.008	67.0186	83.0133	97.0288	69.0342	129.018	Others
DWZP11208	4'-tert-Butylacetophenone	C12 H16 O	177.127	M+H	3.2629	89.039	117.034	78.0469	98.9756	56.9655	134.036	116.986	106.041	63.0236	105.034	Others
DWZP1124	DL-Glutamine	C5 H10 N2 O3	147.076	M+H	1.29586	69.0342	91.0547	65.0394	72.9378	84.0813	84.045	73.0848	53.0394	56.0503	57.0343	Others
DWZP1131	Nicotinamide	C6 H6 N2 O	123.055	M+H	1.53619	80.0501	53.0394	96.0448	78.0345	51.0237	52.019	79.0423	68.0502	123.055	50.016	Vitamins
DWZP11347	Mopyridone	C9 H17 N3 O2	200.139	M+H	2.7372	82.0656	126.091	84.0813	55.055	154.086	70.0658	83.0496	108.081	80.05	98.9757	Others
DWZP11353	241Y7MZO9U	C20 H43 N O	314.341	M+H	11.2027	57.0707	314.341	62.0608	71.0862	85.1017	296.331	58.0659	314.368	62.9826	55.0551	Others
DWZP11387	Primisulfuron-methyl	C15 H12 F4 N4 O7 S	469.042	M+H	3.93816	163.039	330.989	252.979	302.994	234.968	326.994	276.979	145.028	312.979	354.989	Others
DWZP11443	NP-013285	C19 H36 O10	447.219	M+H	7.24426	447.219	447.255	301.162	285.021	203.052	365.105	91.0579	104.993	185.042	349.11	Others
DWZP11448	4-methoxy-7-({[(2R,3R,4S,5S,6R)-3,4,5-trihydroxy-6-(hydroxymethyl)oxan-2-yl]oxy}methyl)-5H-furo[3,2-g]chromen-5-one	C19 H20 O10	409.11	M+H	3.8251	247.057	203.052	287.054	257.044	185.042	123.044	245.044	86.097	409.091	347.097	Others
DWZP11521	2-(14,15-Epoxyeicosatrienoyl) glycerol	C23 H38 O5	395.277	M+H	10.7598	395.276	62.9825	104.993	363.286	57.0707	230.955	395.332	105.034	395.246	95.0859	Others
DWZP11538	6-(3-hydroxybutan-2-yl)-5-(hydroxymethyl)-4-methoxy-2H-pyran-2-one	C11 H16 O5	211.096	M+H	4.55353	91.0546	105.07	81.0704	109.065	67.0549	133.101	79.0548	95.0495	93.0703	69.0705	Others
DWZP11619	Indirubin	C16 H10 N2 O2	263.081	M+H	9.14097	263.081	161.029	235.086	119.019	131.019	143.019	219.091	104.993	101.009	132.044	Others
DWZP11631	(5aS,7aS,14aR,14bR)-5a-Hydroxy-13-methoxy-5,5,7a,9,14b-pentamethyl-1,2,5a,6,7,7a,10,14,14a,14b-decahydro-5H-furo[3,4-i]oxepino[4,3-a]xanthene-3,12-dione	C25 H32 O7	445.221	M+H	7.54169	95.0131	445.358	161.059	367.189	385.2	95.0495	175.075	159.116	137.059	97.0287	Others
DWZP1169	6-Methylindole	C9 H9 N	132.081	M+H	2.82165	117.057	115.054	89.0391	90.0469	130.065	93.0578	95.0495	103.055	79.0548	66.0471	Others
DWZP11706	N-(2-{4-[5-(Acetylamino)-1H-benzimidazol-2-yl]phenyl}-1H-benzimidazol-5-yl)acetamide	C24 H20 N6 O2	425.178	M+H	4.5178	425.177	425.141	285.038	231.028	293.099	86.0969	257.044	136.075	84.0812	341.149	Others
DWZP11720	Ageratriol	C15 H24 O3	235.169	M+H	4.5762	119.086	133.101	105.07	91.0547	131.085	145.101	69.0706	107.086	61.0292	81.0705	Others
DWZP1179	4,5,8-trihydroxy-5-(hydroxymethyl)-3-(3-methoxy-3-oxoprop-1-en-2-yl)-8a-methyl-decahydronaphthalen-2-yl 3,4-dihydroxy-2-methylidenebutanoate	C21 H32 O10	467.188	M+Na	5.04669	467.188	449.177	287.125	437.177	305.135	203.052	70.4584	305.123	347.133	153.018	Others
DWZP11808	Triticonazole	C17 H20 Cl N3 O	318.136	M+H	4.75501	133.101	123.08	95.0859	81.0704	57.0343	105.07	93.0703	161.096	67.0549	119.086	Others
DWZP11844	Isoprothiolane	C12 H18 O4 S2	291.071	M+H	0.964472	70.0658	116.071	60.0564	71.0498	175.119	112.087	95.0608	115.087	130.097	116.034	Others
DWZP1185	Safingol	C18 H39 N O2	302.305	M+H	9.83575	88.0762	70.0658	302.305	106.087	57.0707	102.092	284.294	71.0862	85.1017	258.279	Others
DWZP1186	2-Isobutoxynaphthalene	C14 H16 O	201.127	M+H	6.69083	143.085	171.08	129.07	119.086	91.0547	133.101	158.109	105.07	131.085	128.062	Others
DWZP11861	Fenpropathrin	C22 H23 N O3	350.174	M+H	3.92712	70.0658	86.0969	120.081	173.128	60.0451	84.0813	72.0814	150.058	157.097	110.071	Others
DWZP1212	2-Methyl-3,5,6,7-tetrahydro-s-indacen-1(2H)-one	C13 H14 O	187.111	M+H	5.51392	129.07	187.111	172.088	119.086	144.093	91.0547	105.07	128.062	157.065	143.085	Others
DWZP1219	NP-008499	C28 H36 O10	515.227	M+H	6.12054	161.059	95.0131	205.049	187.075	95.0495	175.075	469.221	215.106	231.065	349.179	Others
DWZP12306	Edaravone	C10 H10 N2 O	175.086	M+H	1.14212	70.0658	68.9978	60.0564	72.9378	71.0498	132.958	90.9482	70.9586	119.019	91.0547	Others
DWZP12422	(2S)-2-Hydroxy-2-[8-(hydroxymethyl)-9-oxo-9,11-dihydroindolizino[1,2-b]quinolin-7-yl]butanoic acid	C20 H18 N2 O5	367.128	M+H	5.09909	147.044	119.049	175.086	203.081	157.076	130.065	91.0547	158.06	185.071	85.0289	Others
DWZP12543	[Similar to: Catechin; ??Mass: 0.0870 Da]	C14 H27 O4 P	291.173	M+H	3.71489	139.039	123.044	147.044	161.059	119.049	84.0813	143.049	95.0495	179.07	111.044	Others
DWZP12576	2-Ethoxy-6-methyl-1,3,2-oxazaphosphinane	C6 H14 N O2 P	163.111	M+H	3.99937	89.039	103.054	63.0236	95.0495	56.9655	53.0394	117.034	98.9757	79.0548	91.0546	Others
DWZP12796	Diethyl Tetrahydrofufurylmalonate	C12 H20 O5	245.138	M+H	4.9036	132.081	159.091	185.071	130.065	142.065	157.076	160.075	158.084	167.06	115.054	Others
DWZP1285	D-(-)-Quinic acid	C7 H12 O6	193.07	M+H	0.854053	68.9978	111.008	83.0497	87.0082	65.0393	95.0495	55.055	67.055	69.0341	55.0186	Others
DWZP12861	5-(6-hydroxy-6-methyloctyl)-2,5-dihydrofuran-2-one	C13 H22 O3	227.164	M+H	4.26361	181.049	140.047	65.0393	73.0291	85.0289	95.0496	110.036	171.065	67.055	82.0419	Others
DWZP1299	LAURIMINODIPROPIONIC ACID	C18 H35 N O4	330.264	M+H	6.41818	312.253	72.0815	95.086	81.0705	58.0659	238.252	107.086	86.097	109.101	93.0704	Others
DWZP13055	DH1575000	C7 H8 N2 O	136.022	M+H	1.52222	65.0393	91.0547	109.011	107.049	136.021	95.0496	68.98	119.035	53.0395	51.0237	Others
DWZP13060	[6,7-dimethoxy-1-methyl-3,4-dihydro-2(1H)-isoquinolinyl](5-methyl-2-phenyl-2H-1,2,3-triazol-4-yl)methanone	C22 H24 N4 O3	393.191	M+H	5.6402	393.191	349.125	375.18	307.115	393.115	271.042	227.052	331.115	127	180.978	Others
DWZP1308	Leu-Leu	C12 H24 N2 O3	245.186	M+H	4.13014	86.0969	70.0658	84.0813	107.049	69.0705	72.0814	181.064	153.07	119.019	136.052	Amino acid derivative
DWZP13087	zingerone	C11 H14 O3	195.101	M+H	4.31765	89.039	117.034	135.044	134.036	65.0393	107.049	79.0548	149.059	91.0547	145.028	Others
DWZP13140	Di-tert-butyl malonate	C11 H20 O4	217.143	M+H	0.872569	126.091	84.0449	70.0658	100.04	114.055	112.076	85.029	56.0502	154.086	57.0343	Others
DWZP13280	3-Methyladenine	C6 H7 N5	150.077	M+H	0.852486	61.0114	56.0503	107.049	74.0242	91.0547	87.0268	72.1461	84.0449	72.0034	66.0427	Others
DWZP13305	Vibegron	C26 H28 N4 O3	445.222	M+H	7.88313	161.059	95.0131	445.358	91.0577	175.075	133.065	95.0495	367.189	81.034	135.08	Others
DWZP1335	DR 30	C18 H16 O7	345.096	M+H	6.30756	195.029	85.0289	171.029	57.0343	153.018	177.018	109.029	125.023	81.0341	149.023	Others
DWZP13462	Phenylethyl alcohol	C8 H10 O	123.08	M+H	4.7381	51.0237	50.0159	77.0392	95.0495	53.0394	80.0501	72.3082	123.044	67.055	105.045	Others
DWZP13515	1,2,3,4,5,6,7,8-OCTAHYDROPHENANTHRENE	C14 H18	187.148	M+H	5.64962	129.07	187.111	172.088	119.086	144.093	91.0546	105.07	128.062	157.064	143.085	Others
DWZP1354	Tilarginine	C7 H16 N4 O2	189.134	M+H	0.923035	70.0658	57.0455	74.0719	84.0813	71.0498	72.0814	116.071	144.113	68.0502	88.0762	Others
DWZP1356	(3,4,5-trihydroxy-6-{[4-(2,6,6-trimethyl-4-oxocyclohex-2-en-1-yl)butan-2-yl]oxy}oxan-2-yl)methyl 3,4,5-trihydroxybenzoate	C26 H36 O11	547.215	M+H	7.02745	547.214	401.156	336.117	547.344	337.125	70.2329	233.078	443.167	217.083	70.2339	Others
DWZP13582	Glycidyl methacrylate	C7 H10 O3	143.07	M+H	0.898806	119.019	101.009	71.3094	89.0089	70.9985	58.9985	77.009	137.029	62.8306	97.519	Others
DWZP13608	Maraniol	C12 H12 O3	205.086	M+H	5.60381	93.0703	91.0547	121.065	95.0496	53.0394	137.06	117.07	115.054	129.07	103.055	Others
DWZP13651	4'-tert-Butylacetophenone	C12 H16 O	177.127	M+H	3.98453	89.039	117.034	78.0469	134.036	63.0236	106.042	91.0546	105.034	98.9756	95.0495	Others
DWZP13681	Pyrantel	C11 H14 N2 S	207.096	M+H	6.38402	105.07	91.0547	119.086	150.969	132.958	79.0548	133.101	119.019	93.0703	98.9757	Others
DWZP13687	trans-3-Indoleacrylic acid	C11 H9 N O2	188.071	M+H	2.32757	118.065	91.0547	115.054	143.073	170.027	85.0112	117.057	142.065	188.037	112.022	Others
DWZP1369	2-{[(2S)-2-{3-[6-(1H-Imidazol-1-yl)-3-pyridinyl]-1,2,4-oxadiazol-5-yl}-1-pyrrolidinyl]methyl}-5-methoxyphenol	C22 H22 N6 O3	419.188	M+H	5.364	419.188	273.13	71.0631	169.047	71.0622	289.089	203.017	331.162	249.707	444.024	Others
DWZP13699	Leu-ala-gly-val	C16 H30 N4 O5	359.228	M+H	2.95771	84.0813	129.102	72.0814	86.0969	183.149	101.108	210.16	138.127	143.118	200.175	Others
DWZP1370	Alphenal	C13 H12 N2 O3	245.092	M+H	4.86463	132.081	159.091	185.071	130.065	142.065	157.076	160.075	158.084	167.06	117.057	Others
DWZP13800	Monobutyrin	C7 H14 O4	163.096	M+H	2.99204	89.039	69.0342	63.0237	53.0394	91.0547	95.0495	56.9656	55.0186	57.0343	117.034	Others
DWZP13803	1,2,3,4-tetrahydro-beta-carboline-3-carboxylic acid	C12 H12 N2 O2	217.097	M+H	3.11797	130.065	157.076	185.071	72.9378	158.084	70.9586	140.049	90.9482	156.068	131.06	Others
DWZP13804	Neoraufuracin	C22 H26 O9	435.164	M+H	5.425	195.028	245.044	263.054	255.064	219.028	85.0289	273.075	69.0342	71.0498	289.07	Others
DWZP13851	3-Methyl-3-[(2,2,2-trifluoroethoxy)methyl]oxetane	C7 H11 F3 O2	185.078	M+H	2.37902	68.9978	111.008	86.0969	72.0814	55.055	70.0658	128.986	55.0187	56.9655	69.0705	Others
DWZP13880	(-)-Shikimic acid	C7 H10 O5	175.06	M+H	1.09111	70.0658	60.0564	68.9978	72.9378	72.0814	71.0498	119.019	132.958	90.9482	70.9585	Others
DWZP13926	Khellactone, Cis-(-)-	C14 H14 O5	263.091	M+H	5.77927	135.08	97.0651	105.07	107.086	91.0546	119.086	69.0342	156.093	187.111	79.0548	Others
DWZP13973	2210033	C12 H14 O3	207.101	M+H	4.50768	95.086	67.055	91.0547	105.07	93.0703	55.055	119.086	79.0549	107.086	81.0705	Others
DWZP1398	3,4-Methylenedioxy-2',4'-dimethoxychalcone	C18 H16 O5	313.107	M+H	9.80852	257.044	233.044	215.034	229.049	239.033	79.0183	201.054	70.7363	187.039	147.044	Others
DWZP14036	n-butyl methacrylate	C8 H14 O2	143.107	M+H	3.20482	115.054	69.0342	119.019	55.0187	143.034	97.0289	51.0237	68.9978	53.0029	97.5188	Others
DWZP1408	1-Naphthylisocyanate	C11 H7 N O	170.06	M+H	2.82263	115.054	142.065	170.06	116.05	141.057	89.0391	140.049	134.06	127.039	53.003	Others
DWZP14155	Indaziflam	C16 H20 F N5	302.176	M+H	3.07763	86.0969	72.0814	70.0658	84.0813	130.086	172.108	129.102	84.0449	112.087	69.0706	Others
DWZP1419	6,4'-Dihydroxy-7-methylaurone 6-rhamnoside	C22 H22 O8	415.138	M+H	7.23207	219.028	245.044	263.054	165.018	69.0341	161.059	135.044	191.033	153.018	203.033	Others
DWZP1420	Sweroside	C16 H22 O9	359.133	M+H	6.79082	197.08	179.07	113.06	155.034	123.044	151.075	71.0498	139.039	85.0289	155.07	Others
DWZP1421	Stearyldiethanolamine	C22 H47 N O2	358.368	M+H	10.8971	358.367	88.0763	106.087	340.357	70.0659	57.0707	102.092	71.0863	85.1018	314.341	Others
DWZP14255	Umbelliferone	C9 H6 O3	163.112	M+H	3.27851	89.039	56.9655	91.0546	95.0495	53.0393	103.054	63.0236	116.986	98.9757	79.0548	Others
DWZP1427	4,5,8-trihydroxy-5-(hydroxymethyl)-3-(3-methoxy-3-oxoprop-1-en-2-yl)-8a-methyl-decahydronaphthalen-2-yl 3,4-dihydroxy-2-methylidenebutanoate	C21 H32 O10	467.188	M+Na	3.95337	467.188	449.177	287.125	347.133	305.135	323.133	365.144	203.052	305.123	347.145	Others
DWZP1449	1,1,2-Trimethyldisilene	C3 H10 Si2	103.055	M+H	5.6081	51.0237	50.0159	95.0495	77.0392	53.0394	105.045	102.047	60.9584	75.0236	81.0341	Others
DWZP1450	2-Methyl-3,5,6,7-tetrahydro-s-indacen-1(2H)-one	C13 H14 O	187.112	M+H	6.68616	129.07	187.111	172.088	119.086	144.093	91.0547	157.065	105.07	128.062	143.085	Others
DWZP14501	NSC 117338	C9 H7 N O3	177.127	M+H	6.09375	89.039	78.047	134.036	117.034	63.0236	106.042	65.0393	91.0546	105.034	95.0495	Others
DWZP14539	(2R,3S,4S,5S,6R)-2-({7-hydroxy-4-[(3Z)-5-hydroxy-3-methylpent-3-en-1-yl]-4a,8,8-trimethyl-3-methylidene-decahydronaphthalen-2-yl}oxy)-6-(hydroxymethyl)oxane-3,4,5-triol	C26 H44 O8	523.266	M+H	11.0519	523.266	523.245	316.953	347.171	104.993	398.956	462.206	359.182	262.981	358.963	Others
DWZP14608	TREPROSTINIL HEXADECYL ESTER	C39 H66 O5	615.497	M+H	12.9832	615.138	615.497	337.273	70.6443	335.257	597.486	261.221	600.115	133.101	123.117	Others
DWZP14646	N'1-[4-(trifluoromethyl)benzoyl]-2-{2-[3-(1H-pyrrol-1-yl)phenyl]-1,3-thiazol-4-yl}ethanohydrazide	C23 H17 F3 N4 O2 S	471.111	M+H	4.30394	471.111	295.078	337.089	70.0658	121.028	471.22	453.1	163	471.147	309.13	Others
DWZP14772	Lily aldehyde	C14 H20 O	205.158	M+H	5.67139	93.0703	91.0547	121.065	95.0496	53.0394	137.06	117.07	115.054	129.07	103.055	Others
DWZP1479	Cinnamic acid	C9 H8 O2	149.06	M+H	5.62901	103.055	65.0393	95.0495	53.0394	105.045	77.0392	102.047	79.0548	72.2449	51.0237	Polyphenols
DWZP1489	1-BOC-OCTAHYDRO-PYRROLO[3,4-B]PYRIDINE	C12 H22 N2 O2	227.175	M+H	3.56537	100.112	55.055	83.0861	82.0657	53.0394	83.0498	71.5533	110.06	95.0496	98.0968	Others
DWZP14905	[Similar to: (2R,3S,4S,5R,6S)-2-(hydroxymethyl)-6-{4-[(1E)-3-hydroxyprop-1-en-1-yl]-2,6-dimethoxyphenoxy}oxane-3,4,5-triol; ??Mass: -59.0372 Da]	C11 H15 F4 N3 O3	314.112	M+H	3.68844	133.065	161.059	105.07	115.054	143.06	70.0658	103.054	91.0546	58.0658	193.086	Others
DWZP1494	Isoferulic acid	C10 H10 O4	195.065	M+H	3.35743	89.039	117.034	134.036	149.059	78.047	145.028	106.042	91.0546	135.044	95.0495	Polyphenols
DWZP14965	Phenoxathiin	C12 H8 O S	201.037	M+H	5.65975	143.085	129.07	171.08	119.086	91.0547	133.101	158.109	105.07	131.085	128.062	Others
DWZP14972	L-Isoleucyl-L-alanyl-D-arginine	C15 H30 N6 O4	359.24	M+H	2.57511	84.0813	129.102	72.0814	183.149	101.108	86.0969	70.0658	210.16	138.127	200.175	Others
DWZP14982	5,6-DIMETHOXYINDOLE-2-CARBOXYLIC ACID	C11 H11 N O4	221.117	M+H	6.46516	177.091	162.067	117.07	98.9757	116.986	91.0546	115.054	134.072	134.996	128.062	Others
DWZP14995	Tofisopam	C22 H26 N2 O4	383.196	M+H	5.39887	185.042	239.076	221.078	70.1487	70.1498	133.101	177.054	161.096	257.086	86.0969	Others
DWZP15057	2-(2,4-Difluorophenoxy)-5-[2-methoxy-5-(5-methyl-1,3,4-oxadiazol-2-yl)phenyl]-6H-pyrido[1,2-b]pyridazin-6-one	C24 H16 F2 N4 O4	463.122	M+H	6.8317	287.054	85.0289	113.023	73.029	141.018	131.034	301.07	159.029	70.3727	103.039	Others
DWZP1506	NP-013088	C23 H24 O6	397.165	M+H	10.4865	285.039	341.102	323.091	257.044	308.068	273.039	286.047	305.08	70.8479	397.164	Others
DWZP1508	1-O-(4-Hydroxybenzoyl)-beta-D-glucopyranose	C13 H16 O8	323.073	M+Na	2.8753	185.042	72.5688	85.0289	161.021	121.028	239.039	72.5679	87.0445	119.019	275.041	Others
DWZP15246	Acetamiprid-metabolite-6-chloronicotinic acid	C6 H4 Cl N O2	158	M+H	3.9736	143.073	115.054	158.096	117.057	91.0546	57.9356	116.062	142.065	130.065	126.128	Others
DWZP15256	Xanthurenic acid	C10 H7 N O4	206.045	M+H	2.90474	132.044	119.069	178.05	118.065	147.063	144.076	133.084	145.084	116.058	72.9377	Others
DWZP1527	4,5,8-trihydroxy-5-(hydroxymethyl)-3-(3-methoxy-3-oxoprop-1-en-2-yl)-8a-methyl-decahydronaphthalen-2-yl 3,4-dihydroxy-2-methylidenebutanoate	C21 H32 O10	467.188	M+H	3.95543	467.188	449.177	287.125	347.133	305.135	323.133	70.1687	203.052	365.144	347.146	Others
DWZP1542	6-Hydroxy-8-methoxy-3-methyl-3,4-dihydro-1H-isochromen-1-one	C11 H12 O4	209.081	M+H	7.60365	163.075	107.049	103.055	135.08	105.07	148.052	79.0548	139.075	131.049	191.07	Others
DWZP15467	3256	C7 H5 N S	136.022	M+H	2.04608	119.035	92.0247	109.011	65.0393	67.0298	137.046	136.021	94.0404	65.0141	55.0299	Others
DWZP15614	Isophorone	C9 H14 O	139.112	M+H	3.90239	68.9978	65.0393	70.7145	55.0186	56.9656	55.055	95.0496	91.0547	79.0548	71.0134	Others
DWZP1566	NP-020240	C14 H20 O3	219.138	M+H	5.51501	107.086	135.08	91.0547	105.07	79.0548	83.0497	117.07	131.085	109.065	119.086	Others
DWZP1567	(11beta)-11-Hydroxy-3,20-dioxopregn-4-en-21-yl stearate	C39 H64 O5	613.482	M+H	12.8325	613.482	335.257	337.273	613.445	109.101	95.0859	595.471	521.434	261.221	81.0704	Others
DWZP15700	N1-[{[2-(tert-butylthio)ethyl]amino}(methylthio)methylidene]benzene-1-sulfonamide	C14 H22 N2 O2 S3	347.094	M+H	9.51296	291.086	273.075	261.075	243.065	255.065	225.054	231.065	179.034	197.06	104.992	Others
DWZP1575	HYDROXYPALMITOYL SPHINGANINE	C34 H69 N O4	556.529	M+H	12.3508	311.294	283.263	556.529	70.1919	508.508	242.247	70.1908	557.115	104.071	122.081	Others
DWZP1576	Strophanthobiose	C13 H24 O9	347.131	M+Na	3.87842	301.125	203.052	185.078	85.029	185.042	347.131	167.068	69.0342	143.031	97.0289	Others
DWZP15863	[(4Z)-5-(Methylsulfanyl)-4-penten-2-yn-1-yl]benzene	C12 H12 S	189.073	M+H	10.739	56.9656	98.9757	62.9825	116.986	134.996	95.0132	71.9525	79.0548	65.9262	105.07	Others
DWZP15944	2,6,3'-Trihydroxy-4'-methoxy-2-benzylcoumaranone	C16 H14 O6	303.085	M+H	1.66277	127.039	110.071	99.0443	95.0131	132.958	153.018	150.968	151.039	169.049	85.0289	Others
DWZP15979	MFCD00190672	C12 H24 N2 O2 S	261.164	M+H	1.14797	86.0969	84.0449	69.0705	130.05	102.055	84.0813	56.0502	72.0814	104.053	148.06	Others
DWZP1600	Visnagin	C13 H10 O4	231.065	M+H	4.83903	153.018	105.034	95.0496	67.0186	69.0343	53.0394	68.9979	97.0289	105.045	83.0134	Others
DWZP16010	2595	C13 H20 O	193.158	M+H	8.47434	119.019	56.9656	91.0546	105.07	118.982	98.9757	100.972	58.9615	116.986	106.073	Others
DWZP1603	Hordenine	C10 H15 N O	166.122	M+H	1.5633	103.054	91.0546	95.0495	121.065	93.0702	53.0393	105.045	77.0391	84.0813	81.034	Others
DWZP1609	(2R,3S,4R,5R,2'R,3'S,4'R,5'R)-N,N'-1,2-Phenylenebis(2,3,4,5,6-pentahydroxyhexanamide)	C18 H28 N2 O12	465.173	M+H	4.93537	465.172	303.12	291.128	465.229	164.07	465.156	405.16	86.0969	309.139	85.0289	Others
DWZP1618	3-[3-(beta-D-Glucopyranosyloxy)-2-methoxyphenyl]propanoic acid	C16 H22 O9	381.115	M+H	4.17671	381.115	219.062	73.0998	73.0988	73.1014	341.602	345.152	116.656	363.214	61.9408	Others
DWZP16285	4,5,7-Trihydroxycoumarin	C9 H6 O5	195.028	M+H	4.08647	89.039	117.034	135.044	65.0392	134.036	149.059	107.049	91.0546	145.028	121.028	Others
DWZP16298	oxandrolone	C19 H30 O3	307.226	M+H	11.0545	109.065	81.0704	95.086	165.127	104.993	67.0549	95.0496	69.0706	93.0703	55.055	Others
DWZP1643	L-(+)-Citrulline	C6 H13 N3 O3	176.103	M+NH4	0.795287	70.0658	71.0692	60.0564	71.0629	71.0499	70.6319	68.0503	113.071	98.0605	61.0535	Others
DWZP16612	methometon	C12 H23 N5 O3	286.187	M+H	2.45779	70.0658	86.0969	173.092	84.0813	84.0449	72.0814	98.0604	110.071	112.087	129.102	Others
DWZP16676	8-(4-Isopropylphenyl)-8-oxooctanoic acid	C17 H24 O3	277.177	M+H	8.54678	57.0707	71.2466	98.9757	132.958	235.169	277.177	179.106	116.986	118.972	149.023	Others
DWZP1674	1,1,12,12-Dodecanetetracarboxylic acid	C16 H26 O8	369.151	M+Na	5.40697	207.099	185.042	98.9757	104.993	158.996	369.151	209.078	116.986	237.027	189.088	Others
DWZP16743	7,8-Dihydroxy-4-propylcoumarin	C12 H12 O4	222.076	M+H	3.60082	91.0547	58.0659	118.041	135.044	107.049	130.065	119.049	132.044	120.081	59.0737	Others
DWZP1675	Prohexadione	C10 H12 O5	213.076	M+H	3.56496	121.029	65.0394	111.044	121.04	95.0497	68.9978	55.0187	71.0135	93.034	57.0344	Others
DWZP16840	AUDA	C23 H40 N2 O3	415.292	M+H	9.25423	119.086	415.292	133.065	91.0546	117.07	71.0632	135.08	107.086	81.0341	69.0342	Others
DWZP16924	HT2-Toxin	C22 H32 O8	425.217	M+H	8.09438	289.052	95.0859	287.037	121.101	81.0704	123.117	245.063	107.086	85.0289	97.0287	Others
DWZP1718	(2E)-3-(2-{[(2S,3R,4S,5S,6R)-3,4,5-trihydroxy-6-(hydroxymethyl)oxan-2-yl]oxy}phenyl)prop-2-enoic acid	C15 H18 O8	349.089	M+Na	3.80989	349.089	70.31	187.036	247.044	349.034	277.049	147.044	185.042	290.041	70.3087	Others
DWZP17215	1913256	C18 H30 O	263.237	M+H	11.3534	161.029	119.019	104.993	131.019	143.019	81.0704	67.0549	101.009	95.0859	155.018	Others
DWZP1736	Rengasin trimethyl ether	C19 H18 O6	343.117	M+H	8.51378	271.059	241.049	325.106	259.059	213.054	307.096	283.059	67.0549	256.036	255.064	Others
DWZP17419	Pyriproxyfen	C20 H19 N O3	322.143	M+H	3.05301	120.081	72.0814	177.054	70.0658	84.0813	86.0969	234.112	110.071	145.028	143.081	Others
DWZP17481	3655	C11 H14 O3	195.101	M+H	3.6089	89.0391	117.034	135.044	107.049	79.0548	95.0496	145.028	163.039	108.053	136.047	Others
DWZP1752	(2E,2'E)-4,4'-[Oxybis(2,1-ethanediyloxy)]bis(4-oxo-2-butenoic acid)	C12 H14 O9	303.071	M+H	2.98123	127.039	95.0131	99.0444	135.044	107.049	85.0289	163.039	149.023	155.033	177.054	Others
DWZP1769	ELK	C17 H32 N4 O6	389.239	M+H	3.83985	86.0969	129.102	72.0814	157.097	120.066	215.138	130.05	233.149	173.128	74.0607	Others
DWZP1774	QLH	C17 H28 N6 O5	419.203	M+H	6.99768	419.203	203.052	201.037	239.14	241.156	133.101	160.086	257.151	185.042	71.8752	Others
DWZP1780	(2R,3S,4S,5R,6R)-2-(hydroxymethyl)-6-[2-(4-hydroxyphenyl)ethoxy]oxane-3,4,5-triol	C14 H20 O7	318.154	M+NH4	3.39422	85.0289	121.065	97.0288	69.0342	127.039	109.029	61.0292	81.0341	187.075	91.0395	Others
DWZP1782	(1R,9R)-3-(2-Fluorophenyl)-11-(phenylsulfonyl)-7,11-diazatricyclo[7.3.1.02,7]trideca-2,4-dien-6-one	C23 H21 F N2 O3 S	425.141	M+H	4.34574	425.141	293.099	86.0969	70.0658	84.0813	311.097	129.102	317.084	91.0547	72.0815	Others
DWZP17893	Xanthine	C5 H4 N4 O2	153.041	M+H	1.75372	79.0185	51.0237	154.044	50.0159	111.038	55.0299	154.038	129.049	57.9356	136.033	Others
DWZP1794	6,3'-Dihydroxy-4,4'-dimethoxy-5-methylaurone	C18 H16 O6	329.102	M+H	9.71553	273.039	245.044	287.054	329.101	104.993	296.068	217.049	282.052	311.09	70.6727	Others
DWZP1804	Zuclopenthixol	C22 H25 Cl N2 O S	423.126	M+Na	4.73067	261.073	203.052	243.062	185.042	85.0289	361.112	71.7998	235.081	199.072	253.091	Others
DWZP18158	5-hydroxy-6,8-dimethoxy-7-{[(2S,3R,4S,5S,6R)-3,4,5-trihydroxy-6-(hydroxymethyl)oxan-2-yl]oxy}-2H-chromen-2-one	C17 H20 O11	423.092	M+H	5.74431	261.039	85.029	86.097	303.049	71.2372	273.038	219.017	259.005	127.039	237.028	Others
DWZP1818	(1S,4aS,7aS)-7-({[(2E)-3-phenylprop-2-enoyl]oxy}methyl)-1-{[(2S,3R,4S,5S,6R)-3,4,5-trihydroxy-6-(hydroxymethyl)oxan-2-yl]oxy}-1H,4aH,5H,7aH-cyclopenta[c]pyran-4-carboxylic acid	C25 H28 O11	543.132	M+H	0.976249	543.131	381.079	363.068	136.062	137.065	72.7595	72.7583	428.036	97.0288	72.7574	Others
DWZP1822	Umbelliferone	C9 H6 O3	163.039	M+H	3.46256	89.039	63.0236	95.0495	117.034	56.9655	53.0393	103.054	79.0548	91.0546	135.044	Others
DWZP18252	Ethyl (4-hydroxy-2-oxo-1-pyrrolidinyl)acetate	C8 H13 N O4	188.091	M+H	2.85635	118.065	91.0547	143.073	115.054	117.057	142.065	117.07	144.081	146.06	116.062	Others
DWZP18278	epsilon-Caprolactone	C6 H10 O2	115.076	M+H	2.50967	89.0391	63.0237	55.0187	70.9783	65.0393	119.019	71.0135	72.9378	115.055	90.9482	Others
DWZP18280	3,4,5-trihydroxy-6-({[3,4,5-trihydroxy-6-(hydroxymethyl)oxan-2-yl]oxy}methyl)oxan-2-yl 2,6,6-trimethylcyclohex-1-ene-1-carboxylate	C22 H36 O12	531.183	M+H	5.1966	369.151	531.183	499.157	531.203	531.276	385.125	471.162	339.085	353.099	369.094	Others
DWZP1830	Imidocarb	C19 H20 N6 O	349.183	M+Na	4.17473	349.183	185.042	81.0705	187.036	85.029	84.045	123.117	72.8075	72.8087	107.05	Others
DWZP18308	N-Acetylvaline	C7 H13 N O3	160.097	M+H	2.19432	115.054	117.057	105.07	159.068	133.052	130.065	79.0548	143.073	103.054	91.0547	Others
DWZP18337	Lansoprazole	C16 H14 F3 N3 O2 S	370.083	M+H	3.48072	162.055	85.0289	190.049	69.0342	97.0288	204.065	127.039	277	81.0341	109.029	Others
DWZP1838	Butylphthalide	C12 H14 O2	191.107	M+H	5.17317	105.07	91.0547	98.9757	130.078	56.9656	129.07	115.054	117.07	116.986	79.0548	Others
DWZP18565	18-Norpicrasan-1-one, 2,12-bis(acetyloxy)-11-((1,3-benzodioxol-5-ylcarbonyl)oxy)-13-hydroxy-16-methoxy-, (2alpha,11alpha,12beta,16beta)-	C32 H40 O12	617.258	M+H	7.44657	617.182	331.099	127.039	95.0495	617.147	413.195	483.11	97.0287	367.189	321.184	Others
DWZP18568	3408	C13 H22 O3	227.164	M+H	3.3985	100.112	55.055	83.086	95.0495	79.0548	93.0703	91.0546	119.019	82.0657	67.0549	Others
DWZP18651	NP-018660	C13 H22 O3	227.164	M+H	6.10698	55.0551	100.113	98.9758	105.07	93.0704	95.0496	56.9656	116.986	83.0862	119.086	Others
DWZP1875	5,10,15-trimethyl-4,9,13-trioxatetracyclo[10.3.0.0??l,??????.0??????,??a??????]pentadec-1(15)-en-14-one	C15 H20 O4	247.13	M+H	5.00681	105.07	91.0547	107.086	83.0497	93.0703	70.2981	135.08	131.085	117.07	79.0548	Others
DWZP1894	NP-020240	C14 H20 O3	219.138	M+H	6.69864	107.086	135.08	91.0546	105.07	83.0497	79.0548	143.085	117.07	131.085	119.086	Others
DWZP1903	alpha,4,2'-Trihydroxy-4-O-geranyldihydrochalcone	C24 H28 O5	419.183	M+Na	10.7471	363.12	363.085	347.089	345.075	104.993	419.147	325.556	73.0999	419.183	73.099	Others
DWZP1911	NP-008095	C15 H24 O3	235.169	M+H	6.12902	147.08	105.07	81.0704	119.086	133.101	91.0546	107.086	93.0703	107.049	83.0497	Others
DWZP1931	Ethyl 7-oxo-4-phenyl-8-oxa-2,3,5,6-tetraaza-4-phosphadecan-1-oate 4-oxide	C12 H19 N4 O5 P	331.154	M+H	6.5125	137.059	151.075	227.106	195.08	119.049	91.0547	253.085	225.091	129.07	221.096	Others
DWZP19410	N-Benzylmethanimine	C8 H9 N	120.089	M+H	2.24357	95.0495	53.0394	91.0547	103.055	51.0237	77.0392	105.045	65.0393	102.047	81.034	Others
DWZP1953	(2S,3R,4S,5S,6R)-3,4,5-trihydroxy-6-(hydroxymethyl)oxan-2-yl (2E)-3-phenylprop-2-enoate	C15 H18 O7	293.102	M+H	5.86733	131.049	103.054	81.034	69.0342	85.0289	98.9757	116.986	97.0288	53.0394	109.029	Others
DWZP1954	Diethyl phthalate	C12 H14 O4	223.096	M+H	3.61427	177.054	149.059	192.078	121.065	165.054	91.0547	103.055	107.049	193.049	147.044	Others
DWZP19730	Tiotropium	C19 H21 N O4 S2	392.1	M+H	3.64246	144.048	126.037	85.0289	127.039	69.0342	109.029	81.0341	186.058	97.0288	99.0444	Others
DWZP1976	FLK	C21 H34 N4 O4	407.265	M+H	4.63803	84.0813	129.102	120.081	101.108	231.149	86.0969	258.159	279.169	85.0653	102.092	Others
DWZP19765	NP-021018	C12 H18 O4	209.115	M+H	5.75535	152.969	91.0547	55.055	95.0495	93.0703	98.9757	79.0548	67.055	105.07	81.0704	Others
DWZP1978	tert-Butyl N-[1-(aminocarbonyl)-3-methylbutyl]carbamate	C11 H22 N2 O3	231.17	M+H	2.60862	86.0969	72.0814	55.055	70.0658	84.0812	69.0705	84.0449	110.071	120.081	56.0502	Others
DWZP1983	4,4'-Dinitrobibenzyl	C14 H12 N2 O4	273.086	M+H	4.88099	159.091	170.06	185.071	132.081	169.076	130.065	142.065	200.07	160.075	184.075	Others
DWZP19842	RU-43866	C12 H12 F3 N3 O2	288.096	M+H	1.9976	180.995	153	124.039	88.0398	125.043	86.0969	126.044	125.006	72.0814	126.046	Others
DWZP19886	Ramipril	C23 H32 N2 O5	417.246	M+H	9.46645	417.245	185.042	119.086	104.993	120.089	288.958	417.189	71.3276	121.092	188.945	Others
DWZP20168	Eucalyptol	C10 H18 O	137.132	M+H	6.18518	107.049	79.0548	91.0547	121.065	95.0495	53.0394	65.0393	67.0549	122.073	66.0472	Others
DWZP20172	Acetanilide	C8 H9 N O	136.076	M+H	2.53905	119.035	92.0247	67.0298	65.0142	137.046	94.0404	55.0299	136.062	53.9982	82.0405	Others
DWZP2031	Erythromycine	C37 H67 N O13	734.472	M+H	12.8525	164.008	593.453	691.429	734.471	571.471	120.966	611.463	145.997	413.206	437.205	Others
DWZP2039	NP-008132	C20 H24 O9	409.147	M+H	7.53648	409.146	185.042	247.094	283.102	367.123	311.074	85.029	72.2201	143.031	265.092	Others
DWZP2052	23D6XVI233	C19 H38 N2 O3	365.277	M+Na	9.78248	240.232	126.053	307.271	203.052	262.214	200.974	183.174	158.964	185.042	109.101	Others
DWZP2058	(1S,4S,5R,10S,13S,17S,19S,20R)-10-hydroxy-4,5,9,9,13,19,20-heptamethyl-24-oxahexacyclo[15.5.2.0??a,??a??????.0??????,??a??????.0??????,??a??????.0??????,??a??l]tetracos-15-en-23-one	C30 H46 O3	455.351	M+H	10.6582	201.163	191.179	147.116	187.148	95.0859	189.163	203.179	133.101	119.086	99.0808	Others
DWZP2069	2-(Carboxycarbonyl)benzoic acid	C9 H6 O5	195.028	M+H	6.31228	57.0342	85.0289	81.034	68.9977	97.0287	65.0392	121.028	53.0393	125.023	107.013	Others
DWZP20730	NP-022010	C14 H23 N O5	268.158	M+H	2.09365	136.061	57.0342	119.035	85.0289	137.045	55.0186	94.0403	73.029	69.0342	71.0134	Others
DWZP2074	Protocatechuic aldehyde	C7 H6 O3	139.039	M+H	4.93025	68.9978	65.0393	55.0186	71.0134	67.0186	111.044	53.0393	55.0549	69.0341	83.0496	Others
DWZP2089	2595	C13 H20 O	193.159	M+H	9.71633	109.065	95.0495	81.0704	69.0706	79.0548	67.055	91.0547	55.055	107.086	93.0703	Others
DWZP2091	Torsemide	C16 H20 N4 O3 S	349.132	M+H	6.22736	98.9757	116.986	131.085	56.9656	145.101	147.08	159.08	134.996	107.086	149.096	Others
DWZP2094	2-Isopropylphenyl hydroperoxide	C9 H12 O2	153.091	M+H	5.63719	91.0547	69.0342	95.0495	65.0393	79.0548	55.055	67.055	59.0499	53.0394	105.07	Others
DWZP2097	Choline	C5 H13 N O	104.107	M+H	11.863	58.0659	60.0816	59.0737	56.0503	72.0083	72.0094	104.107	196.019	68.0002	138.107	Alkaloid
DWZP2109	1-phenyl-5-hexene	C12 H16	161.132	M+H	8.46812	91.0547	105.07	79.0548	117.07	119.086	67.0549	81.0704	95.0495	103.055	53.0394	Others
DWZP2110	Gly-Leu-Phe	C17 H25 N3 O4	336.191	M+H	4.17536	120.081	86.0969	69.0705	223.107	70.0657	84.0813	72.0814	103.054	233.164	129.102	Others
DWZP2114	6-Methylquinoline	C10 H9 N	144.081	M+H	3.25492	115.054	91.0546	117.057	143.073	90.0469	95.0495	117.07	142.065	116.062	53.0393	Others
DWZP2126	2,2'-(1,4-Phenylene)bis[1-(2-furyl)-1,2-ethanedione]	C18 H10 O6	323.054	M+H	5.00277	249.054	295.059	221.059	277.049	267.065	239.07	193.064	323.054	305.044	205.064	Others
DWZP2134	2-{[(2R,3R,4S,5S,6R)-4,5-dihydroxy-6-(hydroxymethyl)-3-{[(2S,3R,4R,5R,6S)-3,4,5-trihydroxy-6-methyloxan-2-yl]oxy}oxan-2-yl]oxy}-2-(4-hydroxyphenyl)acetonitrile	C20 H27 N O11	480.147	M+H	3.92162	480.147	347.094	374.105	136.075	70.0658	86.0969	120.081	85.0289	129.102	84.0813	Others
DWZP2142	(1aR,1bR,2R,3R,7R,7aS)-1b,2-dimethyl-7a-(prop-1-en-2-yl)-1aH,1bH,2H,3H,4H,5H,7H,7aH-naphtho[1,2-b]oxirene-3,7-diol	C15 H22 O3	251.164	M+H	5.63019	83.0497	119.086	93.0703	107.086	121.101	105.07	79.0548	97.0652	111.081	81.0704	Others
DWZP2156	N-(tert-Butylcarbamoyl)-3-methyl-L-valine	C11 H22 N2 O3	231.17	M+H	2.95179	72.0814	55.055	86.0969	57.0581	70.0658	56.0502	53.0394	120.081	84.0449	84.0813	Others
DWZP2158	N-(2-Hydroxypropyl)-N-methyldodecanamide	C16 H33 N O2	272.258	M+H	9.07408	100.076	86.0605	57.0706	254.247	58.0659	70.0658	71.0862	72.0814	118.086	56.0503	Others
DWZP2175	1-[4-hydroxy-3-(3-methylbut-2-en-1-yl)phenyl]ethan-1-one	C13 H16 O2	205.122	M+H	5.50927	93.0703	91.0547	121.065	95.0496	53.0394	137.06	117.07	115.054	129.07	103.055	Others
DWZP2194	(3E,5S,8R,11E,13S,16R)-5,13-dihydroxy-8,16-dimethyl-1,9-dioxacyclohexadeca-3,11-diene-2,10-dione	C16 H24 O6	335.149	M+H	4.72443	317.138	335.149	70.445	276.026	303.013	275.018	70.4459	70.4467	70.4474	509.443	Others
DWZP2235	Diphenylmethyl (2S,3S,5R)-3-methyl-7-oxo-3-(1H-1,2,3-triazol-1-ylmethyl)-4-thia-1-azabicyclo[3.2.0]heptane-2-carboxylate	C23 H22 N4 O3 S	473.105	M+K	5.20786	311.052	293.041	473.104	185.042	455.094	310.044	189.015	161.021	473.235	184.034	Others
DWZP2255	3,4-Dimethoxyhydrocinnamic acid	C11 H14 O4	211.096	M+H	7.41531	123.044	155.034	68.9978	81.0704	95.0496	67.055	139.039	127.039	151.039	67.0186	Others
DWZP2256	(2S,3S,4S,5R,6R)-6-[3-(benzoyloxy)-2-hydroxypropoxy]-3,4,5-trihydroxyoxane-2-carboxylic acid	C16 H20 O10	395.095	M+Na	4.56967	219.063	395.095	70.1753	261.073	70.1763	163	199.021	86.0971	97.5207	70.1771	Others
DWZP2259	LLK	C18 H36 N4 O4	373.28	M+H	3.79166	84.0812	129.102	86.0969	144.065	197.164	72.0814	101.108	161.092	84.0449	224.175	Others
DWZP2265	METHYL 3-NITROCINNAMATE	C10 H9 N O4	208.06	M+H	2.36704	146.06	128.049	118.065	91.0547	148.039	107.049	103.055	117.057	105.07	95.0495	Others
DWZP2267	N~2~-Acetyl-N-(5,5,5-trifluoro-3,4-dioxo-1-phenyl-2-pentanyl)leucinamide	C19 H23 F3 N2 O4	401.167	M+H	5.14144	268.13	155.042	384.141	401.167	286.141	287.125	312.156	86.0969	176.08	296.161	Others
DWZP2325	5,10,15-trimethyl-4,9,13-trioxatetracyclo[10.3.0.0??l,??????.0??????,??a??????]pentadec-1(15)-en-14-one	C15 H20 O4	247.132	M+H	5.96797	187.111	91.0546	135.08	131.085	186.103	107.086	119.086	172.088	105.07	143.085	Others
DWZP2351	Artonin K	C21 H18 O7	383.112	M+H	6.02863	245.044	69.0342	135.044	165.018	263.054	147.044	203.033	217.049	221.044	153.018	Others
DWZP2370	4-[(3R)-5,7-dimethoxy-6-(3-methylbut-2-en-1-yl)-3,4-dihydro-2H-1-benzopyran-3-yl]-2-(3-methylbut-2-en-1-yl)benzene-1,3-diol	C27 H34 O5	461.235	M+H	8.2029	461.235	315.177	70.2529	70.2517	70.2537	289.089	132.987	169.047	261.893	221.022	Others
DWZP2413	(2S,3S,4S,5R,6R)-6-[3-(benzoyloxy)-2-hydroxypropoxy]-3,4,5-trihydroxyoxane-2-carboxylic acid	C16 H20 O10	395.095	M+H	4.55296	395.094	219.062	261.073	163	199.021	349.089	105.034	72.9182	157.011	72.9194	Others
DWZP2418	(E)-Diisopropyl azodicarboxylate	C8 H14 N2 O4	203.102	M+H	1.04003	98.0604	71.0498	119.019	70.0658	101.009	56.0503	84.0449	121.017	87.0684	102.055	Others
DWZP2429	MFCD00038310	C14 H27 N3 O4	302.207	M+H	3.97215	72.0814	86.0969	143.118	70.0658	55.055	110.071	84.0812	100.076	132.102	130.086	Others
DWZP2456	(1R,9R)-3-(2-Fluorophenyl)-11-(phenylsulfonyl)-7,11-diazatricyclo[7.3.1.02,7]trideca-2,4-dien-6-one	C23 H21 F N2 O3 S	425.141	M+Na	4.17391	425.141	293.099	91.0546	70.986	259.079	70.9871	97.5208	293.087	92.058	208.626	Others
DWZP2522	Lethane	C9 H17 N O2 S	204.105	M+H	5.80312	58.9958	55.055	86.9904	81.0704	79.0548	100.112	73.0113	76.0222	61.0114	88.022	Others
DWZP2549	3-[(2S,3S)-5-hydroxy-2,3,8,8-tetramethyl-4-oxo-2H,3H,4H,8H-pyrano[3,2-g]chromen-10-yl]-3-phenylpropanoic acid	C25 H26 O6	445.161	M+H	4.63084	445.16	383.16	301.119	343.129	385.139	427.15	315.098	253.097	365.15	213.066	Others
DWZP2551	1-quinolin-2-ylmethanamine	C10 H10 N2	160.076	M+H	4.61586	130.065	117.057	118.065	91.0546	115.054	132.081	131.073	105.07	59.931	90.0469	Others
DWZP2578	9-hydroxy-2,10,10-trimethyltricyclo[6.3.0.0??a,??????]undec-6-ene-6-carboxylic acid	C15 H22 O3	233.153	M+H	5.98036	105.07	91.0546	131.085	93.0703	145.101	121.101	79.0548	107.086	119.086	149.096	Others
DWZP2616	Chlorodenafil	C19 H21 Cl N4 O3	389.141	M+Na	5.60548	389.141	213.109	255.12	163	199.021	157.011	71.3927	343.136	71.3916	96.99	Others
DWZP2617	6,3'-Dihydroxy-4,4'-dimethoxy-5-methylaurone	C18 H16 O6	329.101	M+H	7.22855	195.028	85.0289	57.0343	171.028	125.023	153.018	109.029	177.018	81.034	149.023	Others
DWZP2639	glycidyl oleate	C21 H38 O3	339.289	M+H	11.7344	69.0706	55.055	83.0861	81.0705	95.0859	67.055	57.0343	97.1016	93.0703	57.0707	Others
DWZP2642	Nimodipine	C21 H26 N2 O7	419.183	M+H	10.7424	363.12	363.085	104.993	347.088	345.075	419.147	326.058	325.556	335.091	307.057	Others
DWZP2671	GLYCERYL 1-LINOLENATE	C21 H36 O4	353.268	M+H	10.837	81.0704	67.0549	95.0859	93.0703	107.086	109.101	121.101	79.0548	135.117	123.117	Others
DWZP2694	2-(hydroxymethyl)-6-{5-[3-(hydroxymethyl)-5-(3-hydroxypropyl)-7-methoxy-2,3-dihydro-1-benzofuran-2-yl]-2-methoxyphenoxy}oxane-3,4,5-triol	C26 H34 O11	545.199	M+H	7.39084	335.109	545.198	545.329	365.12	189.052	545.163	485.168	233.078	399.141	353.126	Others
DWZP2695	MFCD00038310	C14 H27 N3 O4	302.207	M+H	3.301	86.0969	84.0813	70.0658	130.086	69.0706	172.108	129.102	72.0814	84.0449	110.071	Others
DWZP2725	Oleanolic acid	C30 H48 O3	439.357	M+H	11.832	203.179	191.179	189.163	95.0859	109.101	121.101	135.117	119.086	205.195	147.117	Others
DWZP2741	6-(3-hydroxybutan-2-yl)-5-(hydroxymethyl)-4-methoxy-2H-pyran-2-one	C11 H16 O5	211.096	M+H	7.05329	123.044	167.07	78.047	91.0547	124.052	151.039	106.042	95.0496	79.0548	152.047	Others
DWZP2767	Glutaric anhydride	C5 H6 O3	115.039	M+H	0.325547	119.019	101.009	82.9984	72.9525	97.773	133.034	66.2095	108.159	67.2304	76.4124	Others
DWZP2781	(1aR,1bR,2R,3R,7R,7aS)-1b,2-dimethyl-7a-(prop-1-en-2-yl)-1aH,1bH,2H,3H,4H,5H,7H,7aH-naphtho[1,2-b]oxirene-3,7-diol	C15 H22 O3	251.163	M+H	6.30395	119.086	83.0497	107.086	93.0703	105.07	97.0652	121.101	81.0705	91.0547	79.0549	Others
DWZP2809	L-Valyl-L-tyrosine	C16 H21 N3 O3	304.165	M+H	4.04341	72.0814	188.07	146.06	159.091	55.055	144.081	132.081	130.065	170.06	70.2095	Others
DWZP2847	7-Methoxy-4H-chromen-4-one	C10 H8 O3	177.054	M+H	6.31259	89.039	78.047	134.036	117.034	63.0236	106.042	65.0393	91.0546	105.034	95.0495	Others
DWZP2879	2-Ethynylaniline	C8 H7 N	117.034	M+H	3.9986	63.0236	89.039	62.0158	56.9655	91.0546	115.054	61.008	65.0393	53.003	71.9525	Others
DWZP2898	NP-020916	C18 H30 O10	429.173	M+H	6.20792	267.12	429.172	203.052	249.109	205.12	285.118	243.107	309.118	267.108	143.031	Others
DWZP2910	Eugenol	C10 H12 O2	165.091	M+H	5.01086	67.0549	91.0547	79.0548	95.0495	81.0704	55.055	53.0394	65.0393	72.9378	93.0703	Others
DWZP2920	Folinic acid	C20 H23 N7 O7	474.172	M+H	3.06061	345.13	327.119	136.075	259.118	302.124	180.088	284.113	132.044	86.0969	129.102	Others
DWZP2922	2-Ethynylphenol	C8 H6 O	119.049	M+H	4.10395	65.0393	91.0546	95.0495	78.047	51.0237	53.0394	103.054	75.0235	63.0236	105.045	Others
DWZP2931	(1R,2R,5S,8R,10R,14R)-20-hydroxy-1,2,14,18,18-pentamethyl-17-oxo-8-(prop-1-en-2-yl)pentacyclo[11.8.0.0???,??a??????.0??????,????a.0??a??????,??a????a]henicosane-5-carboxylic acid	C30 H46 O4	453.336	M+H	8.44579	201.163	187.148	189.163	205.158	119.086	159.117	147.117	133.101	145.101	213.163	Others
DWZP2932	2-[(2R,4aR,8R,8aR)-8-hydroxy-4a,8-dimethyl-decahydronaphthalen-2-yl]prop-2-enoic acid	C15 H24 O3	235.169	M+H	8.12356	107.086	81.0704	119.086	105.07	95.0859	67.055	93.0703	91.0547	79.0548	133.101	Others
DWZP2945	Isopimpinellin	C13 H10 O5	247.06	M+H	4.15424	153.018	121.029	67.0186	229.049	111.044	69.0343	68.9979	97.0289	171.029	65.0394	Others
DWZP2964	1,4,7-Heptanetriamine	C7 H19 N3	146.165	M+H	2.45461	91.0547	117.057	65.0393	118.065	90.0469	72.1996	89.0391	117.055	72.1985	116.05	Others
DWZP2968	MFCD00038310	C14 H27 N3 O4	302.207	M+H	2.97722	86.0969	72.0814	70.0658	84.0813	130.086	172.108	129.102	84.0449	112.087	69.0706	Others
DWZP3005	1,2-Dihydro-5-hydroxy-2- (1-hydroxy-1-methylethyl) -4- (isobutyryl) -6-phenylfurano [ 2,3-h ] [ 1 ] benzopyran-8-one	C24 H24 O6	409.164	M+H	10.5875	335.091	353.101	320.067	321.075	338.078	104.993	153.054	385.059	295.06	323.054	Others
DWZP3022	NP-018660	C13 H22 O3	209.153	M+H	3.41595	55.055	83.0497	95.0495	93.0703	81.0704	67.0549	79.0548	91.0547	109.065	107.086	Others
DWZP3027	Valerophenone	C11 H14 O	163.111	M+H	11.1578	91.0546	56.9655	98.9756	119.049	116.986	71.9525	134.072	134.996	70.981	95.0494	Others
DWZP3038	N-[9-(alpha-D-Ribofuranosyl)-9H-purin-6-yl]-L-aspartic acid	C14 H17 N5 O8	384.115	M+H	2.97047	252.072	234.062	162.077	136.062	206.067	192.051	188.056	57.0343	85.0289	73.0291	Others
DWZP3045	(5S)-5-hydroxy-1,7-diphenylheptan-3-one	C19 H22 O2	305.157	M+H	3.74343	305.156	153.018	149.023	123.044	231.065	127.039	213.054	167.034	185.059	171.028	Others
DWZP3084	Lauramidopropylamine oxide	C17 H35 N O3	302.269	M+H	9.50009	88.0762	74.0607	56.0503	242.247	57.0707	116.071	71.0862	60.0451	134.081	302.268	Others
DWZP3105	Aspartame	C14 H18 N2 O5	295.128	M+H	2.10933	120.081	84.0812	84.0449	103.054	130.05	102.055	86.0969	129.102	132.958	70.0657	Others
DWZP3122	ortho-Phthalaldehyde	C8 H6 O2	135.044	M+H	5.07199	89.039	63.0237	95.0495	70.2312	70.2323	53.0394	91.0547	77.0392	51.0237	70.2331	Others
DWZP3124	4-Hydroxybenzaldehyde	C7 H6 O2	123.044	M+H	4.62034	51.0237	50.0159	77.0392	95.0495	53.0394	80.0501	72.3082	123.044	67.055	105.045	Others
DWZP3126	MFCD00019463	C18 H26 O9	387.165	M+H	7.57815	225.112	249.112	237.112	81.0704	181.049	137.059	303.122	285.111	85.0289	151.039	Others
DWZP3180	Trimethyl-Verkade's Superbase	C9 H21 N4 P	217.158	M+H	6.99033	79.0548	105.07	107.086	91.0547	67.0549	133.101	107.049	119.086	93.0703	95.0495	Others
DWZP3184	2-{(2-Hydroxyethyl)[3-(tridecyloxy)propyl]nitroryl}ethanol	C20 H43 N O4	362.326	M+H	9.08672	300.289	256.263	362.325	70.0658	88.0761	132.102	146.117	102.092	57.0707	212.237	Others
DWZP3197	Purpurin	C14 H8 O5	257.044	M+H	10.1302	257.044	229.049	201.054	203.034	239.034	145.065	109.029	155.049	173.06	117.07	Others
DWZP3213	N-(2-Hydroxyhexadecyl)diethanolamine	C20 H43 N O3	368.313	M+Na	9.84981	368.313	73.0959	223.012	73.095	104.993	232.837	73.0972	247.344	300.328	324.286	Others
DWZP3255	1-[4-hydroxy-3-(3-methylbut-2-en-1-yl)phenyl]ethan-1-one	C13 H16 O2	205.122	M+H	6.69431	93.0703	91.0547	121.065	95.0495	53.0394	129.07	144.093	105.07	105.045	119.086	Others
DWZP3297	N-{[(2R,3S,4R,5S)-3,4-Dihydroxy-5-{2-oxo-2-[4-(2-pyridinyl)-1-piperazinyl]ethyl}tetrahydro-2-furanyl]methyl}-4-methylbenzenesulfonamide	C23 H30 N4 O6 S	473.178	M+Na	5.73558	473.177	398.133	368.122	380.122	443.167	383.109	349.104	189.052	473.234	71.4099	Others
DWZP3312	NP-003491	C36 H58 O11	689.386	M+H	7.64449	689.385	527.333	689.157	70.3499	185.042	70.3509	70.3516	72.9384	599.318	536.184	Others
DWZP3315	DK3970000	C14 H20 O2	221.153	M+H	6.20591	119.086	105.07	91.0547	133.101	59.0499	93.0703	98.9757	81.0704	79.0548	117.07	Others
DWZP3335	(2E)-2-(Carbamoylhydrazono)propyl 2-hexyl-4-quinolinecarboxylate	C20 H26 N4 O3	371.206	M+H	6.5447	191.143	151.112	107.086	85.0289	147.117	121.101	149.132	173.132	69.0706	121.065	Others
DWZP3336	Phorate oxon	C7 H17 O3 P S2	245.044	M+H	4.87622	132.081	159.091	245.044	185.071	130.065	142.065	157.076	115.054	160.075	199.039	Others
DWZP3366	4-methoxy-6-(prop-2-en-1-yl)-2H-1,3-benzodioxole	C11 H12 O3	193.086	M+H	4.7786	105.07	91.0547	133.101	79.0548	103.055	115.054	118.041	95.0495	119.086	55.055	Others
DWZP3390	N,N'-Diphenylguanidine	C13 H13 N3	212.118	M+H	4.45095	119.06	94.0656	92.0499	95.0495	53.0394	195.091	105.045	65.0393	77.0392	81.0341	Others
DWZP3398	Carbetamide	C12 H16 N2 O3	237.123	M+H	2.23118	120.081	103.054	70.0658	84.0813	93.0703	91.0546	110.071	86.0969	72.0814	88.0398	Others
DWZP3407	N2-(3,4,5-trimethoxyphenyl)-6,7-dimethoxy-1-methyl-1,2,3,4-tetrahydroisoquinoline-2-carbothioamide	C22 H28 N2 O5 S	433.183	M+H	6.83797	433.183	203.052	253.119	271.13	271.059	358.141	181.049	137.059	327.122	271.091	Others
DWZP3416	(5R)-3-[(1R)-1-Hydroxyoctyl]-5-methyl-2(5H)-furanone	C13 H22 O3	227.091	M+H	4.42887	181.049	140.047	65.0393	73.0291	85.0289	95.0496	110.036	67.055	171.065	82.0419	Others
DWZP3417	Tolfenpyrad	C21 H22 Cl N3 O2	384.147	M+H	3.37829	149.096	135.08	201.127	132.011	245.117	161.059	107.086	187.111	212.037	179.07	Others
DWZP3430	5-Amino-2-(4,6'-dihydroxy-2',5',5',8a'-tetramethyl-6-oxo-3',4',4a',5',6,6',7',8,8',8a'-decahydro-2'H-spiro[furo[2,3-E]isoindole-2,1'-naphthalen]-7(3H)-yl)-5-oxopentanoic acid	C28 H38 N2 O7	515.283	M+H	9.88273	515.282	186.995	104.993	369.224	268.998	433.162	72.825	403.01	73.0717	455.143	Others
DWZP3499	(5E)-7-methylidene-10-oxo-4-(propan-2-yl)undec-5-enoic acid	C15 H24 O3	253.179	M+H	5.9175	81.0704	79.0548	109.101	139.075	95.0859	107.086	85.0653	105.07	133.101	67.055	Others
DWZP3502	(2E)-3-(2-{[(2S,3R,4S,5S,6R)-3,4,5-trihydroxy-6-(hydroxymethyl)oxan-2-yl]oxy}phenyl)prop-2-enoic acid	C15 H18 O8	309.096	M+H	7.9166	147.044	119.049	81.0341	69.0343	85.029	91.0548	109.029	53.0394	99.0445	98.9758	Others
DWZP3531	4-(5-{5-[(2S)-1-(4-Pyridinylmethyl)-2-pyrrolidinyl]-1,2,4-oxadiazol-3-yl}-2-pyridinyl)morpholine	C21 H24 N6 O2	393.209	M+H	4.53643	393.209	71.9735	280.974	71.9725	57.7916	71.9749	97.5206	355.831	399.236	287.591	Others
DWZP3532	Musk Tebetine	C13 H18 N2 O4	267.133	M+H	1.72333	120.081	103.054	84.0813	74.0606	93.0703	70.0658	84.0449	56.0502	102.055	110.071	Others
DWZP3548	(2R,7S,13R,14R,16S,19R,20S)-19-(furan-3-yl)-9,9,13,20-tetramethyl-5,12,17-trioxo-4,8,15,18-tetraoxahexacyclo[11.9.0.0???,??????.0???,??a??????.0??a??????,??a??????.0??a??????,?????????]docosan-11-yl acetate	C28 H32 O10	511.193	M+H	7.29199	511.193	511.249	467.203	349.198	365.101	86.0969	111.005	72.0846	493.203	493.182	Others
DWZP3552	N,N-Bis(2-hydroxyethyl)undecanamide	C15 H31 N O3	274.237	M+H	5.6098	256.227	58.066	84.0814	238.216	72.0815	81.0705	95.086	71.0737	67.055	55.0551	Others
DWZP3584	(2R,3S,4S,5S)-4-hydroxy-2,5-bis(hydroxymethyl)-5-{[(2R,3R,4S,5S,6R)-3,4,5-trihydroxy-6-(hydroxymethyl)oxan-2-yl]oxy}oxolan-3-yl (2E)-3-phenylprop-2-enoate	C21 H28 O12	495.147	M+H	6.13403	315.083	333.094	203.052	495.146	321.121	435.153	86.097	70.5663	303.111	171.041	Others
DWZP3586	NP-017176	C27 H40 O5	467.277	M+H	10.5284	467.276	317.245	173.021	355.066	220.971	315.229	191.031	299.234	104.993	325.106	Others
DWZP3598	Vanillin	C8 H8 O3	153.054	M+H	4.61022	65.0393	110.036	111.044	93.0339	79.0548	81.0341	81.0705	95.0495	82.0419	109.029	Others
DWZP3607	Linamarin	C10 H17 N O6	248.113	M+H	3.33558	86.097	69.0706	71.0134	89.0238	99.008	88.0398	156.102	100.04	150.969	72.9378	Others
DWZP3608	1-CHLORO-5,5-DIMETHYLHYDANTOIN	C5 H7 Cl N2 O2	163.027	M+H	4.28568	103.054	56.9655	95.0495	53.0393	98.9756	91.0546	116.986	89.039	71.9525	105.045	Others
DWZP3610	2-Ethyl-1H-indole	C10 H11 N	145.028	M+H	3.36952	89.039	63.0236	53.0394	55.0186	71.9525	97.0079	69.0342	58.0659	62.0158	57.0342	Others
DWZP3635	Nothofagin	C21 H24 O10	437.143	M+H	5.92527	437.214	107.049	235.06	193.049	211.06	353.101	181.049	247.06	365.101	259.059	Others
DWZP3636	NP-013088	C23 H24 O6	397.165	M+H	9.65458	341.102	285.039	269.044	323.091	325.107	257.044	305.08	397.164	281.081	62.9826	Others
DWZP3638	2-(4-ethoxyphenyl)-2-methylpropanol	C12 H18 O2	194.117	M+H	0.433859	107.049	135.044	58.0659	72.9378	150.969	151.972	90.9482	151.969	132.958	73.9382	Others
DWZP3651	(2S,3R,4S,5S,6R)-2-{4-[(1E)-3-hydroxyprop-1-en-1-yl]-2,6-dimethoxyphenoxy}-6-({[(2R,3R,4S,5S,6R)-3,4,5-trihydroxy-6-(hydroxymethyl)oxan-2-yl]oxy}methyl)oxane-3,4,5-triol	C23 H34 O14	573.146	M+H	11.8865	573.146	186.995	268.998	244.954	104.993	573.283	80.9484	573.527	573.375	409.271	Others
DWZP3661	NP-016455	C11 H18 N2 O4	243.134	M+H	2.16477	84.0449	86.0969	56.0502	70.0658	56.9656	110.071	84.0813	132.102	98.9757	69.0705	Others
DWZP3685	(3aR,4aS,5R,6S,8S,9aR)-5,6-dihydroxy-4a,8-dimethyl-3-methylidene-dodecahydroazuleno[6,5-b]furan-2-one	C15 H22 O4	249.145	M+H	5.52605	69.0342	119.086	91.0547	105.07	95.0495	147.08	93.0703	107.086	129.07	117.07	Others
DWZP3704	Clotiazepam	C16 H15 Cl N2 O S	319.065	M+H	0.962828	69.0342	129.018	99.0444	81.034	97.0288	127.039	109.029	85.0289	139.002	68.9978	Others
DWZP3705	Sinapinic acid	C11 H12 O5	225.075	M+H	4.43617	85.0289	95.0859	81.0705	67.055	91.0547	93.0703	94.0737	79.0548	84.9602	105.07	Others
DWZP3710	Citral	C10 H16 O	153.127	M+H	5.6185	91.0547	67.0549	55.055	93.0703	79.0548	95.0859	107.086	95.0495	53.0394	81.0704	Others
DWZP3711	N-{[(2R,3S,4R,5S)-3,4-Dihydroxy-5-{2-oxo-2-[4-(2-pyridinyl)-1-piperazinyl]ethyl}tetrahydro-2-furanyl]methyl}-4-methylbenzenesulfonamide	C23 H30 N4 O6 S	473.177	M+H	5.72927	473.177	398.133	368.122	380.122	443.167	349.104	383.11	189.052	70.4553	367.115	Others
DWZP3715	5-[4-(3-hydroxy-4-methoxyphenyl)-hexahydrofuro[3,4-c]furan-1-yl]-2-methoxyphenol	C20 H22 O6	341.138	M+H	5.85834	137.06	187.075	270.088	291.101	248.083	211.075	263.106	231.08	276.077	255.064	Others
DWZP3717	1,1'-(1,3,5-Hexatriene-1,6-diyl)bis(4-nitrobenzene)	C18 H14 N2 O4	323.11	M+H	3.4293	295.059	60.0564	249.054	221.059	267.065	177.054	72.3653	56.9656	208.989	277.049	Others
DWZP3730	NP-020647	C21 H30 O7	395.204	M+H	6.63335	395.203	233.114	185.042	104.992	70.0658	86.0969	395.168	309.128	84.0812	129.102	Others
DWZP3731	4-hydroxy-6,9-dimethyl-3-methylidene-2H,3H,3aH,4H,5H,6H,6aH,7H,8H,9bH-azuleno[4,5-b]furan-2,8-dione	C15 H18 O4	263.127	M+H	6.04095	113.023	105.07	85.0289	119.019	119.086	135.08	156.093	161.029	83.0497	133.065	Others
DWZP3739	4-CYCLOHEXYLACETOPHENONE	C14 H18 O	203.143	M+H	6.22097	119.086	105.07	91.0547	133.101	72.2808	155.085	119.019	69.0342	128.062	117.07	Others
DWZP3748	Pregnane-3,3-diol	C21 H36 O2	321.279	M+H	12.0418	57.0707	71.0862	111.044	85.1017	339.22	56.9656	80.9484	321.209	71.0939	104.993	Others
DWZP3752	(3aR,7aS,8S,9aR)-5,8-dimethyl-3-methylidene-2H,3H,3aH,4H,6H,7H,7aH,8H,9H,9aH-azuleno[6,5-b]furan-2,6-dione	C15 H18 O3	247.133	M+H	5.03543	105.07	95.0495	91.0547	119.086	131.085	156.093	123.08	67.0549	79.0548	93.0703	Others
DWZP3754	g-Butyrobetaine	C7 H15 N O2	146.117	M+H	2.08487	55.0551	71.9775	91.0547	57.0706	55.9351	117.058	71.9409	72.0815	127.712	281.612	Others
DWZP3758	[Similar to: NP-003535; ??Mass: -36.0205 Da]	C27 H45 F O5	469.331	M+H	9.20996	187.148	201.163	119.086	107.086	121.101	133.101	199.148	95.086	145.101	159.117	Others
DWZP3774	2,4-Dimethylbenzaldehyde	C9 H10 O	135.08	M+H	8.56563	91.0546	65.0393	119.049	109.065	119.06	95.0495	79.0547	105.07	103.055	51.0237	Others
DWZP3787	3-Ethyl-o-xylene	C10 H14	135.117	M+H	5.01651	91.0547	65.0393	95.0495	105.07	79.0548	53.0394	115.054	51.0238	103.054	105.045	Others
DWZP3804	1-(Benzyloxy)-8,11,11-trimethyl-6-(phenylsulfanyl)bicyclo[5.3.1]undec-7-en-3-one	C27 H32 O2 S	421.219	M+H	8.22769	203.052	145.101	201.164	95.0859	121.101	159.117	421.219	107.086	173.132	81.0705	Others
DWZP3808	N-Desmethyl-loperamide	C28 H31 Cl N2 O2	463.214	M+H	6.01047	463.214	331.172	72.0815	248.128	347.16	420.212	202.122	231.101	446.228	346.176	Others
DWZP3809	N-Caprylyldiethanolamine	C12 H27 N O2	218.211	M+H	6.10825	70.0658	88.0762	57.0707	102.092	71.0862	106.087	58.066	70.49	200.201	62.0608	Others
DWZP3827	1-Pentene, 5-phenyl-	C11 H14	147.117	M+H	4.58453	91.0547	72.9378	117.07	65.0394	115.054	95.0495	79.0548	105.07	103.054	90.9481	Others
DWZP3832	N-(2-Methylbutyl)-N'-(6-{4-[5-(trifluoromethyl)pyridin-2-yl]piperazino}pyridin-3-yl)thiourea	C21 H27 F3 N6 S	453.209	M+H	4.91595	453.208	435.198	273.133	273.145	291.143	291.156	203.052	255.135	71.617	213.06	Others
DWZP3846	4-(3,4-dihydroxyphenyl)-7-hydroxy-5-{[(2S,3R,4S,5S,6R)-3,4,5-trihydroxy-6-(hydroxymethyl)oxan-2-yl]oxy}-2H-chromen-2-one	C21 H20 O11	449.106	M+H	5.23907	287.054	449.177	285.075	70.0657	328.117	86.0969	72.0814	84.0812	287.124	129.102	Others
DWZP3847	L-Tryptophyl-L-isoleucine	C17 H23 N3 O3	318.18	M+H	4.98384	86.0969	188.07	146.06	159.091	144.08	132.081	130.065	170.06	141.102	113.107	Others
DWZP3851	1-(3-Methylphenyl)4-methyl-3-pentene	C13 H18	175.148	M+H	7.68323	119.019	91.0546	105.07	137.029	119.086	101.009	79.0548	117.07	133.101	103.054	Others
DWZP3856	AC 45594	C13 H20 O2	231.135	M+Na	8.44112	56.9656	98.9757	84.9602	119.019	116.986	158.996	110.976	71.8768	103.024	101.009	Others
DWZP3873	N~2~-(3-Carboxypropanoyl)-N~5~-(diaminomethylene)ornithine	C10 H18 N4 O5	275.135	M+H	0.881809	70.0658	116.071	112.087	71.0499	100.04	84.045	101.024	60.0564	72.0815	152.07	Others
DWZP3877	Bractein	C21 H20 O12	465.102	M+H	4.8006	195.028	137.059	69.0341	263.054	303.119	303.049	245.044	315.085	219.028	297.075	Others
DWZP3883	Alternariolmethylether	C15 H12 O5	273.075	M+H	6.76739	199.075	153.018	149.023	91.0547	153.07	121.028	181.064	131.085	68.9978	103.055	Others
DWZP3889	4-hydroxy-6,9-dimethyl-3-methylidene-2H,3H,3aH,4H,5H,6H,6aH,7H,8H,9bH-azuleno[4,5-b]furan-2,8-dione	C15 H18 O4	263.127	M+H	5.6073	135.08	97.0651	105.07	107.086	91.0546	119.086	69.0342	156.093	187.111	79.0548	Others
DWZP3890	8-Acetyl-7-hydroxycoumarin	C11 H8 O4	205.122	M+H	4.17446	91.0547	93.0703	95.0495	121.065	105.07	69.0342	53.0394	129.07	65.0393	56.9656	Others
DWZP3898	3-Fluorodihydro-2(3H)-furanone	C4 H5 F O2	105.07	M+H	5.20096	51.0237	95.0495	53.0394	72.9378	77.0392	50.0159	79.0548	55.9352	105.045	70.4028	Others
DWZP3905	RI2735000	C9 H14 O2	155.106	M+H	5.35155	67.0549	79.0548	81.0704	55.055	53.0394	65.0393	63.9293	95.0495	69.0706	91.0547	Others
DWZP3906	N~4~-Hydroxy-2-isobutyl-N~1~-[1-(methylamino)-1-oxo-3-phenyl-2-propanyl]succinamide	C18 H27 N3 O4	350.207	M+H	5.4758	86.0969	120.081	157.133	70.0658	166.086	69.0705	84.0813	110.071	72.0814	129.102	Others
DWZP3911	Loratadine impurity H	C8 H13 N O3	172.096	M+H	0.83742	83.0734	126.091	70.0658	69.058	56.0502	84.0813	81.034	68.0502	82.0656	80.05	Others
DWZP3913	BD 1008	C15 H22 Cl2 N2	301.119	M+Na	3.68371	301.119	171.056	283.108	227.046	71.2052	139.039	163.039	189.054	70.0659	130.065	Others
DWZP3914	2-Isopropylnaphthalene	C13 H14	171.149	M+H	0.375465	72.0451	55.0551	68.9979	83.0862	72.9378	89.0715	61.9286	90.9482	55.0187	53.0394	Others
DWZP3921	(2R,7S,13R,14R,16S,19R,20S)-19-(furan-3-yl)-9,9,13,20-tetramethyl-5,12,17-trioxo-4,8,15,18-tetraoxahexacyclo[11.9.0.0???,??????.0???,??a??????.0??a??????,??a??????.0??a??????,?????????]docosan-11-yl acetate	C28 H32 O10	511.193	M+H	7.83776	511.193	467.203	449.192	111.005	70.9965	70.9955	323.079	529.203	451.172	338.974	Others
DWZP3924	Methyl N-{[(2S)-4-(isopropylcarbamoyl)-1-(methoxyacetyl)-2-piperazinyl]carbonyl}-O-methyl-L-tyrosinate	C23 H34 N4 O7	501.23	M+H	5.87821	501.23	347.094	355.172	349.11	70.0658	86.097	457.24	72.0815	129.102	84.0813	Others
DWZP3940	NP-008999	C22 H28 O10	453.173	M+H	6.91222	203.052	291.12	453.172	185.042	409.182	143.031	247.13	303.086	273.109	123.044	Others
DWZP3945	1-(2,2-Dimethylchromen-6-yl)ethan-1-one	C13 H14 O2	203.179	M+H	9.06747	105.07	119.086	81.0704	95.0859	67.0549	91.0547	79.0548	93.0703	55.055	109.101	Others
DWZP3946	ACTINIDIOIONOSIDE	C19 H34 O9	423.325	M+H	10.1811	187.148	201.163	95.0859	119.086	107.086	173.132	147.117	121.101	145.101	159.117	Others
DWZP3953	NP-015904	C21 H34 O11	485.199	M+H	4.95575	485.198	333.078	335.094	353.156	425.141	427.157	467.188	295.031	70.4918	485.079	Others
DWZP3958	spisulosine	C18 H39 N O	286.31	M+H	9.41829	230.247	57.0706	62.0608	212.237	71.0862	85.1017	58.0659	286.31	55.055	69.0705	Others
DWZP3976	1,7-OCTADIYNE	C8 H10	107.086	M+H	7.9176	65.0394	91.0548	51.0238	95.0495	53.0394	63.0237	77.0392	71.9895	50.0159	79.0549	Others
DWZP3985	(3aR,4aS,5R,6S,8S,9aR)-5,6-dihydroxy-4a,8-dimethyl-3-methylidene-dodecahydroazuleno[6,5-b]furan-2-one	C15 H22 O4	249.148	M+H	6.88672	69.0342	119.086	91.0546	147.08	105.07	95.0495	93.0703	98.9757	117.07	79.0548	Others
DWZP3990	1-(Methoxyacetyl)-3-piperidinecarboxylic acid	C9 H15 N O4	202.107	M+H	2.42235	70.0294	67.0549	98.024	57.0707	95.0495	55.0186	72.0451	73.0291	124.076	96.0812	Others
DWZP4011	hymecromone	C10 H8 O3	177.054	M+H	4.73009	89.0391	56.9656	98.9757	78.047	117.034	116.986	134.036	63.0237	106.042	91.0547	Others
DWZP4020	5,7-Dimethoxy-2-(4-methoxyphenyl)-3-chromanol	C18 H20 O5	317.138	M+H	6.11509	107.049	137.06	147.044	129.07	151.075	91.0547	119.049	121.065	149.06	193.049	Others
DWZP4032	NP-020921	C15 H20 O8	351.104	M+Na	3.65382	351.104	70.6942	189.041	267.071	249.06	188.037	84.0813	243.071	70.6958	185.042	Others
DWZP4042	109424	C6 H4 O3	125.023	M+H	2.38162	69.0342	68.9978	97.0482	51.0238	81.0535	55.0187	71.0135	53.0394	72.5152	50.0159	Others
DWZP4070	NP-004676	C26 H32 O11	503.19	M+H	5.58866	137.059	175.075	279.101	161.059	311.127	251.106	291.101	187.075	323.127	199.075	Others
DWZP4084	3,5-Heptadiyn-2-one	C7 H6 O	107.049	M+H	1.84504	51.0237	95.0495	53.0394	77.0392	79.0548	105.045	50.0159	81.034	55.0187	71.1913	Others
DWZP4086	Chlorogenic acid	C16 H18 O9	377.084	M+Na	3.01544	163.039	215.052	145.028	291.038	197.042	135.044	237.028	253.074	271.084	185.02	Others
DWZP4090	Phorate-Oxon-Sulfoxide	C7 H17 O4 P S2	261.037	M+H	0.776461	219.02	261.03	177.009	98.9757	119.019	116.986	56.9656	101.009	217.04	243.019	NA and NA derivatives
DWZP4110	1,2-Dihydro-5-hydroxy-2- (1-hydroxy-1-methylethyl) -4- (isobutyryl) -6-phenylfurano [ 2,3-h ] [ 1 ] benzopyran-8-one	C24 H24 O6	409.164	M+H	11.276	353.101	153.054	335.091	409.164	297.039	320.067	201.163	323.054	321.075	338.078	Others
DWZP4114	FMK	C20 H32 N4 O4 S	407.206	M+H	4.71706	84.0812	129.102	120.081	287.163	157.101	101.108	199.148	269.153	241.158	231.149	Others
DWZP4117	L-Glutathione oxidized	C20 H32 N6 O12 S2	613.159	M+H	0.886232	355.073	231.043	177.033	211.02	235.02	409.084	209.005	130.05	199.071	288.064	Others
DWZP4156	4-[2-(4-Morpholinylmethyl)-2-nitrobutyl]morpholine	C13 H25 N3 O4	288.191	M+H	3.97745	72.0814	129.102	86.0969	70.0658	55.055	143.118	84.0813	132.102	71.07	149.023	Others
DWZP4171	Heroin-d3	C21 H20 [2]H3 N O5	373.183	M+H	4.61467	373.183	203.052	193.12	105.034	211.13	89.0602	86.097	91.0578	355.172	283.151	Others
DWZP4172	2-{1-[2-(3-chloro-4-morpholinoanilino)-2-oxoethyl]cyclohexyl}acetic acid	C20 H27 Cl N2 O4	395.18	M+H	10.8507	395.18	196.982	62.9825	212.005	184.01	168.987	70.6904	395.276	367.185	185.018	Others
DWZP4174	2-Oxobutyric acid	C4 H6 O3	103.039	M+H	2.02007	51.0237	95.0496	50.0159	53.0394	77.0392	60.9584	105.045	55.9352	71.8239	53.9399	Others
DWZP4184	2,4-Dimethylbenzaldehyde	C9 H10 O	135.08	M+H	5.86302	91.0547	65.0393	115.054	95.0495	70.1999	79.0548	53.0394	70.1987	105.07	70.2008	Others
DWZP4191	moquizone	C20 H21 N3 O3	352.165	M+H	5.74849	159.091	144.08	132.081	130.065	146.06	170.06	120.081	160.075	142.065	86.0969	Others
DWZP4194	4329	C9 H12 O	137.096	M+H	6.5309	107.049	70.1661	70.1671	79.0548	91.0546	53.0394	95.0495	70.1646	70.1679	121.065	Others
DWZP4237	9-hydroxy-2,10,10-trimethyltricyclo[6.3.0.0??a,??????]undec-6-ene-6-carboxylic acid	C15 H22 O3	233.153	M+H	6.41813	105.07	119.086	145.101	91.0547	56.9655	131.085	93.0703	133.101	107.086	95.0859	Others
DWZP4244	2-Ethyl-1H-indole	C10 H11 N	145.028	M+H	4.00054	89.039	63.0237	70.3086	70.3075	55.0186	53.0394	70.9425	69.0342	70.3094	62.0159	Others
DWZP4248	DL-Tryptophan	C11 H12 N2 O2	409.187	M+H	2.82216	188.07	146.06	205.097	159.092	144.081	71.9583	120.081	136.076	216.065	132.081	Others
DWZP4255	Pyridoxal	C8 H9 N O3	168.065	M+H	0.904005	91.0546	107.049	135.068	134.06	120.044	108.057	118.065	103.054	79.0548	95.0495	Vitamins
DWZP4265	(2S,3R,4S,5S,6R)-3,4,5-trihydroxy-6-(hydroxymethyl)oxan-2-yl (2E)-3-phenylprop-2-enoate	C15 H18 O7	293.101	M+H	6.0943	131.049	103.055	69.0342	81.0341	85.0289	98.9757	97.0288	53.0394	109.029	116.986	Others
DWZP4270	4-[(1S,3aR,4S,6aR)-4-(4-hydroxy-3-methoxyphenyl)-hexahydrofuro[3,4-c]furan-1-yl]-2-methoxyphenol	C20 H22 O6	341.138	M+H	6.48101	137.059	175.075	219.08	251.106	231.08	191.085	199.075	161.059	105.07	203.085	Others
DWZP4282	Mangiferin	C19 H18 O11	423.092	M+H	5.17602	273.039	303.049	299.054	327.049	339.049	351.049	313.07	369.06	285.039	323.054	Others
DWZP4288	trimethadione	C6 H9 N O3	144.065	M+H	0.987876	58.0659	84.0813	56.0503	70.6476	102.055	144.102	72.0815	55.055	70.0658	53.0394	Others
DWZP4293	Boc-Gln-Oh	C10 H18 N2 O5	247.128	M+H	1.67851	84.0449	72.0814	55.055	184.097	56.0502	85.0289	156.102	130.05	98.9846	118.086	Others
DWZP4298	Boc-Gln-Oh	C10 H18 N2 O5	247.129	M+H	2.25905	86.0969	88.0398	70.0658	84.0813	110.024	113.107	120.081	110.071	69.0706	141.102	Others
DWZP4313	Indole	C8 H7 N	119.069	M+H	2.92129	65.0393	91.0546	78.047	95.0495	103.054	53.0393	51.0237	115.054	77.0392	105.045	Others
DWZP4317	7-hydroxy-6-methoxy-2H-chromen-2-one	C10 H8 O4	193.049	M+H	4.06392	133.028	122.036	178.026	150.031	137.059	94.0417	105.034	66.0471	77.0392	81.034	Others
DWZP4328	[2-(hydroxymethyl)-5,5,8a-trimethyl-1,4,4a,5,6,7,8,8a-octahydronaphthalen-1-yl]methanol	C15 H26 O2	221.19	M+H	9.06916	105.07	81.0704	95.0859	107.086	69.0706	119.086	67.0549	93.0703	55.055	91.0547	Others
DWZP4340	NP-020916	C18 H30 O10	429.173	M+Na	6.03244	267.12	429.172	203.052	221.114	205.119	229.091	147.044	249.109	241.128	283.138	Others
DWZP4355	5-(6-hydroxy-6-methyloctyl)-2,5-dihydrofuran-2-one	C13 H22 O3	209.153	M+H	3.01458	55.055	95.0496	93.0704	83.0497	121.101	79.0549	91.0547	107.086	152.969	105.07	Others
DWZP4362	2-Methyl-2-propanyl 3-[(isopropylsulfonyl)amino]-1-piperidinecarboxylate	C13 H26 N2 O4 S	307.168	M+H	2.62842	84.0813	84.045	215.139	169.133	86.0606	86.0969	141.138	139.039	58.0659	198.112	Others
DWZP4370	Marimastat	C15 H29 N3 O5	332.217	M+H	3.0915	86.0969	70.0658	102.055	110.071	116.071	72.0814	84.0449	84.0813	69.0705	155.092	Others
DWZP4381	Chlorogenic acid	C16 H18 O9	337.091	M+H	3.99143	163.039	145.028	95.0495	135.044	67.0549	117.034	83.0497	139.039	111.044	89.039	Others
DWZP4388	Propamocarb	C9 H20 N2 O2	189.16	M+H	0.69743	70.0658	84.0813	57.0455	74.0719	71.0498	72.0814	60.0816	116.071	67.055	56.0503	Others
DWZP4392	Oxohongdenafil	C25 H32 N6 O4	481.258	M+H	12.4622	481.259	481.362	220.97	175.148	72.2542	104.993	72.2532	481.389	481.347	72.2523	Others
DWZP4397	cis-Resveratrol	C14 H12 O3	229.086	M+H	5.58545	107.049	91.0546	165.07	120.057	79.0548	119.049	135.044	95.0495	153.07	155.085	Others
DWZP4407	4-hydroxy-6,9-dimethyl-3-methylidene-2H,3H,3aH,4H,5H,6H,6aH,7H,8H,9bH-azuleno[4,5-b]furan-2,8-dione	C15 H18 O4	263.127	M+H	4.93091	113.023	105.07	85.0289	135.08	156.093	161.059	133.065	83.0497	107.086	161.029	Others
DWZP4418	NP-003491	C36 H58 O11	689.386	M+H	8.60705	689.386	527.333	70.4349	185.042	70.4359	483.344	70.4367	70.4337	707.395	70.4374	Others
DWZP4451	Demeton-S-Methyl-Sulfone	C6 H15 O5 P S2	263.016	M+H	0.846281	158.081	112.076	84.0449	140.07	103.039	144.065	56.0503	136.039	161.029	119.019	Others
DWZP4474	2-[(5R,8S,8aS)-3,8-dimethyl-2-oxo-1,2,4,5,6,7,8,8a-octahydroazulen-5-yl]prop-2-enoic acid	C15 H20 O3	231.135	M+H	7.6811	69.0342	165.07	105.07	155.085	128.062	156.093	183.08	180.093	133.101	143.085	Others
DWZP4495	Marimastat	C15 H29 N3 O5	332.217	M+H	3.95074	72.0814	173.128	101.071	74.0606	86.0969	128.107	129.102	70.0658	84.0449	56.0502	Others
DWZP4555	2-Hydroxyquinoline	C9 H7 N O	146.06	M+H	4.054	128.049	91.0547	129.045	95.0495	75.0235	146.06	119.049	53.0394	77.0392	51.0238	Others
DWZP4583	Boc-Ala-ONp	C14 H18 N2 O6	311.123	M+H	2.25787	136.075	84.0449	123.044	165.054	119.049	147.044	202.086	84.0813	91.0547	70.0658	Others
DWZP4591	1-(1,2,3,6-Tetrahydro-4-pyridinyl)-1,3-dihydro-2H-benzimidazol-2-one	C12 H13 N3 O	216.113	M+H	5.75624	216.113	82.0656	107.061	109.052	199.086	80.05	125.071	198.078	159.055	184.063	Others
DWZP4601	3-(4-Fluorophenyl)-2-hydroxy-2-methylpropionic acid	C10 H11 F O3 S	231.05	M+H	2.74863	72.0814	86.0969	55.055	69.0706	84.0813	57.0581	69.0342	70.0658	110.072	84.0449	Others
DWZP4652	MFCD00056895	C12 H12 N2 O S	233.075	M+H	5.51054	105.07	131.085	93.0703	121.101	91.0547	145.101	107.086	79.0548	119.086	149.096	Others
DWZP4669	2-(4-Hydroxyphenyl)ethyl 6-O-[(2R,3R,4R)-3,4-dihydroxy-4-(hydroxymethyl)tetrahydro-2-furanyl]-beta-D-glucopyranoside	C19 H28 O11	455.144	M+H	11.5736	455.143	397.065	399.081	385.065	384.058	440.12	341.003	371.125	329.003	242.247	Others
DWZP4673	trans-beta-Nitrostyrene	C8 H7 N O2	150.055	M+H	1.04165	61.0114	56.0502	107.049	67.0549	91.0547	94.0656	65.0393	53.0394	134.06	74.0243	Others
DWZP4684	[Similar to: NP-019748; ??Mass: -64.0163 Da]	C20 H46 F N4 O2 P	425.341	M+H	8.44757	147.117	201.163	187.148	205.158	107.086	119.086	95.0859	121.101	133.101	135.117	Others
DWZP4695	Isobutyl benzoate	C11 H14 O2	179.107	M+H	4.72311	105.07	72.9378	91.0546	90.9481	79.0548	70.9585	150.969	95.0495	136.021	132.958	Others
DWZP4726	1-(Dodecyloxy)-3-((2-hydroxyethyl)amino)propan-2-ol	C17 H37 N O3	304.285	M+H	9.99022	60.0451	56.0503	69.0706	67.0549	55.055	83.0861	81.0704	95.0859	57.0707	71.0862	Others
DWZP4764	Desmedipham	C16 H16 N2 O4	301.119	M+H	3.67239	286.047	70.7985	198.985	301.07	70.7973	301.119	258.052	168.962	85.029	139.038	Others
DWZP4768	N-({(2R,3S,4R,5S)-3,4-Dihydroxy-5-[2-oxo-2-(2-propyn-1-ylamino)ethyl]tetrahydro-2-furanyl}methyl)-4-methylbenzamide	C18 H22 N2 O5	347.167	M+H	5.26454	347.167	185.115	70.4501	121.065	137.059	97.5209	147.044	156.93	70.4511	86.0969	Others
DWZP4787	Meprobamate	C9 H18 N2 O4	219.134	M+H	1.678	60.0451	86.0969	91.0546	70.0658	72.0814	119.049	136.075	120.081	55.055	103.054	Others
DWZP4798	(2R,3S,4S,5R,6R)-5-{[(2S,3R,4R)-3,4-dihydroxy-4-(hydroxymethyl)oxolan-2-yl]oxy}-2-(hydroxymethyl)-6-(2-phenylethoxy)oxane-3,4-diol	C19 H28 O10	439.157	M+H	4.37649	439.156	317.084	202.06	185.042	113.021	201.036	259.078	203.052	95.0107	277.104	Others
DWZP4807	NP-021018	C12 H18 O4	227.128	M+H	4.01847	79.0548	93.0704	131.085	67.055	107.086	91.0547	85.0653	105.07	95.0496	149.096	Others
DWZP4814	5,6-DIMETHOXYINDOLE-2-CARBOXYLIC ACID	C11 H11 N O4	221.117	M+H	6.13638	177.091	162.067	117.07	115.054	134.072	128.062	91.0546	116.062	133.065	144.057	Others
DWZP4821	Oglufanide	C16 H19 N3 O5	334.139	M+H	4.18729	146.06	188.07	84.0449	127.087	70.0658	144.08	159.091	225.102	86.0969	120.081	Others
DWZP4861	3-Hydroxy-3'-oxo-beta,epsilon-carotene	C40 H54 O2	567.419	M+H	11.8926	475.356	221.153	119.086	567.419	121.101	165.091	95.0859	133.101	107.086	109.101	Others
DWZP4866	RI2735000	C9 H14 O2	155.106	M+H	4.99904	67.0549	79.0548	81.0704	55.055	65.0393	53.0394	63.9294	71.0498	91.0547	95.0496	Others
DWZP4890	2-[({2-[2,6-dinitro-4-(trifluoromethyl)anilino]phenyl}imino)methyl]-6-methoxyphenol	C21 H15 F3 N4 O6	477.1	M+H	4.37451	477.099	162.028	337.052	70.8845	153.018	446.081	192.002	462.076	163.036	193.01	Others
DWZP4914	Castillene C	C20 H18 O6	355.117	M+H	10.7609	299.054	284.031	337.106	297.039	271.06	322.083	307.059	355.117	325.07	272.067	Others
DWZP4948	1,2,3,6-Tetra-O-galloyl-??-D-glucose	C34 H28 O22	771.103	M+H	5.80292	153.018	279.049	127.039	305.028	261.039	233.044	109.029	771.103	449.07	243.028	Others
DWZP4979	Artoindonesianin P	C20 H16 O7	369.096	M+H	6.31664	219.028	191.033	177.054	163.039	209.044	195.028	123.044	95.0495	237.039	109.029	Others
DWZP4995	1-Methylamino-1-(3,4-Methylenedioxyphenyl)Propane	C11 H15 N O2	194.118	M+H	0.901348	107.049	135.044	58.0659	79.0548	95.0495	62.9907	53.0394	59.0737	91.0547	70.7277	Others
DWZP5003	[(2R,2'S,4'aS,5'R,5''S,6'R,8'aS)-2'-(acetyloxy)-5''-(furan-3-yl)-6'-methyl-2'',8'-dioxo-octahydrodispiro[oxirane-2,1'-naphthalene-5',3''-oxolane]-8'a-yl]methyl acetate	C24 H28 O9	499.127	M+H	11.5005	499.127	104.993	186.995	323.195	262.981	317.178	319.185	499.376	147.08	318.182	Others
DWZP5012	N-{1-[(2-Methoxyphenyl)acetyl]-5,10-dioxododecahydrodipyrrolo[1,2-a:3',2'-E][1,4]diazepin-7-yl}cyclobutanecarboxamide	C24 H30 N4 O5	455.225	M+H	4.58322	455.224	307.066	437.214	407.204	289.055	455.153	395.204	71.3468	351.177	203.052	Others
DWZP5049	trans-Cinnamaldehyde	C9 H8 O	133.065	M+H	5.07167	91.0547	72.9378	95.0495	79.0548	115.054	53.0393	117.07	103.055	65.0393	105.07	Others
DWZP5051	Isradipine	C19 H21 N3 O5	410.112	M+Na	8.87469	410.112	410.165	104.992	72.6027	354.104	72.6017	290.107	168.672	98.6461	72.6041	Others
DWZP5054	(5??,6??,7??,9??,16??)-16-(??-D-Glucopyranosyloxy)-6,7,17-trihydroxykauran-19-oic acid	C26 H42 O11	553.256	M+H	11.4346	553.255	419.182	186.995	104.993	226.988	89.0602	268.998	70.3095	247.003	371.162	Others
DWZP5066	(3R,5R)-1,3,5-Trihydroxy-4-{[(2E)-3-(4-hydroxy-3-methoxyphenyl)-2-propenoyl]oxy}cyclohexanecarboxylic acid	C17 H20 O9	369.118	M+H	4.97397	177.054	145.028	151.111	189.127	174.104	85.0289	149.096	163.111	191.143	133.101	Others
DWZP5067	Artonin L	C22 H20 O7	397.127	M+H	7.2151	245.044	69.0341	135.044	263.054	217.049	203.033	153.018	161.059	221.044	165.018	Others
DWZP5068	4-(6-Hydroxy-hexyloxy)benzoic acid	C13 H18 O4	239.127	M+H	3.86172	81.0704	83.0496	79.0548	109.065	91.0546	137.059	97.0651	95.0495	93.0702	105.07	Others
DWZP5069	Simeconazole	C14 H20 F N3 O Si	294.144	M+H	1.73099	120.081	130.05	84.0449	84.0813	70.0658	86.0969	147.076	110.071	129.102	130.086	Others
DWZP5071	NP-020916	C18 H30 O10	429.173	M+H	6.03104	267.12	429.172	203.052	205.12	221.114	229.092	241.128	147.044	249.109	143.031	Others
DWZP5072	mephenesin	C10 H14 O3	183.101	M+H	4.98812	67.0549	81.0704	79.0548	55.055	95.0495	55.0186	53.0394	91.0546	109.101	65.0393	Others
DWZP5092	(4S)-4-hydroxy-3,5,5-trimethyl-4-[(1E)-3-{[(2R,3R,4S,5S,6R)-3,4,5-trihydroxy-6-(hydroxymethyl)oxan-2-yl]oxy}but-1-en-1-yl]cyclohex-2-en-1-one	C19 H30 O8	387.201	M+H	4.73727	95.0859	123.08	149.096	135.117	85.0653	119.086	189.127	161.132	113.06	107.086	Others
DWZP5095	(3aR,7aS,8S,9aR)-5,8-dimethyl-3-methylidene-2H,3H,3aH,4H,6H,7H,7aH,8H,9H,9aH-azuleno[6,5-b]furan-2,6-dione	C15 H18 O3	247.132	M+H	4.77974	105.07	119.086	91.0547	95.0495	67.0549	69.0342	131.085	142.077	79.0548	93.0703	Others
DWZP5107	2-Isocyanato-4-methyl-1,3,2-dioxaphosphinane	C5 H8 N O3 P	161.132	M+H	5.01818	91.0546	145.064	105.07	128.062	131.049	103.055	79.0548	117.07	115.054	95.0495	Others
DWZP5110	Stearyl bet?€?aine	C22 H45 N O2	356.352	M+H	10.5953	356.352	88.0762	106.087	338.341	70.0658	69.0706	102.092	55.055	83.0861	97.1016	Others
DWZP5121	Methylone	C11 H13 N O3	208.097	M+H	4.1893	119.049	91.0546	147.044	65.0393	107.049	95.0495	149.06	53.0393	105.07	70.0657	Others
DWZP5181	2-Methoxy-6,7,8,9-Tetrahydro-Benzocyclohepten-5-One	C12 H14 O2	192.138	M+H	2.59365	132.044	105.07	106.065	72.9378	79.0548	150.969	118.065	90.9481	132.958	104.05	Others
DWZP5194	3,5,7-Trioxononanedioic acid	C9 H10 O7	231.049	M+H	6.7066	69.0341	85.0289	53.0394	81.034	87.0081	68.9978	71.0498	97.0287	57.0343	109.029	Others
DWZP5203	2-(allylsulfanyl)-3-benzyl-7-methyl-5,6,7,8-tetrahydro[1]benzothieno[2,3-d]pyrimidin-4(3H)-one	C21 H22 N2 O S2	383.131	M+H	3.50542	383.131	221.078	70.1375	70.1386	70.1393	189.052	203.052	70.1362	351.105	70.1401	Others
DWZP5208	Hantzsch's Ester	C13 H19 N O4	254.138	M+H	2.1105	153.054	125.06	149.059	111.044	60.0815	93.0339	91.0547	163.062	119.049	195.112	Others
DWZP5225	(2E)-3-(2-{[(2S,3R,4S,5S,6R)-3,4,5-trihydroxy-6-(hydroxymethyl)oxan-2-yl]oxy}phenyl)prop-2-enoic acid	C15 H18 O8	309.096	M+H	4.41239	147.044	119.049	81.0341	85.0289	91.0547	69.0342	98.9757	109.029	71.0499	97.0288	Others
DWZP5320	1-(4-hydroxyphenyl)-3-{[(2R,3R,4S,5S,6R)-3,4,5-trihydroxy-6-(hydroxymethyl)oxan-2-yl]oxy}propan-1-one	C15 H20 O8	351.105	M+H	3.80227	351.104	72.1536	189.052	72.1549	72.1527	81.0704	84.0813	89.0186	303.302	137.06	Others
DWZP5353	(2S,3R,4S,5S,6R)-2-(4,6-dihydroxy-2-nonyl-3-{[(2S,3R,4S,5S,6R)-3,4,5-trihydroxy-6-(hydroxymethyl)oxan-2-yl]oxy}phenoxy)-6-(hydroxymethyl)oxane-3,4,5-triol	C27 H44 O14	615.262	M+H	3.85443	453.209	615.261	435.198	131.244	68.3626	571.271	71.9487	86.916	71.9497	98.8013	Others
DWZP5369	Tilmicosin	C46 H80 N2 O13	869.579	M+H	11.2939	869.579	70.4626	541.37	268.998	541.204	344.984	659.287	70.4635	585.334	867.564	Others
DWZP5380	Castillene D	C19 H14 O6	339.086	M+H	6.02822	191.033	219.028	147.044	163.039	195.028	123.044	95.0495	109.029	209.044	177.018	Others
DWZP5407	2-Ethylhexyl 5-{8-[(2-ethylhexyl)oxy]-8-oxooctyl}-2-hexyl-3-cyclohexene-1-carboxylate	C37 H68 O4	577.519	M+H	13.923	577.518	95.0859	81.0704	109.101	83.0861	97.1016	85.1017	121.101	123.117	135.117	Others
DWZP5439	6a-Fluoro-isoflupredone	C21 H26 F2 O5	397.183	M+H	7.19303	203.052	201.037	337.161	137.06	107.086	397.182	93.0703	185.042	85.0289	213.09	Others
DWZP5455	Chlorogenic acid	C16 H18 O9	377.084	M+H	2.98747	163.039	135.044	158.996	145.028	84.0812	219.017	291.038	120.081	309.049	72.0814	Others
DWZP5492	6-Chloro-9-(tetrahydro-2H-pyran-2-yl)-9H-purine	C10 H11 Cl N4 O	239.069	M+H	2.41135	126.01	90.0343	98.9999	144.021	112.051	81.0341	187.074	91.0421	70.0294	239.069	Others
DWZP5539	6,3',4'-Trihydroxy-4-methoxy-5-methylaurone	C17 H14 O6	315.086	M+H	5.01256	195.028	85.0289	57.0343	171.028	153.018	109.029	125.023	81.034	177.018	149.023	Others
DWZP5616	5-Methoxy-3-indoleaceate	C11 H11 N O3	206.081	M+H	4.3101	120.081	103.054	118.065	91.0546	93.0703	128.049	146.06	72.9377	150.969	132.958	Others
DWZP5715	Docosahexaenoic acid	C22 H32 O2	341.266	M+H	11.2477	341.265	104.993	109.032	62.9825	200.974	158.964	154.969	212.972	164.923	178.902	Others
DWZP5722	NP-016028	C28 H34 O9	537.215	M+H	4.43036	537.214	405.172	537.196	537.179	163.039	147.044	375.11	116.057	72.2354	254.978	Others
DWZP5744	Palmitamide	C16 H33 N O	256.263	M+H	8.93255	70.0658	88.0761	102.092	57.0706	71.0862	256.263	58.0659	71.2666	85.1017	212.237	Others
DWZP5746	MFCD00267741	C11 H14 N2 O S	223.091	M+H	5.22032	93.0703	83.0497	91.0546	111.081	55.055	67.0549	121.065	107.086	95.0859	105.07	Others
DWZP5785	methyl (1S)-6-hydroxy-7-methyl-1-{[(2S,3R,4S,5S,6R)-3,4,5-trihydroxy-6-(hydroxymethyl)oxan-2-yl]oxy}-1H,4aH,5H,6H,7H,7aH-cyclopenta[c]pyran-4-carboxylate	C17 H26 O10	413.141	M+Na	3.25346	413.141	251.089	250.081	189.052	116.071	185.042	70.0658	104.053	383.13	235.057	Others
DWZP5787	Mefloquine	C17 H16 F6 N2 O	401.105	M+Na	3.026	357.115	315.104	401.105	227.052	153.052	339.104	297.094	70.203	181.047	70.2041	Others
DWZP5796	Imazapyr	C13 H15 N3 O3	262.118	M+H	3.10205	144.081	132.081	159.091	170.06	130.065	142.065	120.081	84.0813	74.0243	160.075	Others
DWZP5800	N,N-Dimethyldecylamine N-oxide	C12 H27 N O	202.216	M+H	8.01607	57.0707	62.0608	71.0862	56.9656	145.966	58.0659	55.055	163.977	85.9459	53.003	Others
DWZP5860	2-(hydroxymethyl)-6-{5-[3-(hydroxymethyl)-5-(3-hydroxypropyl)-7-methoxy-2,3-dihydro-1-benzofuran-2-yl]-2-methoxyphenoxy}oxane-3,4,5-triol	C26 H34 O11	545.199	M+H	5.87258	545.198	513.172	399.141	485.177	515.188	514.18	515.245	367.115	70.8939	455.166	Others
DWZP5880	N4-PALMITOYL CYTARABINE	C25 H43 N3 O6	482.324	M+H	11.083	184.073	104.107	86.0969	299.257	464.312	60.0815	125	258.109	482.323	405.239	Others
DWZP5889	1,1,2-Trimethyldisilene	C3 H10 Si2	103.055	M+H	5.8771	51.0237	95.0495	60.9584	50.0159	53.0394	77.0392	71.0177	105.045	75.9454	75.0235	Others
DWZP5912	benzyl N-(1-{[(3,4-dimethoxyphenethyl)amino]carbonyl}-2-methylpropyl)carbamate	C23 H30 N2 O5	453.173	M+Na	5.48233	453.173	307.115	123.044	139.039	163.039	283.06	71.1749	165.054	147.044	263.036	Others
DWZP5966	2-Ethynylaniline	C8 H7 N	119.086	M+H	8.40205	65.0393	91.0546	95.0495	78.047	103.055	53.0393	51.0237	115.054	77.0392	71.2648	Others
DWZP5993	(-)-licarin A	C20 H22 O4	327.159	M+H	5.48972	137.059	163.075	133.065	131.049	103.054	135.08	151.075	105.07	145.064	121.065	Others
DWZP6024	Hexacyprone	C16 H20 O3	261.148	M+H	5.51055	187.111	186.103	98.9757	131.085	109.029	159.117	173.096	172.088	119.086	158.109	Others
DWZP6039	LV1850000	C7 H8 O3	141.054	M+H	0.834107	95.0132	53.003	71.002	68.9978	83.0133	53.0394	67.0186	71.8656	97.0288	55.0186	Others
DWZP6045	(1R,9R)-3-(2-Fluorophenyl)-11-(phenylsulfonyl)-7,11-diazatricyclo[7.3.1.02,7]trideca-2,4-dien-6-one	C23 H21 F N2 O3 S	425.141	M+H	3.95784	425.141	425.177	84.0812	129.102	263.088	185.042	363.14	177.054	312.135	70.0658	Others
DWZP6074	DIHYDROXYETHYL LAURAMINE OXIDE	C16 H35 N O3	290.268	M+H	7.96598	88.0762	228.232	102.092	70.0658	98.9757	73.029	110.013	57.0706	119.018	85.0289	Others
DWZP6077	Cefquinome	C23 H24 N6 O5 S2	529.132	M+H	5.85041	497.104	293.041	529.204	226.044	499.12	294.049	529.131	311.052	307.057	93.7702	Others
DWZP6085	(9E)-5-hydroxy-17-[(1H-indol-3-yl)methyl]-4-methoxy-7,14,15-trimethyl-13-oxa-18-azatetracyclo[9.8.0.0??a,??a??????.0??a???,??a??????]nonadec-9-ene-2,19-dione	C30 H38 N2 O5	529.262	M+H	6.21933	529.261	335.094	397.207	71.9621	397.219	71.9612	415.217	275.073	71.9632	464.393	Others
DWZP6105	2-Methoxy-5-nitrophenol	C7 H7 N O4	170.045	M+H	1.0261	134.06	79.0548	66.0345	106.065	114.055	81.0579	124.076	95.0495	53.0394	96.0812	Others
DWZP6108	Lauramide	C12 H25 N O	200.2	M+H	10.2124	57.0706	98.9757	56.9656	116.986	88.0762	128.986	55.055	146.996	74.0607	57.0343	Others
DWZP6127	Tetraacetylethylenediamine	C10 H16 N2 O4	229.118	M+H	1.00317	70.0658	142.086	58.0659	60.0815	114.055	96.0811	114.091	229.154	68.0502	59.0737	Others
DWZP6144	methyl (1S)-6-hydroxy-7-methyl-1-{[(2S,3R,4S,5S,6R)-3,4,5-trihydroxy-6-(hydroxymethyl)oxan-2-yl]oxy}-1H,4aH,5H,6H,7H,7aH-cyclopenta[c]pyran-4-carboxylate	C17 H26 O10	413.141	M+H	3.25807	413.141	250.081	251.088	189.052	185.042	116.071	70.0658	235.057	104.053	383.131	Others
DWZP6152	1,1,2-Trimethyldisilene	C3 H10 Si2	103.055	M+H	2.42243	51.0237	95.0496	50.0159	77.0392	53.0394	105.045	60.9584	102.047	53.003	75.0235	Others
DWZP6157	2-Methoxybenzaldehyde	C8 H8 O2	137.06	M+H	6.25341	107.049	79.0548	70.1527	65.0393	70.1515	66.0471	95.0496	121.065	53.0393	94.0417	Others
DWZP6179	1,2,3-Trichloro-3-[(9,10-dioxo-9,10-dihydro-1-anthracenyl)amino]-2,15-dihydro-7-thia-15-azatribenzo[b,n,pqr]cyclopenta[ghi]picene-5,9,14(3H)-trione 7,7-dioxide	C45 H19 Cl3 N2 O7 S	837	M+H	13.6718	836.612	777.539	653.546	146.981	86.0969	631.565	344.984	508.99	426.987	526.326	Others
DWZP6188	methyl 4-methyl-2-oxo-2H-pyran-6-carboxylate	C8 H8 O4	169.049	M+H	3.29813	65.0393	111.044	110.036	81.034	108.021	93.0339	67.0549	109.029	95.0495	53.0394	Others
DWZP6212	Diethylpyrocarbonate	C6 H10 O5	163.06	M+H	4.30689	89.039	63.0236	117.034	95.0495	79.0548	53.0393	135.044	107.049	56.9655	132.02	Others
DWZP6222	NP-003037	C16 H22 O8	381.094	M+Na	7.40719	381.094	325.106	269.044	309.036	363.083	307.096	381.261	219.017	201.007	261.028	Others
DWZP6255	NP-009314	C18 H26 O6	377.138	M+H	12.549	377.138	359.127	319.096	323.091	362.114	335.091	335.127	349.107	347.091	344.104	Others
DWZP6287	Valylvaline	C10 H20 N2 O3	217.154	M+H	1.44425	72.0814	55.055	84.0812	70.0658	57.0581	84.0449	72.9377	56.0502	86.0969	60.0451	Others
DWZP6293	1,1,2-Trimethyldisilene	C3 H10 Si2	103.055	M+H	5.07893	51.0237	95.0495	50.0159	77.0392	53.0393	60.9584	105.045	102.047	75.0235	63.0237	Others
DWZP6301	Methyl palmitate	C17 H34 O2	288.289	M+H	9.45316	88.0761	74.0607	57.0706	56.0502	71.0862	242.247	102.055	120.066	85.1017	116.071	Others
DWZP6333	dyspropterin	C9 H11 N5 O3	237.087	M+H	1.25669	146.06	128.049	74.0243	91.0547	118.065	148.039	130.065	131.085	132.044	116.062	Others
DWZP6417	Hypusine	C10 H23 N3 O3	234.181	M+H	0.681071	72.0815	84.0813	70.0658	146.081	88.0762	58.0659	112.112	118.05	59.0499	86.0606	Others
DWZP6431	2,6-Di-tert-butyl-1,4-benzoquinone	C14 H20 O2	221.153	M+H	5.64077	119.086	105.07	91.0547	79.0548	67.0549	123.08	133.101	93.0703	81.0704	55.055	Others
DWZP6562	1-Hydroxy-9H-thioxanthen-9-one	C13 H8 O2 S	229.032	M+H	6.63573	187.111	143.085	186.104	173.096	158.109	131.085	69.0342	171.08	91.0547	119.086	Others
DWZP6590	2-{[(2S)-2-{3-[6-(1H-Imidazol-1-yl)-3-pyridinyl]-1,2,4-oxadiazol-5-yl}-1-pyrrolidinyl]methyl}-5-methoxyphenol	C22 H22 N6 O3	419.188	M+H	6.26767	419.188	107.049	235.059	287.145	181.049	247.059	190.964	193.049	207.065	287.091	Others
DWZP6591	Castillene B	C19 H18 O4	311.127	M+H	10.6414	311.091	293.08	137.023	296.067	257.044	295.06	201.054	310.047	269.044	219.065	Others
DWZP6617	4-[(N-Acetyl-L-tyrosyl)amino]benzoic acid	C18 H18 N2 O5	343.13	M+H	4.67766	343.129	213.066	137.06	175.075	311.127	107.049	163.075	265.086	297.112	131.049	Others
DWZP6639	DL-carvone	C10 H14 O	151.111	M+H	6.05354	91.0547	79.0548	56.943	67.0549	65.0393	72.9378	95.0495	59.931	81.0704	105.07	Others
DWZP6643	2-(4-Hydroxyphenyl)ethyl 6-O-[(2R,3R,4R)-3,4-dihydroxy-4-(hydroxymethyl)tetrahydro-2-furanyl]-beta-D-glucopyranoside	C19 H28 O11	455.152	M+Na	3.60457	455.151	323.109	293.099	71.1112	218.044	227.049	233.049	299.07	242.054	308.075	Others
DWZP6657	NP-000919	C11 H18 O4	197.117	M+H	5.30182	67.0549	91.0547	105.07	81.0704	95.0495	79.0548	56.9656	109.101	93.0703	107.086	Others
DWZP6676	3-(2-Ethylhexyloxy)propylamine	C11 H25 N O	188.201	M+H	7.75505	58.0659	57.0706	71.0861	76.0763	72.9378	53.003	70.9585	81.034	56.9655	59.0499	Others
DWZP6691	N-{[(2R,4S,5S)-5-{[4-(4-Fluorophenyl)-1-piperazinyl]methyl}-1-azabicyclo[2.2.2]oct-2-yl]methyl}-4-(trifluoromethyl)benzamide	C27 H32 F4 N4 O	527.245	M+H	7.72207	527.245	395.203	70.229	483.255	86.0969	70.0658	509.234	472.317	85.0288	465.245	Others
DWZP6713	hymecromone	C10 H8 O3	177.054	M+H	5.88436	89.0391	56.9656	98.9757	116.986	117.034	78.047	91.0547	134.996	121.017	71.9525	Others
DWZP6726	N-(4-Amino-1-carboxybutyl)glutamic acid	C10 H18 N2 O6	263.124	M+H	0.798069	158.081	112.076	84.0449	140.07	103.039	144.065	56.0503	136.039	161.029	119.019	Others
DWZP6748	Ethyl (cyanomethyl)vinylphosphinate	C6 H10 N O2 P	161.096	M+H	4.87472	91.0547	145.065	105.07	128.062	119.019	131.049	103.055	117.07	79.0548	115.054	Others
DWZP6787	Ursolic acid	C30 H48 O3	457.367	M+H	11.8295	457.349	163.148	95.0859	411.361	341.226	203.179	191.179	189.163	340.223	339.22	Others
DWZP6791	PEG-3 CAPRYLAMINE	C14 H31 N O3	262.237	M+H	6.3295	88.0762	70.0658	102.092	200.201	57.0707	71.0862	56.9656	98.9757	116.986	84.9603	Others
DWZP6825	[(3R,4S)-1-(4-Morpholinylcarbonyl)-3-(2-{4-[3-(trifluoromethyl)phenyl]-1-piperazinyl}ethyl)-4-piperidinyl]acetic acid	C25 H35 F3 N4 O4	513.267	M+H	9.11633	513.266	381.224	335.094	266.974	71.1825	275.073	104.993	381.211	123.042	351.147	Others
DWZP6841	moquizone	C20 H21 N3 O3	352.165	M+H	5.3823	120.081	188.07	146.06	167.07	159.091	135.08	163.075	86.0969	103.054	175.086	Others
DWZP6842	5-Hydroxyindole-3-acetic acid	C10 H9 N O3	192.065	M+H	4.02335	146.06	128.049	132.044	105.07	118.065	91.0547	104.05	79.0548	58.0659	133.065	Others
DWZP6858	Rengasin trimethyl ether	C19 H18 O6	343.117	M+H	9.04398	313.07	343.117	328.093	285.075	299.091	327.085	181.013	135.044	153.018	133.065	Others
DWZP6893	N2-{[(3R,4S)-3-{[5-(4-methoxyphenyl)-1,2-oxazol-3-yl]methyl}-4-piperidinyl]acetyl}-N2-methylglycinamide	C21 H28 N4 O4	423.199	M+Na	5.45724	423.198	405.19	379.099	337.089	185.042	261.146	175.036	86.0969	158.996	71.6244	Others
DWZP6922	N1-(2-{2-[2-(acetylamino)phenoxy]ethoxy}phenyl)acetamide	C18 H20 N2 O4	329.149	M+H	4.25811	136.075	119.049	91.0547	120.081	70.0658	71.0691	86.0969	72.0814	146.06	107.049	Others
DWZP6929	benzyl N-(1-{[(3,4-dimethoxyphenethyl)amino]carbonyl}-2-methylpropyl)carbamate	C23 H30 N2 O5	453.172	M+H	5.48803	453.172	86.0969	307.114	70.0658	120.081	453.212	72.0814	84.0813	110.071	136.075	Others
DWZP7090	DEF	C12 H27 O P S3	315.104	M+H	1.73281	315.104	153.018	97.0288	85.0289	136.062	70.0658	57.0343	71.2621	151.039	69.0343	Others
DWZP7117	(4aS,9aR)-7-[2-(2,3-Dimethoxyphenyl)ethyl]-2-[(4-methoxyphenyl)acetyl]decahydro-6H-pyrido[3,4-d]azepin-6-one	C28 H36 N2 O5	481.261	M+Na	5.15273	481.261	86.0969	143.034	85.0289	307.106	163.039	73.1068	132.102	73.1057	97.0288	Others
DWZP7131	3,4,5-trihydroxy-6-({[3,4,5-trihydroxy-6-(hydroxymethyl)oxan-2-yl]oxy}methyl)oxan-2-yl 2,6,6-trimethylcyclohex-1-ene-1-carboxylate	C22 H36 O12	531.187	M+H	4.95729	369.133	531.186	307.045	229.068	323.128	351.123	247.13	185.042	513.176	109.789	Others
DWZP7162	Fluocinolone Acetonide	C24 H30 F2 O6	453.209	M+H	6.42198	435.198	453.208	391.208	359.091	273.145	203.052	255.135	291.156	453.174	291.12	Others
DWZP7185	FMK	C20 H32 N4 O4 S	425.221	M+H	3.86069	84.0813	129.102	120.081	101.108	231.149	245.05	425.177	332.073	131.049	258.159	Others
DWZP7209	8-Acetyl-7-hydroxycoumarin	C11 H8 O4	205.122	M+H	3.26032	91.0547	129.07	105.07	119.086	118.065	84.0813	103.055	79.0548	65.0393	144.093	Others
DWZP7215	Leucylmethionine	C11 H22 N2 O3 S	263.142	M+H	3.47293	56.0502	61.0114	104.053	86.0969	119.019	161.029	70.0658	74.0607	131.019	91.0547	Others
DWZP7585	NP-022035	C22 H28 O13	501.16	M+H	5.0203	193.049	146.06	85.0289	71.0498	219.028	186.087	257.123	339.085	136.075	233.091	Others
DWZP7687	fradafiban	C20 H21 N3 O4	368.16	M+H	4.42897	136.075	188.07	159.091	144.08	130.065	132.081	119.049	86.0969	70.0658	146.06	Others
DWZP7789	Castillene B	C19 H18 O4	311.127	M+H	5.56476	131.049	103.055	137.06	149.06	219.08	85.029	191.085	251.106	247.075	133.065	Others
DWZP7849	RHODODENDRIN METHYL ETHER	C17 H26 O7	343.1	M+H	3.5127	181.047	343.136	185.042	70.0658	181.083	69.0342	86.097	85.029	72.6413	97.0287	Others
DWZP7878	1-(4-Acetyl-1-piperazinyl)-2-[(3R,4S)-3-({5-[4-(2-methyl-2-propanyl)phenyl]-1,2-oxazol-3-yl}methyl)-4-piperidinyl]ethanone	C27 H38 N4 O3	467.298	M+H	11.598	467.297	220.97	385.178	133.101	104.993	62.9825	70.6179	467.349	80.9483	105.07	Others
DWZP7887	2,4-Dimethylbenzaldehyde	C9 H10 O	135.08	M+H	9.23177	91.0547	95.0495	65.0393	60.9584	105.07	53.0394	72.2084	79.0548	51.0237	105.045	Others
DWZP7955	3,5-di-tert-Butyl-4-hydroxybenzaldehyde	C15 H22 O2	235.169	M+H	9.7493	57.0706	179.106	123.044	95.0495	56.9656	107.049	91.0547	163.075	119.019	235.169	Others
DWZP7961	Benzylideneacetone	C10 H10 O	147.08	M+H	4.59621	91.0546	72.9377	65.0393	117.07	115.054	95.0495	79.0548	103.054	105.07	53.0393	Others
DWZP7991	PEG Monolaurate n7	C26 H52 O9	531.35	M+H	8.60742	531.349	531.219	351.286	203.052	285.107	226.987	186.995	333.079	369.296	123.042	Others
DWZP8001	Triazolam	C17 H12 Cl2 N4	344.134	M+H	0.947049	326.08	344.09	197.037	269.058	225.069	280.074	241.064	136.075	165.054	148.075	Others
DWZP8097	FL1AAKGM0001_a	C19 H18 O7	359.112	M+H	7.1937	350.227	287.055	341.222	332.217	359.232	237.143	323.211	350.729	285.039	341.724	Others
DWZP8136	(2S,3R,4S,5S,6R)-3,4,5-trihydroxy-6-(hydroxymethyl)oxan-2-yl (2E)-3-phenylprop-2-enoate	C15 H18 O7	293.101	M+H	5.63303	131.049	103.055	191.07	81.0341	69.0342	85.0289	97.0288	209.08	98.9757	53.0394	Others
DWZP8271	Carbetamide	C12 H16 N2 O3	237.123	M+H	2.62652	120.081	84.0813	70.0658	91.0547	103.055	86.0969	72.0814	131.085	116.062	107.049	Others
DWZP8330	Perphenazine	C21 H26 Cl N3 O S	404.152	M+H	2.86458	404.152	287.11	242.099	333.115	224.089	112.037	153.052	84.0449	171.062	332.131	Others
DWZP8474	(2R,3S,4S,5S,6R)-2-({7-hydroxy-4-[(3Z)-5-hydroxy-3-methylpent-3-en-1-yl]-4a,8,8-trimethyl-3-methylidene-decahydronaphthalen-2-yl}oxy)-6-(hydroxymethyl)oxane-3,4,5-triol	C26 H44 O8	523.266	M+H	11.1037	523.265	523.245	316.953	462.206	398.956	358.963	104.993	359.182	167.979	262.981	Others
DWZP8496	2128	C9 H12 O2	153.091	M+H	6.00332	68.9978	69.0341	67.0185	55.0186	79.0184	97.0287	53.003	51.0237	83.0132	153.018	Others
DWZP8548	1,6-Hexanediol diacrylate	C12 H18 O4	227.128	M+H	6.21349	55.0187	93.0703	116.986	67.0549	107.086	95.0859	79.0548	119.019	98.9757	69.0706	Others
DWZP8612	(1aR,1bR,2R,3R,7R,7aS)-1b,2-dimethyl-7a-(prop-1-en-2-yl)-1aH,1bH,2H,3H,4H,5H,7H,7aH-naphtho[1,2-b]oxirene-3,7-diol	C15 H22 O3	251.164	M+H	4.02804	121.101	149.096	93.0703	105.07	107.086	91.0547	119.086	121.065	131.085	83.0497	Others
DWZP8614	Erythromycin	C37 H67 N O13	734.472	M+H	13.1619	734.469	184.073	185.076	186.077	734.557	167.979	478.23	413.206	185.99	691.428	Others
DWZP8625	methyl 4-methyl-2-oxo-2H-pyran-6-carboxylate	C8 H8 O4	169.049	M+H	3.13553	65.0393	111.044	110.036	81.034	108.021	93.0339	109.029	95.0495	67.0549	59.931	Others
DWZP8644	Hydroxychlorodenafil	C19 H23 Cl N4 O3	391.157	M+H	3.64387	391.157	391.081	275.073	153.054	153.018	259.115	149.023	97.5187	129.102	70.0659	Others
DWZP8646	L-gamma-Glutamyl-L-leucine	C11 H20 N2 O5	261.144	M+H	3.11286	84.0449	86.0969	98.9757	56.9655	116.986	128.986	158.996	142.05	134.996	146.996	Amino acid derivative
DWZP8682	ibufenac	C12 H16 O2	193.122	M+H	4.82692	105.07	91.0546	133.101	79.0548	103.054	115.054	95.0495	118.041	150.969	55.055	Others
DWZP8742	TREPROSTINIL HEXADECYL ESTER	C39 H66 O5	615.499	M+H	12.8256	615.138	600.114	517.385	615.495	614.742	615.411	133.101	233.417	633.402	135.117	Others
DWZP8784	PENTAERYTHRITYL TRIHEPTANOATE	C26 H48 O7	473.347	M+H	10.8613	473.307	95.0859	203.179	81.0704	109.101	83.086	97.1015	121.101	205.158	135.117	Others
DWZP8797	2,3-Dimethyl-2-norbornene	C9 H14	123.117	M+H	4.5548	51.0237	107.049	95.0495	79.0548	53.0394	50.0159	55.055	77.0392	67.0549	65.0393	Others
DWZP8839	(1aR,1bR,2R,3R,7R,7aS)-1b,2-dimethyl-7a-(prop-1-en-2-yl)-1aH,1bH,2H,3H,4H,5H,7H,7aH-naphtho[1,2-b]oxirene-3,7-diol	C15 H22 O3	233.153	M+H	4.00997	187.111	105.07	131.085	91.0546	119.086	93.0703	145.101	159.08	121.101	149.096	Others
DWZP8880	4-Hydroxybenzaldehyde	C7 H6 O2	123.044	M+H	4.28694	51.0237	50.0159	53.0394	80.0501	77.0392	95.0495	96.0448	67.0549	79.0548	71.7115	Others
DWZP8915	METHYL CAMPHORATE, (-)-	C11 H18 O4	215.128	M+H	5.01424	67.0549	95.0496	109.101	96.0529	81.0704	53.0394	56.9656	91.0546	98.9757	54.0427	Others
DWZP8968	1,5-Pentanediyl bisacrylate	C11 H16 O4	213.112	M+H	4.31861	107.049	167.07	79.0548	123.044	103.054	91.0546	78.047	95.0495	105.07	115.054	Others
DWZP8991	1'-Acetoxychavicol acetate	C13 H14 O4	235.096	M+H	4.74139	147.08	91.0546	107.049	157.064	119.086	105.07	133.065	129.07	132.057	145.064	Others
DWZP9046	terbufibrol	C20 H24 O5	345.169	M+H	6.13432	177.091	137.06	163.075	131.049	151.075	239.07	179.07	299.091	175.075	269.08	Others
DWZP9050	Ethyl 7-oxo-4-phenyl-8-oxa-2,3,5,6-tetraaza-4-phosphadecan-1-oate 4-oxide	C12 H19 N4 O5 P	331.154	M+H	5.23767	137.06	151.075	163.075	227.106	195.08	91.0547	161.06	119.049	129.07	253.085	Others
DWZP9119	Neosolaniol	C19 H26 O8	383.169	M+H	5.69359	185.042	221.078	239.076	133.101	257.086	161.096	221.066	263.076	69.0342	383.131	Others
DWZP9175	Sulindac sulfide	C20 H17 F O2 S	341.102	M+H	8.97265	323.091	269.044	281.08	270.052	305.08	308.067	295.096	280.073	277.086	242.057	Others
DWZP9298	NP-022474	C16 H24 O3	247.169	M+H	5.65553	91.0547	145.101	105.07	131.085	187.111	135.08	107.086	119.086	117.07	143.085	Others
DWZP9336	Phenylglyoxylic acid	C8 H6 O3	151.039	M+H	1.09687	95.0495	72.9378	53.0394	67.055	90.9481	105.045	65.0393	77.0392	51.0237	70.9585	Others
DWZP9444	epsilon-Caprolactone	C6 H10 O2	115.075	M+H	3.11069	89.0391	63.0237	55.0186	65.0393	70.9293	59.0499	55.055	115.054	119.019	71.0134	Others
DWZP9599	6-Hydroxy-1-(hydroxymethyl)-5-{2-[(4-methoxybenzyl)amino]-2-oxoethyl}-1,4a-dimethyldecahydro-2-naphthalenyl propylcarbamate	C27 H42 N2 O6	473.308	M+H	11.0243	473.308	205.159	203.179	473.197	189.164	473.343	187.148	409.346	95.086	177.164	Others
DWZP9607	7-Amino-alpha-tetralone	C10 H11 N O	161.096	M+H	3.99694	90.0468	89.039	103.054	95.0495	79.0548	115.054	118.041	53.0393	105.07	92.0261	Others
DWZP9622	Chamazulene	C14 H16	185.132	M+H	6.70483	155.085	170.109	142.078	141.07	128.062	129.07	169.101	71.3466	56.9656	154.077	Others
DWZP9705	4-{[(2S)-2-{3-[2-(4-Carbamoyl-1-piperidinyl)-4-pyridinyl]-1,2,4-oxadiazol-5-yl}-1-pyrrolidinyl]methyl}benzoic acid	C25 H28 N6 O4	515.188	M+H	6.11304	515.188	485.177	497.177	70.1929	369.13	351.12	293.041	187.058	497.104	353.12	Others
DWZP9751	(1S,3R,4S,5R)-3,5-bis({[(2E)-3-(3,4-dihydroxyphenyl)prop-2-enoyl]oxy})-1,4-dihydroxycyclohexane-1-carboxylic acid	C25 H24 O12	499.123	M+H	5.98681	163.039	319.08	145.028	135.044	95.0495	181.049	70.3024	499.214	117.034	337.095	Others
DWZP9835	Palmitoleic Acid	C16 H30 O2	277.216	M+H	10.3021	93.0703	79.0548	107.086	81.0704	67.0549	91.0546	95.0859	55.055	119.019	121.101	Others
DWZP9986	(3R,4R)-N-(3-Cyanophenyl)-4-hydroxy-3-({4-[2-(4-morpholinyl)ethoxy]benzoyl}amino)-1-azepanecarboxamide	C27 H33 N5 O5	508.251	M+H	7.29787	508.251	328.187	346.198	86.0969	70.0658	379.171	464.261	129.102	120.081	72.0814	Others
DWZP9987	1,8-Cyclopentadecadiyne	C15 H22	203.179	M+H	9.60798	105.07	91.0547	71.8197	119.086	81.0705	67.055	119.019	133.101	145.101	56.9655	Others
DWZP4327	N-Hydroxysuccinimide	C4 H5 N O3	116.034	M+H	0.703226	70.0658	68.0502	71.9198	53.003	55.0186	53.0394	69.6814	201.421	63.3237	97.5189	Others
DWZP0223	Chlorogenic acid	C16 H18 O9	377.084	M+H	4.02796	215.052	163.039	377.083	197.042	185.021	179.031	359.073	331.078	151.036	145.028	Others
DWZP0017	MW_380.07160	C11 H24 F2 N2 O2 P2 S2	381.079	M+H	0.75669	72.8853	72.8863	72.8844	72.888	158.192	147.814	268.5	98.764	202.12	97.0642	Unknown
DWZP0028	MW_218.01904	C5 H14 F O2 P3	219.026	M+H	0.716253	72.4153	72.4163	72.4144	201.792	74.1858	78.2574	61.2463	62.3932	59.503	78.3341	Unknown
DWZP0070	MW_295.05823	C6 H16 F Fe N5 O4	296.065	M+H	0.666885	104.107	88.0398	97.0288	74.0243	86.0969	84.0813	116.071	69.0342	102.055	74.0607	Unknown
DWZP0077	MW_202.04508	C6 H9 F3 O4	203.052	M+H	0.728019	72.1403	119.019	101.009	81.3766	128.424	135.061	213.979	132.719	106.687	51.0577	Unknown
DWZP0083	MW_757.56115	C41 H75 F3 N5 O2 P	780.55	M+Na	13.2086	780.549	721.476	597.484	146.981	86.0969	575.502	465.237	524.311	478.328	71.0736	Unknown
DWZP0085	MW_229.98261	C4 H7 O9 P	230.99	M+H	0.846309	70.0658	185.038	73.0048	73.006	117.526	91.5586	197.103	77.9893	175.917	101.329	Unknown
DWZP0089	MW_614.48794	C32 H63 F N6 O4	615.495	M+H	13.6709	615.494	359.255	337.273	313.273	303.229	335.255	279.229	615.139	95.0859	109.101	Unknown
DWZP0091	MW_785.59241	C46 H79 N3 O7	808.581	M+Na	13.4501	808.58	749.507	625.515	146.981	86.0969	603.533	467.252	526.325	504.344	809.583	Unknown
DWZP0093	MW_713.54313	C44 H77 N O2 P2	736.532	M+Na	12.7454	736.532	595.471	736.201	232.901	287.114	734.515	63.1889	718.518	509.742	63.188	Unknown
DWZP0103	MW_759.57683	C39 H80 F3 N3 O5 S	782.566	M+Na	13.4063	782.565	723.492	599.5	146.981	86.0969	577.518	467.252	526.326	188.038	71.0736	Unknown
DWZP0105	MW_781.56061	C41 H78 F3 N3 O5 S	804.551	M+Na	13.0808	804.549	621.484	745.476	146.982	86.097	599.502	465.237	524.31	71.0737	502.328	Unknown
DWZP0109	MW_426.18830	C18 H31 F O10	449.178	M+Na	5.51299	287.125	449.177	185.042	269.114	328.151	72.3707	305.135	72.3695	85.0289	182.202	Unknown
DWZP0116	MW_448.17022	C24 H26 F2 O6	449.177	M+H	5.51401	287.125	449.177	185.042	269.114	287.055	71.5621	71.5634	195.028	263.054	305.135	Unknown
DWZP0117	MW_642.51909	C39 H69 F3 O3	643.526	M+H	13.9692	643.525	339.289	361.27	305.244	72.6538	72.6528	160.349	509.814	463.893	70.4866	Unknown
DWZP0119	MW_214.00856	C6 H7 N4 O P S	215.016	M+H	0.916308	72.0814	70.0658	84.0449	86.0969	56.0502	84.0812	55.0551	95.0495	53.0393	74.0606	Unknown
DWZP0120	MW_735.52495	C43 H71 F2 N O6	736.532	M+H	12.7474	736.531	595.47	736.201	72.3538	482.308	72.353	260.778	723.493	508.614	72.3552	Unknown
DWZP0122	MW_174.03776	C4 H9 Cl F2 N2 O	175.045	M+H	0.585481	119.019	101.009	137.029	72.5491	70.0659	82.9984	142.035	133.035	72.5481	72.9378	Unknown
DWZP0130	MW_618.52126	C36 H71 F O6	641.511	M+Na	13.7262	641.51	359.255	339.289	337.273	303.229	361.27	305.244	70.5871	70.588	95.0859	Unknown
DWZP0131	MW_807.57432	C51 H75 F N5 P	808.582	M+H	13.5167	808.581	749.508	625.515	146.982	86.0969	603.534	465.237	524.31	71.0736	71.0916	Unknown
DWZP0133	MW_640.50363	C36 H68 F4 O4	641.511	M+H	13.7247	641.51	359.255	339.289	337.273	361.271	303.229	305.244	71.864	71.8631	95.0859	Unknown
DWZP0137	MW_118.01180	unknown	119.019	M+H	0.585846	71.8812	119.019	71.8822	83.7981	71.5613	61.184	63.3381	112.811	133.118	61.0282	Unknown
DWZP0138	MW_452.33569	C24 H44 N4 O4	475.325	M+Na	6.00205	475.324	71.9901	71.9915	463.973	71.9893	389.545	357.034	59.4591	351.106	272.452	Unknown
DWZP0142	MW_841.65502	C42 H93 N5 O7 P2	864.644	M+Na	14.1774	864.643	805.57	681.578	86.097	146.982	659.596	524.31	465.237	71.5298	562.422	Unknown
DWZP0145	MW_755.54551	C36 H79 N5 O7 P2	778.535	M+Na	13.0666	595.469	778.534	719.461	146.981	86.0969	573.487	463.221	522.294	500.313	478.328	Unknown
DWZP0159	MW_796.50905	C46 H72 F4 O4 S	797.516	M+H	12.8465	797.515	519.292	497.31	335.257	97.521	232.85	384.666	381.364	510.013	156.24	Unknown
DWZP0160	MW_781.55948	C49 H73 F N5 P	782.566	M+H	13.4387	782.565	723.492	599.5	146.981	86.0969	577.518	467.252	526.326	441.237	184.073	Unknown
DWZP0161	MW_220.01721	C4 H5 F N6 O2 S	221.024	M+H	0.994905	119.019	104.107	137.029	101.009	94.93	71.9382	84.9118	142.035	84.0813	60.0815	Unknown
DWZP0167	MW_202.04507	C4 H6 N6 O4	203.052	M+H	0.175256	72.9378	70.9586	86.9461	132.958	146.967	90.9482	71.0569	56.943	150.969	84.0813	Unknown
DWZP0177	MW_800.54047	C52 H69 F N4 O2	801.548	M+H	13.1712	801.547	519.292	523.323	601.518	97.5189	232.795	497.31	181.995	260.969	228.145	Unknown
DWZP0181	MW_835.60588	C39 H83 F2 N5 O11	836.613	M+H	13.7373	836.612	777.538	653.546	146.981	86.0969	631.565	344.984	508.99	467.252	426.987	Unknown
DWZP0186	MW_727.38919	C35 H57 N3 O13	728.396	M+H	7.74824	728.395	700.401	615.312	502.228	587.317	282.144	474.233	339.165	405.176	631.343	Unknown
DWZP0188	MW_779.54503	C38 H79 N5 O7 P2	802.535	M+Na	12.9283	802.534	619.468	743.46	146.981	86.0969	597.487	463.221	71.0737	522.294	465.237	Unknown
DWZP0189	MW_803.54299	C47 H76 F2 N O5 P	804.55	M+H	13.1029	804.549	621.484	745.476	146.981	86.0969	599.502	71.0735	463.221	465.236	71.3576	Unknown
DWZP0195	MW_473.21054	C18 H35 N O13	474.218	M+H	1.00497	132.102	86.097	127.039	85.029	145.049	97.0288	69.0706	90.0555	95.5511	69.0343	Unknown
DWZP0201	MW_436.18578	C30 H28 O S	437.193	M+H	9.28053	437.192	303.12	219.017	72.3749	189.006	259.093	407.182	104.993	72.374	107.011	Unknown
DWZP0206	MW_199.03671	C6 H9 F3 N O P	200.044	M+H	1.08253	98.9757	56.9656	110.976	128.986	116.986	69.0342	85.0289	57.0343	97.0288	73.0291	Unknown
DWZP0211	MW_543.32967	C26 H49 F3 N O5 P	544.337	M+H	11.3986	146.981	339.289	485.263	86.0969	104.107	361.27	544.336	83.086	265.252	95.0859	Unknown
DWZP0215	MW_804.57179	C49 H81 F3 O P2	805.579	M+H	13.474	805.577	523.323	504.344	71.3853	501.342	664.444	806.074	339.289	805.076	622.488	Unknown
DWZP0216	MW_805.55879	C37 H77 F2 N5 O11	806.566	M+H	13.2946	806.565	747.492	623.5	146.982	86.097	601.518	463.221	465.237	71.0736	70.8619	Unknown
DWZP0217	MW_416.15958	C22 H20 N6 O3	417.167	M+H	12.1644	361.104	70.6478	70.6489	442.598	130.144	63.3647	309.601	374.801	127.778	283.677	Unknown
DWZP0230	MW_479.30058	C22 H42 F N3 O7	480.308	M+H	11.487	339.289	62.0607	308.294	155.01	95.0859	83.086	81.0704	69.0705	109.101	97.1015	Unknown
DWZP0231	MW_448.25867	C22 H33 F N6 O3	449.266	M+H	11.194	173.021	299.234	449.265	191.031	365.063	325.106	71.8705	380.086	297.219	214.047	Unknown
DWZP0234	MW_398.08212	C14 H15 F N6 O5 S	399.089	M+H	3.65508	355.099	313.088	151.036	399.089	227.052	150.028	327.104	185.042	271.042	179.031	Unknown
DWZP0235	MW_523.19000	C21 H32 F6 N O5 P	524.197	M+H	1.03017	182.081	165.054	136.076	147.044	123.044	119.049	85.0289	127.039	145.049	272.065	Unknown
DWZP0239	MW_462.20388	C25 H31 F O7	463.211	M+H	12.4358	407.148	351.086	463.211	389.138	395.148	94.3893	323.09	69.0706	339.086	365.101	Unknown
DWZP0241	MW_430.09664	C12 H19 F N4 O12	431.104	M+H	2.3007	299.061	153.04	235.046	239.04	263.04	129.018	220.035	253.056	147.028	85.0289	Unknown
DWZP0242	MW_777.52715	C45 H74 F2 N O5 P	778.534	M+H	13.068	778.534	719.46	595.468	146.981	573.487	463.221	779.041	522.295	473.197	500.311	Unknown
DWZP0251	MW_474.31734	C26 H44 F2 O5	475.325	M+H	6.00044	475.324	70.2318	86.0968	70.2328	70.0657	52.8118	70.2336	70.2343	72.0812	185.165	Unknown
DWZP0253	MW_958.56172	C49 H85 F N2 O11 P2	959.569	M+H	12.6821	959.567	681.344	70.1546	70.1554	70.1532	797.514	97.521	70.1561	681.372	941.967	Unknown
DWZP0255	MW_798.52489	C45 H75 N4 O4 P S	799.532	M+H	12.9823	799.531	599.503	519.292	521.308	740.49	758.47	759.468	232.668	616.5	463.404	Unknown
DWZP0257	MW_801.52732	C38 H76 F3 N5 O5 P2	802.535	M+H	12.9287	619.468	743.46	802.534	146.981	86.0969	597.487	463.221	522.294	465.237	524.311	Unknown
DWZP0268	MW_426.27681	C20 H35 F N6 O3	449.266	M+Na	11.0021	423.286	173.021	299.234	405.276	449.266	70.9274	219.099	64.3811	191.031	231.099	Unknown
DWZP0281	MW_638.48784	C38 H60 F2 N6	639.495	M+H	13.5431	639.494	359.255	357.239	337.273	301.213	339.288	335.257	303.229	361.27	70.2979	Unknown
DWZP0295	MW_137.99516	C6 H2 O4	139.002	M+H	0.913916	68.9978	55.0186	93.0452	70.8449	66.0345	70.8461	53.003	65.0393	95.0607	119.487	Unknown
DWZP0313	MW_302.30077	unknown	303.308	M+H	10.5481	60.0451	67.0549	55.055	95.0859	81.0704	255.287	69.0706	62.9825	61.0485	96.0893	Unknown
DWZP0323	MW_442.14673	C19 H21 F3 N4 O5	465.136	M+Na	6.73912	421.146	217.083	216.075	465.136	379.135	271.042	227.052	403.135	303.049	185.042	Unknown
DWZP0347	MW_345.12413	C12 H23 F3 N3 O P S	346.131	M+H	5.55987	133.101	119.086	105.07	161.096	122.027	121.101	179.106	76.0222	93.0703	107.086	Unknown
DWZP0349	MW_464.12887	C17 H23 F2 N4 O7 P	465.136	M+H	6.73327	421.146	217.083	216.075	379.135	465.136	227.052	271.042	403.135	185.042	167.031	Unknown
DWZP0354	MW_940.60914	C44 H91 F4 N4 O6 P3	941.616	M+H	13.2382	941.616	685.376	783.569	70.8612	859.554	659.361	70.8623	97.5188	724.496	782.564	Unknown
DWZP0367	MW_936.57750	C41 H81 N10 O12 P	937.585	M+H	12.9332	937.584	681.344	659.36	104.171	775.533	97.5187	232.821	803.52	232.816	881.525	Unknown
DWZP0376	MW_731.54562	C35 H73 N9 O5 S	754.535	M+Na	13.136	571.469	695.461	754.534	146.981	86.0969	549.487	439.221	498.295	71.0736	478.328	Unknown
DWZP0381	MW_428.29247	C24 H41 F O5	451.282	M+Na	11.1835	173.021	451.281	174.024	301.241	271.06	175.024	300.238	299.234	361.104	451.172	Unknown
DWZP0387	MW_782.30608	C47 H48 F4 O2 P2	783.314	M+H	11.4425	403.151	727.238	671.175	347.089	689.186	70.5061	421.162	659.175	745.248	444.177	Unknown
DWZP0389	MW_552.29413	C30 H40 N4 O6	553.301	M+H	6.48088	86.0969	468.212	259.143	383.195	164.07	243.149	232.156	146.06	188.143	275.138	Unknown
DWZP0391	MW_713.49856	C39 H71 F2 N3 O2 P2	736.488	M+Na	13.063	164.008	595.468	693.445	736.487	573.486	120.966	613.479	437.205	145.997	415.221	Unknown
DWZP0400	MW_799.51153	C42 H77 F N3 O4 P3	800.518	M+H	12.7793	617.452	741.444	800.518	146.981	86.0969	595.471	463.221	522.294	500.312	71.0736	Unknown
DWZP0402	MW_477.28493	C25 H39 F4 N O3	478.292	M+H	11.1188	337.273	81.0704	95.0859	69.0706	67.0549	83.0861	109.101	97.1016	123.117	93.0703	Unknown
DWZP0411	MW_378.27422	C19 H41 F N2 P2	379.281	M+H	11.7928	337.204	70.8992	70.8981	319.194	155.427	351.22	202.633	351.825	190.092	242.958	Unknown
DWZP0412	MW_731.55361	C44 H79 N O3 P2	754.543	M+Na	12.6431	754.542	344.984	574.481	232.77	500.321	60.2803	60.1943	63.3497	232.776	618.081	Unknown
DWZP0415	MW_381.10543	C15 H18 F3 N O7	404.095	M+Na	4.73457	318.094	271.042	227.052	404.094	360.105	185.042	70.6314	86.097	167.031	129.031	Unknown
DWZP0418	MW_442.14704	C17 H27 F O12	465.136	M+Na	5.4593	317.084	465.136	229.068	185.042	70.4236	171.041	155.031	299.073	70.4225	173.042	Unknown
DWZP0425	MW_659.16239	C31 H26 F5 N5 O4 S	660.17	M+H	3.91279	145.06	264.032	393.074	585.137	211.071	274.103	660.169	195.011	199.071	236.037	Unknown
DWZP0445	MW_528.27198	C22 H46 N2 O8 P2	551.261	M+Na	6.68322	287.125	533.238	551.248	515.227	305.123	323.134	471.238	389.119	72.3119	72.3109	Unknown
DWZP0449	MW_367.12606	C17 H21 N O8	390.115	M+Na	4.63495	228.063	182.057	390.115	185.042	210.052	203.052	173.042	113.021	298.104	85.0289	Unknown
DWZP0450	MW_869.68608	C49 H91 F3 N5 O2 P	892.675	M+Na	14.5677	892.674	833.601	709.609	86.0969	146.981	687.627	524.311	70.1836	70.1847	465.237	Unknown
DWZP0455	MW_739.51426	C30 H68 F3 N9 O8	762.504	M+Na	13.0711	164.008	621.484	762.503	719.461	120.966	599.502	639.495	439.221	145.998	482.263	Unknown
DWZP0459	MW_459.19475	C17 H33 N O13	460.202	M+H	0.8205	118.086	72.0815	127.039	85.029	55.055	145.049	71.3816	97.0288	71.3828	106.05	Unknown
DWZP0475	MW_456.19887	C17 H29 N8 O5 P	479.188	M+Na	6.53168	435.198	479.188	393.187	231.135	317.065	289.052	245.063	271.042	417.187	375.177	Unknown
DWZP0476	MW_753.53571	C39 H82 N O6 P3	754.543	M+H	12.6426	754.542	344.984	232.927	752.523	97.521	60.1901	317.909	509.769	232.933	137.821	Unknown
DWZP0477	MW_966.62470	C49 H95 F2 N4 O4 P3 S	967.633	M+H	13.3011	967.632	967.576	809.585	885.573	70.862	685.377	750.512	762.503	893.538	808.584	Unknown
DWZP0478	MW_962.59307	C59 H82 F2 N4 O P2	963.6	M+H	12.9786	963.598	681.344	685.375	801.549	829.529	962.595	962.654	964.422	962.801	948.573	Unknown
DWZP0483	MW_464.12917	C20 H22 F5 N2 O3 P	465.136	M+H	5.46215	317.084	465.136	229.068	185.042	303.013	155.031	171.042	71.9719	299.073	303.12	Unknown
DWZP0490	MW_737.49611	C36 H64 F N9 O6	738.503	M+H	13.1792	164.008	597.484	695.461	738.503	575.502	120.966	439.221	145.997	615.495	415.221	Unknown
DWZP0493	MW_466.26932	C27 H37 F3 O3	467.277	M+H	11.5782	207.026	467.276	225.037	72.9667	283.239	163.036	248.052	72.9657	423.287	72.9649	Unknown
DWZP0497	MW_772.50893	C46 H70 F2 O7	773.516	M+H	12.9238	773.516	519.292	495.292	335.258	611.463	473.311	233.05	497.309	57.3008	311.258	Unknown
DWZP0498	MW_822.57933	C48 H71 F N10 O	845.569	M+Na	13.8918	845.567	585.318	433.271	827.555	830.543	665.625	435.287	433.162	683.636	434.279	Unknown
DWZP0500	MW_137.99518	C4 H4 F2 O S	139.002	M+H	1.22281	68.9978	55.0186	93.0452	66.0345	65.0393	95.0495	121.04	53.0394	71.1308	51.0238	Unknown
DWZP0502	MW_120.02133	C7 H4 O2	121.029	M+H	3.56717	65.0393	53.003	111.044	121.04	53.9982	53.0394	51.0237	95.0495	91.0547	72.1245	Unknown
DWZP0514	MW_517.31634	C25 H44 F N3 O7	518.324	M+H	10.7494	184.073	86.0969	125	104.107	60.0815	70.2522	500.312	335.257	58.0657	258.109	Unknown
DWZP0521	MW_412.20919	C18 H24 N10 O2	413.216	M+H	5.62992	207.135	251.125	86.0969	413.177	413.214	85.0289	177.127	157.133	116.071	127.039	Unknown
DWZP0522	MW_110.00062	C5 H2 O3	111.008	M+H	0.966892	68.9978	55.0187	95.0132	68.0264	70.8444	81.0453	82.053	53.0394	53.0029	65.0393	Unknown
DWZP0525	MW_202.03250	C6 H7 F N4 O S	203.04	M+H	0.586617	119.019	137.029	101.009	142.035	131.019	161.029	84.0813	112.112	133.034	82.9983	Unknown
DWZP0541	MW_761.49608	C35 H72 F3 N5 O5 P2	762.503	M+H	13.0852	164.008	621.484	762.503	719.461	120.966	599.502	639.495	439.221	145.998	182.019	Unknown
DWZP0542	MW_349.08273	C13 H19 N O8 S	350.09	M+H	2.19218	188.037	85.0289	170.027	69.0342	67.0549	126.037	97.0288	230.048	81.034	127.039	Unknown
DWZP0545	MW_753.52758	C36 H74 F2 N7 O3 P S	754.535	M+H	13.1633	571.468	695.46	146.981	754.534	86.0969	549.487	439.221	344.984	498.294	613.518	Unknown
DWZP0548	MW_703.38932	C30 H58 F N3 O14	726.379	M+Na	8.59173	726.378	682.352	708.368	70.7516	698.384	654.358	80.7091	664.342	620.317	97.5191	Unknown
DWZP0549	MW_558.25696	C29 H38 N2 O9	559.264	M+H	7.28336	380.185	193.122	217.097	205.097	144.081	188.07	175.112	119.086	397.211	147.117	Unknown
DWZP0553	MW_134.06046	C4 H11 N2 O P	135.068	M+H	0.882153	107.049	79.0548	95.0495	65.0393	89.039	106.065	120.044	53.0394	134.06	92.0499	Unknown
DWZP0556	MW_562.14695	C14 H36 F N6 O8 P S3	563.154	M+H	4.01843	147.044	107.049	287.054	231.065	275.054	255.064	139.039	285.075	273.075	123.044	Unknown
DWZP0557	MW_735.48070	C42 H68 F3 N3 S2	736.488	M+H	13.0644	164.008	595.469	693.446	736.488	573.487	120.966	736.2	325.106	437.206	145.998	Unknown
DWZP0569	MW_839.63950	C56 H83 F2 N O2	862.628	M+Na	13.9605	862.628	803.554	679.562	86.0969	146.982	657.58	780.55	522.295	463.221	71.5297	Unknown
DWZP0574	MW_277.11568	C12 H20 F N O3 S	278.123	M+H	0.787707	70.0658	128.071	116.071	214.107	100.076	73.029	242.102	84.0813	112.076	97.0288	Unknown
DWZP0578	MW_486.33420	C24 H47 F4 N2 O P	509.324	M+Na	10.1823	509.323	262.981	550.35	104.993	465.333	527.334	344.984	491.313	447.323	541.349	Unknown
DWZP0580	MW_456.16249	C18 H29 F O12	479.152	M+Na	5.82531	331.099	479.151	185.042	243.083	171.041	70.6919	169.047	333.094	167.031	313.088	Unknown
DWZP0583	MW_434.19102	C24 H28 F2 O5	435.198	M+H	5.65952	435.198	203.052	201.037	255.135	257.151	379.136	273.145	185.042	176.08	283.059	Unknown
DWZP0584	MW_381.16427	C14 H22 F3 N5 O4	382.172	M+H	5.26837	220.119	152.056	164.056	69.0705	206.067	85.0289	166.072	230.067	194.067	97.0288	Unknown
DWZP0588	MW_513.21408	C21 H40 F N3 O4 S3	514.221	M+H	5.39196	179.048	207.137	239.109	69.0341	439.189	162.022	139.111	233.058	172.042	367.168	Unknown
DWZP0595	MW_844.56126	C50 H74 F2 N6 O S	845.569	M+H	13.8738	845.567	585.318	845.462	665.626	433.271	683.637	435.286	433.161	70.1761	827.557	Unknown
DWZP0597	MW_618.51924	C32 H67 F N6 O4	619.526	M+H	14.2319	619.526	313.273	341.304	363.286	335.255	72.0097	72.0085	307.259	72.0077	260.882	Unknown
DWZP0599	MW_462.29273	C24 H47 O4 P S	463.3	M+H	12.1558	104.993	329.242	381.297	137.018	70.5276	97.0264	70.5264	135.003	216.993	403.279	Unknown
DWZP0608	MW_550.25405	C32 H37 F2 N2 O2 P	551.261	M+H	6.68131	287.125	71.2159	303.049	551.244	551.209	71.2171	97.5189	269.114	389.12	355.116	Unknown
DWZP0612	MW_820.45437	C45 H65 N4 O8 P	821.461	M+H	13.6633	765.398	821.461	367.117	423.179	357.133	369.133	411.179	355.117	193.086	409.273	Unknown
DWZP0613	MW_790.44401	C45 H66 F N4 O P3	813.433	M+Na	13.5974	813.432	415.151	757.37	359.088	403.151	553.181	433.271	552.171	347.089	421.271	Unknown
DWZP0616	MW_475.11937	C18 H20 F N9 O2 P2	476.127	M+H	5.8328	476.328	272.063	271.06	88.2546	72.3478	169.406	259.949	72.3491	260.891	717.445	Unknown
DWZP0619	MW_612.47231	C34 H64 F4 O4	613.48	M+H	13.5415	613.479	357.239	335.257	301.213	313.273	70.5217	279.229	95.0858	70.5228	67.0549	Unknown
DWZP0623	MW_197.04514	C5 H12 F N3 S2	198.052	M+H	0.70714	95.0608	68.0502	70.8508	60.0815	70.8496	70.0658	98.0968	85.0289	70.8515	197.233	Unknown
DWZP0625	MW_448.29494	C26 H36 N6 O	449.302	M+H	12.396	418.284	158.034	419.291	449.302	325.107	283.239	393.17	349.213	282.158	160.049	Unknown
DWZP0637	MW_436.20698	C19 H28 N6 O6	437.214	M+H	8.12632	275.161	185.042	257.151	437.214	189.088	419.191	72.0482	72.0472	293.159	203.052	Unknown
DWZP0651	MW_658.27936	C31 H43 F2 N8 P3	659.286	M+H	11.3791	659.286	391.163	644.262	677.296	73.2543	660.289	73.1603	519.327	103.078	73.1593	Unknown
DWZP0653	MW_843.67896	unknown	866.668	M+Na	13.7243	866.667	784.582	96.2917	72.4037	72.4028	808.586	704.616	305.035	303.765	198.334	Unknown
DWZP0659	MW_463.23481	C21 H33 N7 O3 S	464.242	M+H	8.20549	162.021	83.086	215.146	144.011	116.016	97.1015	57.0706	389.209	69.0705	129.066	Unknown
DWZP0661	MW_541.31384	C27 H44 F N3 O7	542.321	M+H	11.0631	146.981	337.273	483.247	86.0969	359.255	104.107	542.321	81.0704	95.0859	83.086	Unknown
DWZP0662	MW_204.08175	C9 H16 O3 S	222.116	M+NH4	3.43974	55.055	83.086	58.9957	91.0546	86.9903	76.0221	58.0658	118.041	135.044	107.049	Unknown
DWZP0681	MW_346.28679	C20 H39 F O3	347.294	M+H	12.1042	123.044	55.055	69.0706	57.0707	83.0861	137.059	71.0862	97.1016	111.044	85.1017	Unknown
DWZP0686	MW_717.36544	C37 H55 N3 O9 S	718.372	M+H	11.7018	643.34	153.054	185.026	179.048	308.09	81.0704	109.101	95.0859	411.289	149.132	Unknown
DWZP0692	MW_475.26926	C22 H38 F N3 O7	476.276	M+H	10.7563	335.257	95.0859	81.0704	67.0549	109.101	93.0703	121.101	107.086	79.0548	135.117	Unknown
DWZP0698	MW_561.15098	C26 H26 F6 N O4 P	562.158	M+H	4.08985	193.085	161.059	133.065	122.027	85.0289	127.039	370.079	146.027	105.07	105.018	Unknown
DWZP0699	MW_150.03773	C4 H11 N2 P S	151.045	M+H	0.634731	119.019	72.9378	101.009	137.029	90.9481	70.9585	142.035	55.9352	132.958	150.969	Unknown
DWZP0711	MW_454.12312	C20 H18 N6 O7	455.13	M+H	9.2992	425.083	440.107	397.088	455.13	410.06	382.065	439.1	409.089	108.123	443.094	Unknown
DWZP0717	MW_424.26099	C27 H36 O4	447.25	M+Na	11.279	173.021	297.218	191.031	447.249	465.126	175.036	369.07	104.993	295.203	214.047	Unknown
DWZP0718	MW_371.17619	C18 H29 N O5 S	372.184	M+H	4.02392	97.0652	233.153	149.096	122.027	121.101	145.101	107.086	85.0653	189.127	131.085	Unknown
DWZP0720	MW_348.08169	C14 H13 F N6 O2 S	349.089	M+H	4.11701	185.042	187.036	85.0289	349.183	71.1427	71.1437	349.088	147.044	97.0289	354.05	Unknown
DWZP0724	MW_407.12119	C20 H17 N5 O5	408.129	M+H	5.11799	109.029	124.039	268.081	106.029	141.054	81.034	85.0289	127.039	250.07	69.0342	Unknown
DWZP0726	MW_316.11311	C10 H16 N6 O6	317.12	M+H	3.71075	155.068	185.042	203.052	85.029	69.0342	97.0288	317.12	143.031	81.034	109.029	Unknown
DWZP0732	MW_475.15056	C20 H31 N O8 P2	476.158	M+H	3.78543	161.059	193.085	133.065	105.07	122.027	143.06	115.054	86.0969	146.027	143.049	Unknown
DWZP0736	MW_865.66096	C48 H89 F5 N3 O2 P	866.669	M+H	13.7511	866.667	70.1663	70.1673	70.1651	96.2917	70.1688	864.65	97.5186	70.1681	70.1695	Unknown
DWZP0737	MW_806.33673	C50 H47 F N2 O7	807.344	M+H	7.76935	613.265	684.275	522.223	645.291	775.317	490.197	652.249	357.144	448.186	492.212	Unknown
DWZP0742	MW_496.20504	C24 H35 F N2 O4 P2	497.212	M+H	3.41776	160.075	191.117	148.075	127.039	497.212	145.049	85.0289	190.086	103.039	202.086	Unknown
DWZP0745	MW_737.49815	C41 H71 F2 N3 O2 P2	760.488	M+Na	12.9313	164.008	619.468	760.487	717.445	597.487	120.966	637.479	145.997	437.205	439.221	Unknown
DWZP0753	MW_889.57408	unknown	890.581	M+H	13.3536	808.581	749.507	625.516	890.584	86.0965	146.981	890.518	104.107	890.724	830.497	Unknown
DWZP0755	MW_394.15998	C18 H25 F3 O6	395.167	M+H	6.55727	185.042	233.114	395.203	395.167	72.813	72.814	70.0658	203.052	144.081	68.8083	Unknown
DWZP0758	MW_950.42128	C63 H55 F N4 O4	951.428	M+H	11.7549	487.208	895.353	505.219	431.146	528.235	839.292	951.416	857.301	519.234	913.361	Unknown
DWZP0764	MW_294.18045	C15 H25 F3 O2	295.188	M+H	6.97005	295.187	132.958	144.958	186.969	174.968	150.968	98.9758	158.974	72.2087	85.0289	Unknown
DWZP0767	MW_446.24302	C24 H34 F4 O3	447.25	M+H	11.2568	173.021	297.219	191.031	447.25	465.126	72.3082	72.3073	295.202	214.047	447.115	Unknown
DWZP0770	MW_336.16389	C13 H25 F N4 O3 S	337.171	M+H	0.718348	70.0658	114.103	130.097	60.0564	114.092	116.071	72.0814	112.087	175.119	158.092	Unknown
DWZP0771	MW_743.54572	C40 H73 F3 N5 O2 P	766.535	M+Na	13.4681	164.008	766.534	625.515	723.492	120.966	603.533	643.525	145.997	439.221	182.019	Unknown
DWZP0772	MW_515.22978	C26 H35 F N5 O P S	516.237	M+H	5.47097	179.048	241.125	162.022	191.142	209.153	233.058	76.0221	441.204	69.0341	167.106	Unknown
DWZP0773	MW_771.57681	C42 H77 F3 N5 O2 P	794.566	M+Na	13.35	794.565	735.492	611.5	146.981	86.0969	589.518	782.566	806.565	623.5	723.492	Unknown
DWZP0775	MW_733.56187	C42 H75 N3 O7	756.55	M+Na	13.3696	146.981	697.476	756.549	573.484	86.0969	551.502	184.073	441.236	500.31	478.328	Unknown
DWZP0782	MW_461.21872	C20 H35 N3 O7 S	462.226	M+H	7.48554	162.022	95.0858	81.0704	144.011	213.13	187.115	116.016	169.104	71.0498	145.06	Unknown
DWZP0792	MW_741.52995	C40 H71 F3 N5 O2 P	764.519	M+Na	13.241	164.008	623.5	764.518	721.476	120.966	601.518	641.51	145.997	439.221	441.237	Unknown
DWZP0815	MW_392.14412	C18 H23 F3 O6	393.151	M+H	6.91925	231.099	185.042	145.101	137.096	221.05	213.088	232.72	97.0288	173.095	232.725	Unknown
DWZP0816	MW_759.48012	C35 H70 F3 N5 O5 P2	760.488	M+H	12.9281	164.008	619.468	760.487	717.445	120.966	597.487	637.479	145.998	437.206	439.221	Unknown
DWZP0821	MW_576.12612	C29 H19 F3 N4 O6	599.115	M+Na	10.5666	599.115	70.1737	70.1748	70.1754	186.995	261.774	465.971	294.197	180.782	138.459	Unknown
DWZP0822	MW_1242.36074	C57 H70 F N4 O18 P3 S	1243.37	M+H	6.29387	633.178	1243.36	1097.3	1263.33	1262.34	89.0603	303.086	1261.34	304.089	651.174	Unknown
DWZP0827	MW_466.23619	C22 H35 F N6 S2	467.243	M+H	12.0592	467.243	71.1059	220.97	104.993	71.105	484.792	454.377	80.9484	237.891	239.004	Unknown
DWZP0840	MW_590.48810	C31 H67 N4 O4 P	591.495	M+H	13.8406	591.495	344.984	262.981	313.273	104.992	335.255	345.987	186.995	263.984	279.229	Unknown
DWZP0846	MW_642.19177	C28 H30 N6 O12	643.199	M+H	5.62671	333.094	185.042	171.041	70.9337	60.7449	121.121	121.123	83.0297	271.267	509.711	Unknown
DWZP0859	MW_363.13459	C15 H25 N O7 S	364.142	M+H	4.18241	105.07	122.027	151.075	161.096	133.101	133.065	179.106	183.101	123.08	119.086	Unknown
DWZP0878	MW_300.08413	C10 H17 F O9	323.073	M+Na	3.25507	85.0289	97.0288	69.0342	81.0341	61.0292	203.052	185.042	161.021	57.0343	109.029	Unknown
DWZP0879	MW_672.38426	C36 H58 O10	673.392	M+H	8.48107	673.391	511.339	185.042	70.3969	70.3957	467.349	70.3976	552.365	205.16	233.738	Unknown
DWZP0881	MW_416.13098	C13 H24 F4 O10	439.12	M+Na	4.22239	317.084	439.12	229.068	139.039	151.039	439.156	191.033	185.042	137.06	138.063	Unknown
DWZP0883	MW_777.53035	C41 H74 F3 N3 O5 S	778.537	M+H	12.7779	184.073	778.536	735.455	86.0969	778.497	104.107	518.323	637.479	58.0657	125	Unknown
DWZP0886	MW_753.52956	C43 H77 F N O4 P S	776.519	M+Na	12.8597	593.453	717.445	776.519	146.981	86.0969	571.471	439.221	463.221	71.0736	498.293	Unknown
DWZP0892	MW_656.24203	C33 H42 N2 O8 P2	657.249	M+H	2.80402	129.055	188.07	205.097	291.107	145.049	85.0289	127.039	163.06	73.0938	73.0926	Unknown
DWZP0893	MW_763.51196	C40 H69 F4 N3 O6	764.519	M+H	13.2824	164.008	623.5	764.518	721.476	120.966	601.518	641.51	764.177	439.221	145.997	Unknown
DWZP0894	MW_765.52762	C40 H71 F4 N3 O6	766.535	M+H	13.4418	164.008	625.515	766.533	723.491	603.533	120.966	441.236	643.526	145.997	484.279	Unknown
DWZP0910	MW_386.08431	C15 H13 F3 N4 O5	409.073	M+Na	3.35403	177.054	145.028	233.026	199.036	120.081	72.0814	102.055	84.0449	70.0658	87.0557	Unknown
DWZP0924	MW_934.56160	C48 H76 F6 N4 O7	935.569	M+H	12.7343	935.568	681.344	657.344	70.2531	70.2519	773.513	70.2539	771.495	801.503	920.55	Unknown
DWZP0925	MW_518.27222	C26 H45 F O5 P2	541.261	M+Na	6.70698	541.261	395.203	331.099	349.11	395.19	71.9097	289.089	71.9085	413.202	70.0658	Unknown
DWZP0930	MW_646.55055	C42 H72 F2 O2	647.558	M+H	14.6451	647.557	363.286	341.305	72.0146	647.165	72.0137	501.748	261.217	142.094	84.7246	Unknown
DWZP0937	MW_322.06605	C13 H13 F3 O6	323.073	M+H	3.29139	85.0289	69.0342	97.0288	81.0341	61.0292	161.021	109.029	185.042	127.039	203.052	Unknown
DWZP0949	MW_567.26752	C28 H41 N O11	568.275	M+H	5.71895	85.0289	71.0498	207.101	137.059	181.085	129.054	191.07	149.059	161.059	163.075	Unknown
DWZP0950	MW_812.42577	C44 H61 F N2 O11	813.433	M+H	13.5907	813.432	415.151	757.37	403.151	359.088	553.182	433.271	552.171	347.088	421.271	Unknown
DWZP0956	MW_438.11327	C18 H21 F3 O9	439.121	M+H	4.22514	317.084	439.12	229.068	70.5027	185.042	145.026	155.031	299.073	173.042	143.019	Unknown
DWZP0961	MW_408.06615	C20 H10 F2 N4 O4	409.073	M+H	3.37885	177.054	233.026	145.028	199.036	120.081	72.0814	136.076	129.102	117.034	84.0813	Unknown
DWZP0965	MW_536.29554	C28 H44 F4 O3 S	537.303	M+H	10.8462	537.302	203.052	259.078	185.042	70.8374	375.249	104.107	301.2	70.8364	242.923	Unknown
DWZP0969	MW_500.18881	C23 H32 O12	523.178	M+Na	7.00527	523.178	329.084	461.177	463.156	379.136	217.083	216.075	267.083	185.042	421.146	Unknown
DWZP0971	MW_737.54076	C48 H72 N3 O P	738.548	M+H	12.8778	738.547	597.487	738.198	329.006	268.998	484.325	121.101	73.1368	109.101	73.138	Unknown
DWZP0972	MW_478.18103	C19 H30 N2 O12	479.188	M+H	6.53268	435.198	317.065	479.188	393.187	231.135	289.052	245.063	271.042	417.187	70.4592	Unknown
DWZP0976	MW_455.13541	C17 H29 F2 N3 O3 P2 S	456.143	M+H	4.49174	162.022	107.049	76.0221	179.048	149.059	144.011	224.073	116.017	233.058	131.049	Unknown
DWZP0979	MW_133.98915	C H2 N4 O2 S	134.996	M+H	0.631969	56.9656	121.017	57.9355	98.9757	71.9525	60.9584	71.8551	116.986	91.0546	103.006	Unknown
DWZP0980	MW_926.65312	C55 H87 N6 O4 P	927.66	M+H	7.76088	927.659	70.3976	70.3987	925.645	885.607	541.658	885.648	854.598	884.653	881.74	Unknown
DWZP0988	MW_499.16181	C25 H31 N3 O2 P2 S	500.169	M+H	5.35038	161.059	193.085	179.048	162.022	76.0221	133.065	233.058	308.09	105.07	130.05	Unknown
DWZP0990	MW_719.53044	C38 H68 F2 N9 P	720.538	M+H	12.862	720.537	73.1156	73.1168	260.449	477.05	73.1147	231.569	268.839	227.777	365.82	Unknown
DWZP0998	MW_459.20306	C16 H29 N9 O5 S	460.21	M+H	6.83617	162.022	144.011	116.016	211.114	93.0702	71.0497	107.086	67.0549	113.042	87.0267	Unknown
DWZP0999	MW_793.55846	C43 H76 F5 N3 O2 S	794.565	M+H	13.3648	794.565	735.492	611.5	146.981	86.0969	589.518	782.566	806.565	623.5	723.492	Unknown
DWZP1002	MW_522.17088	C23 H29 F3 O10	523.178	M+H	7.0106	523.178	461.177	329.083	463.156	379.135	217.083	185.042	216.075	267.083	421.146	Unknown
DWZP10054	MW_753.99119	unknown	754.997	M+H	12.5449	754.542	344.984	184.073	613.479	711.456	426.987	508.99	185.076	72.2462	72.2471	Unknown
DWZP1006	MW_557.24027	C24 H41 F4 N3 O P2 S	558.248	M+H	4.462	179.048	177.033	308.09	233.153	97.0652	162.022	233.059	251.164	76.0221	306.075	Unknown
DWZP10063	MW_438.28242	C13 H34 F4 N10 O2	439.29	M+H	11.7997	203.179	191.179	189.163	95.0859	175.045	109.101	121.101	119.086	135.117	205.195	Unknown
DWZP10100	MW_412.31582	C18 H39 F3 N6 O	413.323	M+H	11.6705	175.045	413.322	333.248	104.992	157.034	145.034	133.034	119.019	193.055	313.273	Unknown
DWZP10114	MW_305.15337	C11 H23 N5 O3 S	306.161	M+H	2.99959	144.048	126.037	85.0289	69.0342	110.071	86.0969	70.0658	84.0813	127.045	99.0266	Unknown
DWZP10124	MW_592.21267	C18 H39 F2 N10 O2 P S3	593.22	M+H	5.60803	593.219	203.052	383.145	234.086	431.167	235.093	201.036	413.156	351.104	381.114	Unknown
DWZP1013	MW_420.26383	C17 H37 F4 N4 O P	421.271	M+H	11.7978	161.021	104.993	421.271	62.9825	335.232	274.974	283.239	179.031	292.985	256.964	Unknown
DWZP10131	MW_324.09549	C8 H17 N6 O6 P	325.102	M+H	1.22608	152.07	85.0289	134.06	97.0288	69.0342	127.039	325.102	265.081	289.081	307.092	Unknown
DWZP10154	MW_540.19578	C22 H36 F2 N2 O7 P2	541.203	M+H	12.0218	104.993	301.211	459.2	262.981	541.12	541.538	377.197	395.207	256.263	541.345	Unknown
DWZP10159	MW_530.26592	C34 H34 N4 O2	531.273	M+H	9.28555	119.086	133.065	116.071	111.044	81.034	233.075	235.147	300.111	91.0546	263.005	Unknown
DWZP10160	MW_280.09088	C6 H16 F3 N4 O3 P	281.098	M+H	2.30658	72.0814	136.075	119.049	91.0547	55.055	84.0813	70.0658	110.071	123.044	120.081	Unknown
DWZP10163	MW_303.13122	C11 H23 F2 N O4 S	304.138	M+H	4.9277	85.0653	57.0342	130.05	88.1125	200.128	93.0702	111.081	85.0289	135.117	81.0704	Unknown
DWZP1017	MW_735.48320	C42 H71 F N O4 P S	758.472	M+Na	12.794	164.008	617.453	715.429	758.472	120.966	595.471	437.205	635.463	145.997	480.248	Unknown
DWZP10173	MW_794.33570	C45 H54 N4 O3 S3	795.343	M+H	7.40757	763.316	601.264	460.185	640.249	641.256	478.196	795.343	672.275	337.117	371.159	Unknown
DWZP10208	MW_615.16845	C14 H36 N9 O12 P3	616.177	M+H	9.84193	616.176	557.163	648.202	657.202	634.186	291.038	338.265	556.25	616.384	301.141	Unknown
DWZP1021	MW_990.33599	C56 H46 F4 N6 O7	1013.33	M+Na	8.87681	1013.32	735.225	867.255	70.2874	849.258	70.2862	75.0447	112.586	865.273	70.2881	Unknown
DWZP10215	MW_480.16026	C17 H37 F N2 O4 S4	481.167	M+H	6.18164	319.044	85.0289	359.094	91.0394	61.0292	97.0288	163.039	127.039	73.029	145.049	Unknown
DWZP10219	MW_244.10747	C8 H13 F N6 O2	245.115	M+H	4.99907	132.081	159.091	185.071	130.065	142.065	157.076	160.075	158.084	167.06	115.054	Unknown
DWZP1022	MW_539.29805	C17 H40 F3 N9 O7	540.305	M+H	10.7659	146.981	335.257	481.231	86.0969	357.239	104.107	81.0704	95.0859	109.101	540.305	Unknown
DWZP10228	MW_560.18664	C13 H32 F3 N10 O7 P S	561.194	M+H	4.71214	561.193	399.141	351.104	365.12	86.0969	202.059	70.0658	219.062	309.094	129.102	Unknown
DWZP10234	MW_866.55065	C45 H84 F O10 P S	867.558	M+H	12.9486	867.558	589.334	867.095	785.481	478.286	868.059	478.788	71.2825	184.073	867.055	Unknown
DWZP10235	MW_285.12062	C7 H20 N5 O5 P	286.128	M+H	2.9744	124.039	106.029	106.065	85.0289	118.065	96.0448	80.0501	70.0658	78.0344	81.034	Unknown
DWZP10238	MW_723.48265	C39 H65 F3 N5 O2 P	724.49	M+H	12.7128	541.422	146.982	665.415	724.488	86.097	519.441	724.535	724.182	465.237	164.992	Unknown
DWZP10255	MW_486.24364	C22 H37 F3 O8	487.251	M+H	8.9221	487.251	341.193	104.993	262.981	89.0602	71.446	103.076	443.224	232.971	220.971	Unknown
DWZP10292	MW_451.08727	C10 H23 F N7 O6 P S2	452.095	M+H	3.9488	144.047	306.1	85.0289	71.0498	126.037	127.039	70.0658	129.055	145.049	162.022	Unknown
DWZP10325	MW_434.17627	C17 H28 F5 N2 O3 P	435.184	M+H	4.13061	435.183	287.097	303.141	234.99	337.099	86.097	123.044	185.029	174.969	283.06	Unknown
DWZP10371	MW_402.15007	C17 H21 F3 N4 O4	403.157	M+H	3.84446	333.078	335.094	403.157	247.06	121.028	153.018	86.0969	219.065	72.0815	403.193	Unknown
DWZP10387	MW_366.15329	C6 H20 F2 N10 O6	367.16	M+H	2.1525	58.0659	160.075	322.128	136.075	134.06	70.8787	85.0289	367.093	120.081	87.0558	Unknown
DWZP10408	MW_333.17153	C7 H24 F N9 O3 S	334.179	M+H	4.18716	146.06	188.07	84.0449	127.087	70.0658	144.08	159.091	225.102	86.0969	120.081	Unknown
DWZP10414	MW_763.24568	C45 H30 F N9 O3	764.253	M+H	4.13315	456.142	327.1	162.022	293.101	289.048	618.195	471.142	600.185	245.059	179.048	Unknown
DWZP10459	MW_480.22139	C13 H31 F3 N10 O4 S	481.229	M+H	4.33152	437.141	232.07	233.078	481.131	395.13	227.052	271.042	86.0969	136.075	72.0814	Unknown
DWZP10460	MW_697.14632	C32 H28 F3 N5 O6 P2	698.154	M+H	3.31257	282.043	240.032	408.074	390.064	264.032	319.027	303.032	270.043	242.048	321.042	Unknown
DWZP10487	MW_822.18037	C23 H51 F2 N2 O17 P3 S2	823.188	M+H	4.27888	423.089	247.042	199.036	177.054	229.031	405.066	611.109	581.114	599.123	629.119	Unknown
DWZP1058	MW_538.23867	C15 H39 F2 N10 O3 P3	539.246	M+H	6.3667	539.245	393.187	377.177	70.5837	377.308	359.298	377.156	459.189	145.101	377.084	Unknown
DWZP10597	MW_218.99595	C3 H10 F N3 O S3	220.003	M+H	3.0237	90.0554	70.0294	124.076	98.024	67.055	57.0707	72.0451	95.0496	85.0653	59.0499	Unknown
DWZP10616	MW_391.17348	C14 H28 F3 N3 O4 S	409.207	M+NH4	3.86627	156.08	230.081	174.091	85.0289	247.107	229.097	188.07	136.075	97.0288	86.0969	Unknown
DWZP10617	MW_408.20035	C10 H30 F N8 O6 P	409.207	M+H	3.89553	177.054	233.026	145.028	199.036	234.989	303.052	136.076	215.016	117.034	86.0969	Unknown
DWZP10729	MW_448.35243	C18 H45 N10 O P	449.36	M+H	12.2799	193.12	449.323	183.05	339.289	145.086	199.045	62.9825	71.0499	120.987	135.117	Unknown
DWZP10776	MW_515.00359	C10 H19 F4 N O12 P2 S	516.01	M+H	10.8139	146.981	311.257	457.231	86.0969	186.995	104.107	104.993	187.998	268.998	270.001	Unknown
DWZP10803	MW_463.76912	unknown	464.776	M+H	3.87349	120.081	70.0658	185.092	213.086	84.0813	196.06	217.133	129.102	167.081	245.128	Unknown
DWZP10806	MW_812.28616	C35 H45 F5 N10 O S3	813.293	M+H	7.31459	813.292	651.239	395.131	72.1642	72.1631	201.036	717.66	651.262	97.5192	798.267	Unknown
DWZP10827	MW_376.13389	C15 H24 F4 O4 S	377.141	M+H	3.91909	377.177	137.06	319.136	377.141	129.055	151.075	215.125	119.049	85.029	261.13	Unknown
DWZP10863	MW_424.06789	C11 H18 F4 N4 O5 P2	425.075	M+H	4.11575	425.141	219.017	237.028	293.099	239.022	245.044	98.9757	257.033	379.081	116.986	Unknown
DWZP10911	MW_224.12370	C5 H16 N6 O4	225.131	M+H	3.81391	120.081	110.071	103.054	83.0609	93.0703	91.0546	93.0451	95.0607	95.0495	156.076	Unknown
DWZP10937	MW_386.21535	C10 H27 F N10 O5	387.223	M+H	3.15546	70.0658	211.155	112.087	274.187	169.133	60.0563	257.16	72.0814	157.108	140.082	Unknown
DWZP10965	MW_424.08845	C18 H13 F N8 O2 S	425.096	M+H	9.08883	395.073	203.022	185.012	245.033	305.054	263.043	173.012	191.022	131.001	227.022	Unknown
DWZP1100	MW_757.46363	C35 H68 F3 N5 O5 P2	758.472	M+H	12.7713	164.008	617.452	715.429	758.471	120.966	595.471	437.205	635.463	145.997	758.513	Unknown
DWZP11006	MW_491.21860	C16 H41 N7 O2 S4	492.226	M+H	4.20963	191.143	209.153	122.027	69.0342	173.132	125.096	123.117	153.091	241.125	135.08	Unknown
DWZP11022	MW_599.28738	C19 H49 F N7 O7 P3	600.295	M+H	8.84851	179.048	275.2	162.022	308.09	233.059	76.0222	368.225	221.153	219.174	293.211	Unknown
DWZP11037	MW_388.21032	C15 H31 F3 N4 O2 S	389.218	M+H	5.65707	188.07	86.0969	205.097	157.133	159.091	146.06	70.0658	70.3624	120.081	132.081	Unknown
DWZP11038	MW_208.04192	C6 H10 F N2 O3 P	209.049	M+H	8.09286	152.969	98.9757	57.9356	116.986	134.959	121.017	81.0341	75.946	56.9656	91.0547	Unknown
DWZP11041	MW_416.16564	C14 H27 F2 N4 O6 P	417.173	M+H	4.32187	347.094	349.11	417.173	72.0815	86.097	70.3999	201.037	271.115	129.102	203.052	Unknown
DWZP11067	MW_647.20001	C15 H34 F N9 O18	648.208	M+H	3.80904	358.128	648.207	478.149	316.118	341.102	196.097	326.102	340.117	323.091	97.521	Unknown
DWZP11078	MW_305.09305	C10 H21 F2 N O3 S2	306.1	M+H	2.22806	144.048	126.037	85.0289	69.0342	127.045	97.0288	99.0267	68.0502	85.0112	186.058	Unknown
DWZP11079	MW_268.15349	C6 H21 N8 O2 P	269.161	M+H	2.05694	136.062	137.065	137.059	110.071	156.076	86.0969	70.0658	57.0343	84.0812	55.0186	Unknown
DWZP11090	MW_319.15610	C13 H25 N3 O4 S	320.163	M+H	2.52637	116.071	86.0969	74.0606	104.053	60.0451	98.0604	56.0502	143.081	70.0658	72.0814	Unknown
DWZP11097	MW_549.17723	C13 H31 F3 N7 O11 P	550.185	M+H	6.40431	135.08	275.073	130.05	318.115	119.049	310.073	242.093	475.152	207.047	241.085	Unknown
DWZP11121	MW_620.24384	C28 H59 Fe3 O2 P	621.251	M+H	6.86815	621.251	546.206	295.048	291.12	167.07	351.074	475.193	380.144	71.3013	335.11	Unknown
DWZP11129	MW_492.15175	C12 H29 N8 O9 P S	493.159	M+H	4.88705	341.113	324.086	278.081	203.081	295.107	261.108	347.108	398.101	331.08	416.112	Unknown
DWZP11139	MW_117.97188	C3 H2 O3 S	118.979	M+H	4.47208	65.0393	91.0546	95.0495	78.0469	103.054	53.0394	51.0237	115.054	77.0392	105.045	Unknown
DWZP1114	MW_759.56766	C34 H77 N7 O11	760.574	M+H	13.2063	760.485	184.073	185.076	760.573	186.077	504.245	167.98	185.071	439.221	185.99	Unknown
DWZP1115	MW_402.14958	C11 H22 F3 N8 O3 P	403.157	M+H	5.1662	317.12	403.157	241.104	155.068	86.0969	203.052	185.042	215.076	70.0658	70.3522	Unknown
DWZP11161	MW_422.15456	C12 H27 N10 O P S2	423.162	M+H	3.88061	177.054	247.042	145.028	423.161	199.036	86.0969	136.075	129.102	229.031	72.0814	Unknown
DWZP11186	MW_626.26873	C16 H40 F5 N10 O8 P	627.277	M+H	7.55285	523.265	463.244	627.276	583.287	419.255	479.276	627.168	317.065	127	541.276	Unknown
DWZP11191	MW_451.20621	C13 H34 N5 O10 P	452.214	M+H	3.187	105.066	120.081	60.0451	216.097	181.06	199.071	191.117	237.123	186.087	231.112	Unknown
DWZP1120	MW_695.53272	C40 H72 F2 N3 O2 P	696.54	M+H	12.7764	262.252	516.476	518.492	272.258	534.487	280.263	245.226	233.226	504.476	250.252	Unknown
DWZP11240	MW_378.18969	C15 H30 Cl F3 N2 O3	379.197	M+H	4.42115	185.042	72.0814	379.135	120.081	71.2624	200.07	70.0657	217.047	86.0969	217.083	Unknown
DWZP11241	MW_318.09241	C6 H15 F N6 O8	319.1	M+H	1.03002	69.0342	129.018	99.0444	81.034	97.0288	127.039	109.029	85.0289	139.002	68.9978	Unknown
DWZP11263	MW_428.07118	C20 H18 F4 O2 P2	429.078	M+H	5.70032	267.12	185.042	429.173	429.209	147.044	205.12	243.107	158.996	249.109	369.139	Unknown
DWZP1132	MW_512.18872	C18 H25 F N10 O7	535.178	M+Na	5.95342	287.125	535.178	491.188	287.055	271.042	449.177	227.052	269.114	289.053	167.031	Unknown
DWZP11336	MW_648.23837	unknown	649.245	M+H	6.08264	649.245	445.116	167.07	401.159	589.158	385.164	574.201	383.149	330.109	127.039	Unknown
DWZP11337	MW_516.22412	C18 H37 F4 N2 O8 P	517.231	M+H	7.49477	337.168	295.158	457.21	313.168	271.059	277.146	158.996	349.168	177.007	318.173	Unknown
DWZP1135	MW_885.54611	C45 H78 F4 N7 P3	886.554	M+H	13.1145	804.55	745.477	621.485	86.097	146.982	886.555	104.107	599.503	805.552	812.517	Unknown
DWZP11382	MW_369.10576	C17 H23 N O4 S2	370.113	M+H	3.51725	162.055	85.0289	190.049	69.0342	97.0288	204.065	127.039	277	81.0341	109.029	Unknown
DWZP11392	MW_117.97168	unknown	118.979	M+H	3.80436	65.0393	91.0547	95.0495	78.047	103.055	53.0394	51.0238	115.054	105.045	77.0392	Unknown
DWZP1140	MW_472.19381	C26 H34 O4 P2	495.183	M+Na	5.09683	451.193	495.182	289.052	409.182	247.13	271.042	245.063	229.119	433.182	227.052	Unknown
DWZP11408	MW_466.19482	C14 H33 F2 N6 O5 P S	467.202	M+H	3.94455	467.188	160.075	449.177	287.125	148.075	191.117	305.135	347.133	85.0289	145.049	Unknown
DWZP1141	MW_584.49278	C35 H69 O4 P	585.5	M+H	13.8374	585.499	420.97	262.981	338.966	104.993	356.977	344.984	585.371	585.872	421.973	Unknown
DWZP1146	MW_524.20983	C18 H32 F4 N4 O9	547.199	M+Na	5.0001	385.146	547.199	223.094	185.042	367.136	70.1659	383.131	70.1669	221.078	529.188	Unknown
DWZP11460	MW_290.11495	C10 H19 N4 O4 P	291.122	M+H	4.88884	159.091	130.065	133.065	139.039	123.044	107.049	185.071	145.064	173.059	79.0548	Unknown
DWZP1148	MW_737.49004	unknown	738.497	M+H	13.183	597.487	738.547	263.236	95.086	121.101	81.0705	164.008	335.257	109.101	304.263	Unknown
DWZP11481	MW_283.07219	C10 H18 F N O3 S2	284.079	M+H	3.78965	100.022	85.0289	70.0658	105.001	60.0451	76.0221	146.027	97.0287	69.0342	86.9904	Unknown
DWZP11489	MW_164.04372	C10 H6 F2	165.051	M+H	0.9752	95.0495	91.0547	53.0394	65.0393	105.045	119.049	72.9377	67.0549	77.0392	123.044	Unknown
DWZP1150	MW_436.20687	C14 H28 F4 N6 O5	437.214	M+H	5.90464	407.203	203.052	437.214	151.039	131.049	152.042	107.049	227.14	437.091	437.18	Unknown
DWZP11509	MW_314.17028	C9 H23 F N6 O5	315.177	M+H	8.32872	98.9757	116.986	62.9825	315.177	134.996	227.118	81.0705	240.089	56.9656	71.253	Unknown
DWZP11510	MW_606.40457	unknown	607.412	M+H	12.7901	607.411	607.395	607.49	515.349	607.291	104.993	177.013	186.995	278.954	268.998	Unknown
DWZP11577	MW_345.12070	C18 H19 N O6	346.128	M+H	4.11106	241.085	195.08	283.096	219.08	237.09	223.075	300.122	287.091	227.07	199.075	Unknown
DWZP11602	MW_519.27745	C29 H39 F2 N O5	520.285	M+H	13.004	260.035	520.285	278.045	301.061	299.061	70.5454	300.061	69.0706	230.024	70.5443	Unknown
DWZP1161	MW_174.01632	C7 H9 F P2	175.024	M+H	0.963924	70.0658	68.9978	60.0564	71.0498	72.0814	68.0502	130.097	111.008	55.0187	71.9069	Unknown
DWZP11651	MW_375.13161	C11 H24 F2 N5 O3 P S	376.139	M+H	3.42914	208.096	191.07	190.086	139.039	163.039	163.075	179.07	203.07	173.059	70.0658	Unknown
DWZP11703	MW_256.97442	C6 H9 F N O3 P S2	257.982	M+H	1.42985	84.0813	84.045	129.102	150.969	128.963	132.958	55.9352	158.974	72.9378	56.0503	Unknown
DWZP11715	MW_464.16554	C25 H22 F2 N4 O3	465.173	M+H	6.32115	465.172	303.086	319.114	86.0969	177.054	85.0289	331.099	70.343	72.0814	120.081	Unknown
DWZP1174	MW_394.10238	C17 H17 F2 N4 O3 P	395.11	M+H	9.62179	365.062	380.086	350.038	70.7358	395.109	349.067	70.7347	233.005	383.074	347.051	Unknown
DWZP11779	MW_392.14710	C10 H22 F2 N6 O8	393.155	M+H	4.95407	375.144	393.154	335.149	361.165	317.138	393.19	216.088	333.097	240.087	300.109	Unknown
DWZP1178	MW_502.14694	C25 H25 F2 N2 O5 P	503.154	M+H	6.63531	271.059	414.164	299.061	189.052	71.2139	503.245	203.067	167.055	71.215	344.975	Unknown
DWZP11792	MW_279.04372	C8 H14 N3 O4 P S	280.051	M+H	0.98677	72.0814	84.0813	216.123	97.0288	198.112	85.0289	152.07	69.0342	112.039	114.091	Unknown
DWZP11798	MW_476.07999	C31 H12 N2 O4	477.087	M+H	3.3903	301.055	283.044	379.065	95.0132	397.076	477.193	221.044	151.039	341.05	323.039	Unknown
DWZP11799	MW_316.02162	C7 H11 F2 N4 O4 P S	317.029	M+H	3.0709	203.052	155.068	302.005	317.12	165.054	123.044	185.042	143.031	69.0342	147.044	Unknown
DWZP1180	MW_439.14075	C19 H21 F3 N5 O2 P	440.148	M+H	5.05961	133.065	162.022	179.048	76.0221	233.058	130.05	105.07	144.011	440.16	308.09	Unknown
DWZP1181	MW_388.10035	C10 H21 N4 O10 P	411.09	M+Na	3.56684	235.057	411.089	277.068	163	199.021	365.085	70.6315	157.011	393.079	70.6304	Unknown
DWZP11813	MW_336.08169	C15 H19 F3 O S2	337.089	M+H	2.53633	203.052	157.026	129.031	175.036	163.039	85.0289	174.969	69.0341	97.0287	71.123	Unknown
DWZP11816	MW_548.11997	C23 H31 F2 N2 O3 P S3	549.127	M+H	3.23645	247.06	265.07	369.063	235.06	351.053	323.058	153.018	549.214	217.049	229.049	Unknown
DWZP11880	MW_526.17194	C13 H29 F2 N8 O10 P	527.179	M+H	5.92083	527.246	219.017	335.094	237.028	485.169	261.028	323.116	467.158	279.038	158.996	Unknown
DWZP1191	MW_354.17146	C16 H23 F N4 O4	355.179	M+H	7.91314	209.084	227.095	56.9655	295.157	267.126	161.048	98.9757	277.147	237.116	143.038	Unknown
DWZP1192	MW_523.36326	C22 H50 N7 O5 P	546.352	M+Na	11.84	104.107	487.278	146.981	86.0969	341.304	546.404	546.351	207.998	443.252	459.247	Unknown
DWZP1193	MW_775.51154	C43 H74 F4 N O2 P S	776.519	M+H	12.8705	593.453	717.444	776.518	146.981	86.0969	571.471	70.1731	463.22	439.22	71.0736	Unknown
DWZP11948	MW_437.09656	C17 H23 F3 N3 O P S2	438.104	M+H	7.19288	116.053	88.0221	139.039	59.9911	155.016	150.041	438.105	100.076	300.052	148.025	Unknown
DWZP1195	MW_115.01771	C3 H2 F N3 O	116.025	M+H	0.631467	70.0658	68.0502	53.0394	53.0029	71.1572	56.0501	58.0658	71.0691	56.0138	70.047	Unknown
DWZP11959	MW_583.38621	C39 H53 N O S	584.394	M+H	11.1482	100.112	524.239	227.059	584.26	542.25	203.059	185.048	420.97	228.062	436.172	Unknown
DWZP11985	MW_554.19691	C17 H34 F N10 O4 P3	555.204	M+H	7.63264	421.094	377.105	511.214	555.204	359.094	383.675	375.089	393.121	403.084	384.177	Unknown
DWZP1200	MW_546.19198	C19 H34 N2 O16	547.199	M+H	4.92832	385.146	223.094	547.199	185.042	71.9324	347.094	71.5384	204.554	71.5396	135.477	Unknown
DWZP1201	MW_840.34193	C37 H56 F3 N2 O14 P	841.35	M+H	6.34061	652.249	647.27	684.275	626.27	809.322	490.196	522.223	464.217	679.296	841.349	Unknown
DWZP1203	MW_140.04714	C5 H10 F2 S	141.054	M+H	3.87317	67.055	65.0393	53.0394	95.0495	55.0186	72.0214	72.0225	77.0392	81.034	98.1847	Unknown
DWZP12046	MW_177.99261	C6 H7 F O S2	179	M+H	8.62417	81.0704	67.0549	91.0547	79.0548	95.0859	93.0703	105.07	119.086	55.055	95.0495	Unknown
DWZP12058	MW_375.72988	unknown	376.737	M+H	3.28608	129.054	86.0969	101.06	110.071	84.0813	97.0287	85.0289	70.0658	127.039	129.102	Unknown
DWZP12074	MW_466.13643	C15 H32 F2 N4 O2 S4	467.144	M+H	3.87496	467.188	293.09	449.177	407.122	287.125	275.08	347.133	305.135	323.133	311.101	Unknown
DWZP1210	MW_517.20900	C18 H38 F5 N3 O2 P2 S	518.216	M+H	6.0546	179.048	162.022	76.0221	233.058	119.086	147.116	107.086	308.09	175.111	193.122	Unknown
DWZP12112	MW_733.36064	C40 H48 N9 O3 P	734.368	M+H	10.6668	641.324	409.273	153.054	179.048	308.09	185.026	135.117	203.179	441.245	659.336	Unknown
DWZP12128	MW_285.15630	C10 H19 N7 O3	286.164	M+H	2.74586	70.0658	86.0969	173.092	84.0813	84.0449	72.0814	98.0604	110.071	112.087	129.102	Unknown
DWZP12151	MW_306.09665	C10 H15 F N4 O6	307.104	M+H	4.70521	177.054	145.028	114.103	72.0814	70.0658	117.034	86.0969	60.0563	131.129	248.128	Unknown
DWZP12200	MW_396.21196	C14 H29 F N6 O6	397.219	M+H	7.00154	235.13	185.042	397.219	110.071	397.182	119.086	85.0289	127.039	81.0341	137.096	Unknown
DWZP12228	MW_274.03612	C6 H12 F N2 O7 P	275.043	M+H	6.43378	107.049	169.049	151.039	98.9757	127.039	56.9656	95.0495	79.0548	116.986	85.0289	Unknown
DWZP1227	MW_598.10800	C36 H21 F2 N2 O P S	599.115	M+H	10.5921	599.115	186.995	268.998	189.013	72.2689	271.002	474.942	311.126	104.992	271.016	Unknown
DWZP1228	MW_556.21245	C28 H37 F3 O4 P2	557.22	M+H	6.13883	347.094	557.219	395.166	557.251	203.052	259.078	86.0969	233.114	185.042	70.0657	Unknown
DWZP1233	MW_670.55046	C39 H70 N6 O3	671.558	M+H	14.4147	671.557	359.255	337.273	369.336	303.229	573.487	391.317	261.221	317.247	313.273	Unknown
DWZP12346	MW_598.39372	C24 H55 F N10 O2 S2	599.401	M+H	6.7355	337.211	210.148	581.39	228.159	355.222	599.4	454.327	563.379	336.227	436.316	Unknown
DWZP12365	MW_230.04644	C8 H11 N2 O4 P	231.054	M+H	3.77053	158.096	143.073	130.065	168.081	118.065	146.06	74.0243	144.08	154.065	156.08	Unknown
DWZP1237	MW_815.64733	C50 H91 N O3 P2	838.637	M+Na	13.4196	838.635	756.549	838.196	697.477	808.581	93.1773	749.507	232.701	836.621	809.583	Unknown
DWZP12377	MW_908.25374	C30 H58 F3 N6 O10 P3 S3	909.261	M+H	7.94674	909.261	747.209	441.114	491.137	71.1411	205.567	71.14	329.083	138.149	685.209	Unknown
DWZP1238	MW_354.16724	C16 H28 F2 O4 S	355.174	M+H	6.09301	119.086	147.116	105.07	175.111	91.0546	81.0341	145.101	55.055	117.07	107.086	Unknown
DWZP1239	MW_712.23582	C36 H39 F2 N2 O9 P	713.243	M+H	8.87694	147.044	293.101	275.091	341.101	367.117	107.049	409.127	495.164	385.127	317.101	Unknown
DWZP12391	MW_400.17273	C16 H28 F3 N2 O4 P	401.18	M+H	6.21605	153.018	315.086	167.07	330.109	81.0705	69.0706	95.0859	343.117	217.086	93.0704	Unknown
DWZP12397	MW_672.26013	C38 H39 F6 O2 P	673.267	M+H	4.37974	673.266	70.2293	541.225	70.2304	467.136	70.2312	70.2319	70.2327	275.06	451.18	Unknown
DWZP1241	MW_636.47230	C36 H64 N2 O7	637.479	M+H	13.3172	637.479	357.239	359.255	337.273	301.213	335.257	303.229	581.242	525.18	81.0704	Unknown
DWZP12416	MW_708.25985	C21 H49 F4 N10 O2 P S4	709.267	M+H	6.32172	709.266	547.214	667.153	546.206	167.07	432.099	649.143	379.136	73.0433	563.209	Unknown
DWZP12440	MW_312.08362	C9 H18 F N4 O3 P S	313.091	M+H	2.56515	136.075	56.0502	119.049	91.0546	61.0114	104.053	151.039	70.0658	83.0609	84.0812	Unknown
DWZP12462	MW_494.17690	C20 H33 F5 O4 P2	495.184	M+H	5.82242	333.13	315.12	333.094	161.096	135.08	297.109	163.075	70.4938	133.101	203.052	Unknown
DWZP12465	MW_762.23355	C25 H50 F5 O14 P3	763.241	M+H	5.38549	393.115	185.042	763.161	391.099	231.062	392.103	394.118	611.114	73.104	395.121	Unknown
DWZP1247	MW_350.24288	C14 H31 F N6 O3	351.25	M+H	7.11953	100.112	210.148	182.154	209.164	55.055	365.288	474.341	83.086	128.071	475.324	Unknown
DWZP12507	MW_300.12047	C10 H16 F4 N4 O2	323.11	M+Na	2.76938	185.042	161.021	85.0289	121.028	72.4594	197.029	72.4584	221.029	239.04	69.0342	Unknown
DWZP12534	MW_199.99936	C3 H6 F2 N4 S2	201.007	M+H	6.89219	143.085	171.08	129.07	119.086	91.0547	133.101	158.109	105.07	131.085	128.062	Unknown
DWZP12537	MW_906.27585	C31 H53 F2 N10 O11 P S3	907.284	M+H	5.45753	465.136	71.6203	317.084	71.6194	907.471	71.6215	216.603	509.413	708.397	688.296	Unknown
DWZP12558	MW_460.20291	C22 H31 F3 N2 O3 S	461.21	M+H	2.42496	242.099	112.037	260.097	153.052	224.089	461.162	276.075	313.124	321.165	283.113	Unknown
DWZP12583	MW_760.00884	unknown	761.016	M+H	13.3208	184.073	760.583	86.0969	268.998	104.107	58.0657	433.004	496.339	125	504.344	Unknown
DWZP1259	MW_534.17082	C22 H26 N6 O10	535.178	M+H	5.96847	287.125	287.054	535.177	491.188	271.042	449.177	227.052	269.114	70.5744	167.031	Unknown
DWZP12591	MW_300.15456	C11 H20 N6 O4	301.162	M+H	5.38236	185.042	301.161	72.2439	259.115	151.039	72.2428	69.0342	85.0289	81.0342	278.305	Unknown
DWZP12641	MW_259.99812	C6 H5 F4 N2 O3 P	261.006	M+H	0.210574	219.02	261.03	98.9757	177.009	119.019	116.986	101.009	56.9656	217.04	243.02	Unknown
DWZP12704	MW_271.05788	C6 H14 N3 O7 P	272.065	M+H	9.01681	100.076	86.0605	57.0706	254.247	58.0659	70.0658	71.0862	98.9757	118.086	72.0814	Unknown
DWZP12742	MW_498.13444	C26 H26 O8 S	499.141	M+H	3.58393	455.151	251.088	499.141	499.178	413.141	250.081	271.042	227.052	335.094	437.141	Unknown
DWZP12744	MW_277.10138	C7 H18 F2 N3 O4 P	278.109	M+H	6.44345	131.049	103.055	98.9757	102.055	116.986	71.1298	95.0496	85.029	110.976	119.086	Unknown
DWZP1276	MW_484.14685	C22 H26 F2 N2 O6 S	485.154	M+H	11.4456	104.993	425.133	369.07	411.17	133.101	485.112	146.982	355.107	262.981	410.168	Unknown
DWZP12802	MW_386.11843	C11 H20 F2 N6 O5 S	387.125	M+H	3.61944	387.162	225.109	72.0815	343.136	267.12	71.9139	295.06	85.0289	301.126	171.149	Unknown
DWZP12817	MW_311.15502	C16 H25 N O3 S	312.162	M+H	6.45399	133.101	137.096	131.085	107.086	145.101	105.07	147.117	121.101	119.086	81.0704	Unknown
DWZP1282	MW_850.38930	C45 H58 N2 O14	851.396	M+H	9.27615	437.192	410.141	436.181	410.354	73.1187	73.1201	509.704	394.061	707.105	447.425	Unknown
DWZP12824	MW_798.08936	C46 H19 F4 N4 O2 P S	799.097	M+H	3.04029	335.039	303.013	277.034	291.049	447.055	273.039	411.034	799.097	276.026	443.06	Unknown
DWZP1283	MW_422.22762	C24 H32 F2 O4	423.235	M+H	8.4215	203.052	423.234	201.037	243.171	245.187	93.0704	261.182	69.0706	70.8715	107.086	Unknown
DWZP12845	MW_406.72523	unknown	407.732	M+H	4.38013	162.022	83.086	159.083	144.011	116.017	55.055	84.0449	130.05	129.066	101.096	Unknown
DWZP12866	MW_540.26747	C20 H44 N8 O3 S3	541.275	M+H	3.40384	379.194	361.211	213.123	379.222	541.152	378.19	541.275	281.149	541.247	379.1	Unknown
DWZP12867	MW_548.14005	C34 H29 O P S2	549.147	M+H	6.75837	358.089	214.047	549.147	549.229	163.039	340.078	427.121	167.07	71.6911	137.059	Unknown
DWZP12873	MW_628.39462	C43 H53 N2 P	629.401	M+H	12.3759	629.401	186.995	104.993	301.211	629.442	383.214	629.59	268.998	465.217	487.231	Unknown
DWZP12875	MW_315.21700	C15 H29 N3 O4	316.224	M+H	10.1061	60.0451	67.0549	81.0704	95.0859	69.0705	55.055	56.0502	79.0548	93.0703	83.086	Unknown
DWZP12887	MW_274.03604	C6 H12 F N2 O7 P	275.043	M+H	6.66405	107.049	56.9655	98.9756	116.986	173.012	134.996	155.001	189.007	85.0289	131.019	Unknown
DWZP12908	MW_644.19255	C32 H36 O12 S	645.2	M+H	3.44035	645.199	483.147	321.094	320.086	319.078	451.121	70.4747	482.138	138.852	320.116	Unknown
DWZP12914	MW_452.24409	C16 H34 F N8 O4 P	453.252	M+H	5.86084	453.343	209.164	210.149	435.332	100.112	336.227	226.191	326.28	228.159	182.154	Unknown
DWZP12933	MW_513.27898	C16 H36 F5 N9 O4	514.286	M+H	5.28004	231.097	207.138	179.048	189.032	70.0658	86.0969	162.022	149.096	189.127	439.189	Unknown
DWZP12941	MW_186.63808	unknown	187.645	M+H	2.69628	118.065	91.0546	143.073	115.054	117.057	142.065	117.07	144.08	146.06	116.062	Unknown
DWZP12969	MW_436.12490	C13 H25 F3 N4 O5 P2	437.132	M+H	5.36498	275.08	201.043	219.054	257.069	293.09	213.079	231.09	298.096	289.095	183.032	Unknown
DWZP12986	MW_412.12971	C11 H28 F2 N4 O4 P2 S	413.137	M+H	5.29364	131.049	122.027	283.059	163.075	130.05	173.059	103.055	121.028	251.125	85.0289	Unknown
DWZP1300	MW_175.00337	C5 H6 N O4 P	176.011	M+H	0.775272	70.0658	71.0692	71.0498	71.0629	60.0564	68.0502	94.0655	84.0813	71.9104	71.9093	Unknown
DWZP1301	MW_837.62965	C46 H85 F5 N3 O2 P	838.637	M+H	13.4336	838.636	838.196	839.193	756.549	697.477	344.984	823.169	837.852	808.148	658.56	Unknown
DWZP13027	MW_734.20294	C37 H35 F3 N4 O5 P2	735.211	M+H	4.4248	379.099	185.042	217.047	289.07	127.039	73.0762	73.0751	123.044	717.139	699.949	Unknown
DWZP1304	MW_369.10552	C13 H20 F N O10	392.095	M+Na	2.37808	230.042	203.052	392.094	60.0816	213.039	168.042	170.021	185.042	85.0289	212.031	Unknown
DWZP13044	MW_301.97198	C5 H8 F N4 O4 P S2	302.979	M+H	1.66764	127.039	110.071	150.968	132.958	95.0131	99.0443	153.018	83.0609	111.008	85.0289	Unknown
DWZP13071	MW_264.09702	C6 H16 F3 N4 O2 P	265.104	M+H	6.27468	135.08	107.086	121.065	93.0704	119.086	117.07	163.075	109.065	121.017	163.027	Unknown
DWZP13103	MW_383.08486	C6 H14 F4 N9 O4 P	384.093	M+H	3.65524	222.039	194.045	85.029	90.0556	97.029	69.0343	51.8337	148.039	72.366	70.066	Unknown
DWZP13108	MW_391.71294	unknown	392.72	M+H	5.96842	393.187	120.081	72.0814	70.0658	86.0969	158.996	136.075	259.085	84.0813	110.071	Unknown
DWZP13129	MW_407.95250	C7 H11 F N4 O7 P2 S2	408.96	M+H	12.1983	327.226	104.993	80.9484	353.101	70.3202	151.075	244.971	186.995	203.106	95.0859	Unknown
DWZP13188	MW_434.17027	C13 H24 F N10 O4 P	435.177	M+H	9.66611	359.088	411.075	331.094	393.064	429.085	104.993	375.052	59.05	81.0318	97.1016	Unknown
DWZP13190	MW_491.26482	C23 H39 F2 N3 O4 S	492.272	M+H	11.3179	184.073	86.097	76.0222	162.022	116.017	84.045	130.05	144.011	125	57.0707	Unknown
DWZP13193	MW_262.07930	C9 H13 F2 N4 O P	263.087	M+H	5.37476	123.08	119.086	62.9825	97.0652	119.019	161.029	95.0859	123.044	95.0496	131.019	Unknown
DWZP13195	MW_826.40526	C29 H60 F6 N8 O10 S	827.413	M+H	12.679	389.099	447.141	449.302	827.412	827.448	827.303	449.267	401.136	567.162	417.13	Unknown
DWZP13237	MW_244.07334	C8 H13 N4 O3 P	245.081	M+H	4.0607	86.0969	70.0658	119.019	84.0813	107.049	69.0705	101.009	161.029	131.019	56.9656	Unknown
DWZP13316	MW_246.05269	C11 H12 F2 O2 S	247.06	M+H	4.79516	153.018	55.0187	105.07	191.034	219.065	91.0548	163.039	209.044	229.049	119.086	Unknown
DWZP13336	MW_158.96251	C4 H N O4 S	159.97	M+H	1.50053	115.054	117.057	105.07	159.068	133.052	130.065	79.0548	143.073	103.055	132.081	Unknown
DWZP1337	MW_711.48280	C33 H71 N5 O7 P2	734.472	M+Na	12.858	164.008	593.453	691.43	734.472	571.471	120.966	611.464	437.206	145.998	413.206	Unknown
DWZP13378	MW_353.13687	C10 H21 F N7 O4 P	354.144	M+H	4.23218	150.055	152.07	130.065	163.086	249.102	275.117	225.086	134.06	207.076	70.5624	Unknown
DWZP13387	MW_412.18920	C11 H29 N10 O3 P S	413.196	M+H	11.7697	175.045	413.323	104.993	333.248	157.034	145.034	133.034	119.019	193.055	313.273	Unknown
DWZP13418	MW_309.13933	C10 H24 N5 O2 P S	310.146	M+H	4.03636	146.027	100.022	105.001	310.146	86.9904	58.9957	264.141	105.07	88.0398	84.0449	Unknown
[truncated: 1,027 more rows]

## Sheet: Table S3
Table S3. Metabolites variation in the ten fruits.
[truncated: 2,599 more rows]
